# Supplementary material for: Human milk oligosaccharide metabolism and antibiotic resistance in early gut colonizers: insights from bifidobacteria and lactobacilli in the maternal-infant microbiome
Source: Gut Microbes. 2025 May 9;17(1):2501192. doi: 10.1080/19490976.2025.2501192 (PMC12068340; doi:10.1080/19490976.2025.2501192)
Supplement: Supplemental Material [file KGMI_A_2501192_SM6649.zip]

Archive with 18 entries (18 files):
- 7_Supl_Table7_bif_MIC.docx
- 2_Supl_Table2_bifido_HMO_utilization_genes_and_phenotypes.xlsx
- Supl_figure_4_curves_bif_lac.png
- Supl_figure_2_pathways.png
- 9_Supl_Table10_ARG_LGT.xlsx
- Supplementary Note 2.docx
- 6_Supl_Table6_stats_lactos.xlsx
- Supl_figure_5_ARG_heatmap.png
- Supplementary Note 3.docx
- Supl_figure_6_RDA_lactos.png
- 8_Supl_Table8_lacto_MIC.docx
- Supplementary Note 1.docx
- Supl_figure_1_lacto_heatmap.png
- Supl_figure_3_gene_clusters.png
- 5_Supl_Table5_stats_bif.xlsx
- 4_Supl_Table4_genome_quality.xlsx
- 3_Supl_Table3_lacto_HMO_utilization.xlsx
- 1_Supl_Table1_sample_metadata.xlsx
