# Supplementary material for: Human milk oligosaccharide metabolism and antibiotic resistance in early gut colonizers: insights from bifidobacteria and lactobacilli in the maternal-infant microbiome
Source: Gut Microbes. 2025 May 9;17(1):2501192. doi: 10.1080/19490976.2025.2501192 (PMC12068340; doi:10.1080/19490976.2025.2501192)
Supplement: Supplemental Material [file KGMI_A_2501192_SM6649.zip › 2_Supl_Table2_bifido_HMO_utilization_genes_and_phenotypes.xlsx]

## Sheet: genes
genome_id	genome_name	pathway_variant	pathway_variant_description	Lac	LNB	LNT	LNnT	2'FL	3FL	DFLac	LNFPI	3'SL	6'SL	lcHMO	BbgIII	BbhI	LnbB	LnbX	LnbI	BbAfcA	BbAfcB	SiaBb1	SiaBb2	LacS	GltA	GltB	GltC	GltF	GltG	GltH	GltA_LNT	GltB_LNT	GltC_LNT	HmoA	HmoA2	HmoB	HmoA3	HmoA5	HmoA6	NahS	FL2_A	FL2_B	FL2_C	Bga42A	Bga2A	Hex1	NahA	Hex2	BiAfcA
1680.2522	Bifidobacterium adolescentis IATA101	-1	no utilization	1	0	0	0	0	0	0	0	0	0	0	-	-	-	-	-	-	-	-	-	fig|1680.2522.peg.1664, fig|1680.2522.peg.1734	-	-	-	-	-	-	-	-	-	-	-	-	-	-	-	-	-	-	-	fig|1680.2522.peg.1657	fig|1680.2522.peg.1665, fig|1680.2522.peg.1628	-	-	-	-
1680.2521	Bifidobacterium adolescentis IATA096	-1	no utilization	1	0	0	0	0	0	0	0	0	0	0	-	-	-	-	-	-	-	-	-	fig|1680.2521.peg.1888, fig|1680.2521.peg.1551	-	-	-	-	-	-	-	-	-	-	-	-	-	-	-	-	-	-	-	fig|1680.2521.peg.1881	fig|1680.2521.peg.1858, fig|1680.2521.peg.1889	-	-	-	-
1680.2519	Bifidobacterium adolescentis IATA066	-1	no utilization	1	0	0	0	0	0	0	0	0	0	0	-	-	-	-	-	-	-	-	-	fig|1680.2519.peg.1812, fig|1680.2519.peg.1189	-	-	-	-	-	-	-	-	-	-	-	-	-	-	-	-	-	-	-	fig|1680.2519.peg.1195	fig|1680.2519.peg.1224, fig|1680.2519.peg.1188	-	-	-	-
302911.426	Bifidobacterium animalis subsp. lactis IATA142	-1	no utilization	1	0	0	0	0	0	0	0	0	0	0	-	-	-	-	-	-	-	-	-	fig|302911.426.peg.57	-	-	-	-	-	-	-	-	-	-	-	-	-	-	-	-	-	-	-	fig|302911.426.peg.49	fig|302911.426.peg.56	-	-	-	-
302911.418	Bifidobacterium animalis subsp. lactis IATA020	-1	no utilization	1	0	0	0	0	0	0	0	0	0	0	-	-	-	-	-	-	-	-	-	fig|302911.418.peg.665	-	-	-	-	-	-	-	-	-	-	-	-	-	-	-	-	-	-	-	fig|302911.418.peg.190	fig|302911.418.peg.664	-	-	-	-
302911.427	Bifidobacterium animalis subsp. lactis IATA143	-1	no utilization	1	0	0	0	0	0	0	0	0	0	0	-	-	-	-	-	-	-	-	-	fig|302911.427.peg.57	-	-	-	-	-	-	-	-	-	-	-	-	-	-	-	-	-	-	-	fig|302911.427.peg.49	fig|302911.427.peg.56	-	-	-	-
302911.416	Bifidobacterium animalis subsp. lactis IATA010	-1	no utilization	1	0	0	0	0	0	0	0	0	0	0	-	-	-	-	-	-	-	-	-	fig|302911.416.peg.295	-	-	-	-	-	-	-	-	-	-	-	-	-	-	-	-	-	-	-	fig|302911.416.peg.1122	fig|302911.416.peg.294	-	-	-	-
302911.420	Bifidobacterium animalis subsp. lactis IATA029	-1	no utilization	1	0	0	0	0	0	0	0	0	0	0	-	-	-	-	-	-	-	-	-	fig|302911.420.peg.631	-	-	-	-	-	-	-	-	-	-	-	-	-	-	-	-	-	-	-	fig|302911.420.peg.2	fig|302911.420.peg.632	-	-	-	-
302911.415	Bifidobacterium animalis subsp. lactis IATA008	-1	no utilization	1	0	0	0	0	0	0	0	0	0	0	-	-	-	-	-	-	-	-	-	fig|302911.415.peg.57	-	-	-	-	-	-	-	-	-	-	-	-	-	-	-	-	-	-	-	fig|302911.415.peg.49	fig|302911.415.peg.56	-	-	-	-
302911.419	Bifidobacterium animalis subsp. lactis IATA021	-1	no utilization	1	0	0	0	0	0	0	0	0	0	0	-	-	-	-	-	-	-	-	-	fig|302911.419.peg.181	-	-	-	-	-	-	-	-	-	-	-	-	-	-	-	-	-	-	-	fig|302911.419.peg.189	fig|302911.419.peg.182	-	-	-	-
302911.425	Bifidobacterium animalis subsp. lactis IATA135	-1	no utilization	1	0	0	0	0	0	0	0	0	0	0	-	-	-	-	-	-	-	-	-	fig|302911.425.peg.240	-	-	-	-	-	-	-	-	-	-	-	-	-	-	-	-	-	-	-	fig|302911.425.peg.248	fig|302911.425.peg.241	-	-	-	-
1681.1394	Bifidobacterium bifidum IATA005	U12*3*4*5*6*7*8*	lacto-N-biose utilization; extracellular LNT degradation, utilization of released lacto-N-biose and lactose; extracellular LNnT degradation, utilization of released lactose; extracellular 2'FL and 3FL degradation; utilization of released lactose; extracellular DFLac degradation, utilization of released lactose; extracellular LNFP I degradation, utilization of released lacto-N-biose and lactose; e…	1	1	1	1	1	1	1	1	1	1	1	fig|1681.1394.peg.1783	fig|1681.1394.peg.865	fig|1681.1394.peg.772	fig|1681.1394.peg.1806	-	fig|1681.1394.peg.1304	fig|1681.1394.peg.705	fig|1681.1394.peg.1821	fig|1681.1394.peg.1820	fig|1681.1394.peg.795	fig|1681.1394.peg.599	fig|1681.1394.peg.598	fig|1681.1394.peg.597	-	-	-	-	-	-	-	-	-	-	-	-	-	-	-	-	fig|1681.1394.peg.701	fig|1681.1394.peg.796	-	fig|1681.1394.peg.1695	-	-
1681.1405	Bifidobacterium bifidum IATA148	U12*3*4*5*6*7*8*	lacto-N-biose utilization; extracellular LNT degradation, utilization of released lacto-N-biose and lactose; extracellular LNnT degradation, utilization of released lactose; extracellular 2'FL and 3FL degradation; utilization of released lactose; extracellular DFLac degradation, utilization of released lactose; extracellular LNFP I degradation, utilization of released lacto-N-biose and lactose; e…	1	1	1	1	1	1	1	1	1	1	1	fig|1681.1405.peg.1781	fig|1681.1405.peg.280	fig|1681.1405.peg.368	fig|1681.1405.peg.1804	-	fig|1681.1405.peg.716	fig|1681.1405.peg.440	fig|1681.1405.peg.16	fig|1681.1405.peg.15	fig|1681.1405.peg.347	fig|1681.1405.peg.1262	fig|1681.1405.peg.1263	fig|1681.1405.peg.1264	-	-	-	-	-	-	-	-	-	-	-	-	-	-	-	-	fig|1681.1405.peg.444	fig|1681.1405.peg.346	-	fig|1681.1405.peg.1460	-	-
1681.1395	Bifidobacterium bifidum IATA016	U12*3*4*5*6*7*8*	lacto-N-biose utilization; extracellular LNT degradation, utilization of released lacto-N-biose and lactose; extracellular LNnT degradation, utilization of released lactose; extracellular 2'FL and 3FL degradation; utilization of released lactose; extracellular DFLac degradation, utilization of released lactose; extracellular LNFP I degradation, utilization of released lacto-N-biose and lactose; e…	1	1	1	1	1	1	1	1	1	1	1	fig|1681.1395.peg.27	fig|1681.1395.peg.628	fig|1681.1395.peg.1572	fig|1681.1395.peg.1	-	fig|1681.1395.peg.1606	fig|1681.1395.peg.1270	fig|1681.1395.peg.952	fig|1681.1395.peg.953	fig|1681.1395.peg.1360	fig|1681.1395.peg.431	fig|1681.1395.peg.430	fig|1681.1395.peg.429	-	-	-	-	-	-	-	-	-	-	-	-	-	-	-	-	fig|1681.1395.peg.1275	fig|1681.1395.peg.1361	-	fig|1681.1395.peg.839	-	-
1681.1400	Bifidobacterium bifidum IATA102	U12*3*4*5*6*7*8*	lacto-N-biose utilization; extracellular LNT degradation, utilization of released lacto-N-biose and lactose; extracellular LNnT degradation, utilization of released lactose; extracellular 2'FL and 3FL degradation; utilization of released lactose; extracellular DFLac degradation, utilization of released lactose; extracellular LNFP I degradation, utilization of released lacto-N-biose and lactose; e…	1	1	1	1	1	1	1	1	1	1	1	fig|1681.1400.peg.1549	fig|1681.1400.peg.709	fig|1681.1400.peg.1408	fig|1681.1400.peg.1527	-	fig|1681.1400.peg.350	fig|1681.1400.peg.1342	fig|1681.1400.peg.1863	fig|1681.1400.peg.1864	fig|1681.1400.peg.1432	fig|1681.1400.peg.981	fig|1681.1400.peg.982	fig|1681.1400.peg.983	-	-	-	-	-	-	-	-	-	-	-	-	-	-	-	-	fig|1681.1400.peg.1338	fig|1681.1400.peg.1433	-	fig|1681.1400.peg.1492	-	-
1681.1398	Bifidobacterium bifidum IATA049	U12*3*4*5*6*7*8*	lacto-N-biose utilization; extracellular LNT degradation, utilization of released lacto-N-biose and lactose; extracellular LNnT degradation, utilization of released lactose; extracellular 2'FL and 3FL degradation; utilization of released lactose; extracellular DFLac degradation, utilization of released lactose; extracellular LNFP I degradation, utilization of released lacto-N-biose and lactose; e…	1	1	1	1	1	1	1	1	1	1	1	fig|1681.1398.peg.1457	fig|1681.1398.peg.1542	fig|1681.1398.peg.774	fig|1681.1398.peg.1854, fig|1681.1398.peg.1503	-	fig|1681.1398.peg.12	fig|1681.1398.peg.756	fig|1681.1398.peg.349	fig|1681.1398.peg.350	fig|1681.1398.peg.1688	fig|1681.1398.peg.1791	fig|1681.1398.peg.1792	fig|1681.1398.peg.1793	-	-	-	-	-	-	-	-	-	-	-	-	-	-	-	-	fig|1681.1398.peg.1491	fig|1681.1398.peg.1687	-	fig|1681.1398.peg.467	-	-
1681.1403	Bifidobacterium bifidum IATA139	U12*3*4*5*6*7*8*	lacto-N-biose utilization; extracellular LNT degradation, utilization of released lacto-N-biose and lactose; extracellular LNnT degradation, utilization of released lactose; extracellular 2'FL and 3FL degradation; utilization of released lactose; extracellular DFLac degradation, utilization of released lactose; extracellular LNFP I degradation, utilization of released lacto-N-biose and lactose; e…	1	1	1	1	1	1	1	1	1	1	1	fig|1681.1403.peg.1424	fig|1681.1403.peg.299	fig|1681.1403.peg.1870	fig|1681.1403.peg.1401	-	fig|1681.1403.peg.707	fig|1681.1403.peg.1668	fig|1681.1403.peg.1821	fig|1681.1403.peg.1820	fig|1681.1403.peg.1846	fig|1681.1403.peg.565	fig|1681.1403.peg.566	fig|1681.1403.peg.567	-	-	-	-	-	-	-	-	-	-	-	-	-	-	-	-	fig|1681.1403.peg.1672	fig|1681.1403.peg.1845	-	fig|1681.1403.peg.1344	-	-
1681.1397	Bifidobacterium bifidum IATA039	U12*3*4*5*6*7*8*	lacto-N-biose utilization; extracellular LNT degradation, utilization of released lacto-N-biose and lactose; extracellular LNnT degradation, utilization of released lactose; extracellular 2'FL and 3FL degradation; utilization of released lactose; extracellular DFLac degradation, utilization of released lactose; extracellular LNFP I degradation, utilization of released lacto-N-biose and lactose; e…	1	1	1	1	1	1	1	1	1	1	1	fig|1681.1397.peg.268	fig|1681.1397.peg.330	fig|1681.1397.peg.734	fig|1681.1397.peg.1397, fig|1681.1397.peg.1976	-	fig|1681.1397.peg.1	fig|1681.1397.peg.1934, fig|1681.1397.peg.1797	fig|1681.1397.peg.600	fig|1681.1397.peg.599	fig|1681.1397.peg.1738	fig|1681.1397.peg.991	fig|1681.1397.peg.992	fig|1681.1397.peg.993	-	-	-	-	-	-	-	-	-	-	-	-	-	-	-	-	fig|1681.1397.peg.1696	fig|1681.1397.peg.1739	-	fig|1681.1397.peg.365	-	-
1681.1393	Bifidobacterium bifidum IATA001	U12*3*4*5*6*7*8*	lacto-N-biose utilization; extracellular LNT degradation, utilization of released lacto-N-biose and lactose; extracellular LNnT degradation, utilization of released lactose; extracellular 2'FL and 3FL degradation; utilization of released lactose; extracellular DFLac degradation, utilization of released lactose; extracellular LNFP I degradation, utilization of released lacto-N-biose and lactose; e…	1	1	1	1	1	1	1	1	1	1	1	fig|1681.1393.peg.24	fig|1681.1393.peg.943	fig|1681.1393.peg.1148	fig|1681.1393.peg.1	-	fig|1681.1393.peg.339	fig|1681.1393.peg.1070	fig|1681.1393.peg.1770	fig|1681.1393.peg.1769	fig|1681.1393.peg.1836	fig|1681.1393.peg.739	fig|1681.1393.peg.738	fig|1681.1393.peg.737	-	-	-	-	-	-	-	-	-	-	-	-	-	-	-	-	fig|1681.1393.peg.1065	fig|1681.1393.peg.1837	-	fig|1681.1393.peg.1332	-	-
1685.1359	Bifidobacterium breve IATA084	U123P456	lacto-N-biose utilization; LNT utilization; LNnT utilization; intracellular alpha-fucosidase (no known 2'FL/3FL/DFLac/LNFP I transporter)	1	1	1	1	0	0	0	0	0	0	0	-	-	-	-	-	-	-	-	-	fig|1685.1359.peg.2025	fig|1685.1359.peg.1157	fig|1685.1359.peg.1159	fig|1685.1359.peg.1160	-	-	-	fig|1685.1359.peg.1157	fig|1685.1359.peg.1159	fig|1685.1359.peg.1160	-	-	-	-	-	-	fig|1685.1359.peg.2021	-	-	-	fig|1685.1359.peg.1244	fig|1685.1359.peg.14, fig|1685.1359.peg.2024	-	fig|1685.1359.peg.2019	-	fig|1685.1359.peg.1353
1685.1349	Bifidobacterium breve IATA027	U123P456	lacto-N-biose utilization; LNT utilization; LNnT utilization; intracellular alpha-fucosidase (no known 2'FL/3FL/DFLac/LNFP I transporter)	1	1	1	1	0	0	0	0	0	0	0	-	-	-	-	-	-	-	-	-	fig|1685.1349.peg.431	fig|1685.1349.peg.1616	fig|1685.1349.peg.1618	fig|1685.1349.peg.1619	-	-	-	fig|1685.1349.peg.1616	fig|1685.1349.peg.1618	fig|1685.1349.peg.1619	-	-	-	-	-	-	fig|1685.1349.peg.427	-	-	-	fig|1685.1349.peg.1047	fig|1685.1349.peg.430, fig|1685.1349.peg.1121	-	fig|1685.1349.peg.424	-	fig|1685.1349.peg.118
1685.1365	Bifidobacterium breve IATA153	U123P456	lacto-N-biose utilization; LNT utilization; LNnT utilization; intracellular alpha-fucosidase (no known 2'FL/3FL/DFLac/LNFP I transporter)	1	1	1	1	0	0	0	0	0	0	0	-	-	-	-	-	-	-	-	-	fig|1685.1365.peg.156	fig|1685.1365.peg.1262, fig|1685.1365.peg.197	fig|1685.1365.peg.196	fig|1685.1365.peg.195	-	-	-	fig|1685.1365.peg.1262, fig|1685.1365.peg.197	fig|1685.1365.peg.196	fig|1685.1365.peg.195	-	-	-	-	-	-	fig|1685.1365.peg.160	-	-	-	fig|1685.1365.peg.1101	fig|1685.1365.peg.443, fig|1685.1365.peg.157	-	fig|1685.1365.peg.162	-	fig|1685.1365.peg.1268
1685.1358	Bifidobacterium breve IATA077	U123P456	lacto-N-biose utilization; LNT utilization; LNnT utilization; intracellular alpha-fucosidase (no known 2'FL/3FL/DFLac/LNFP I transporter)	1	1	1	1	0	0	0	0	0	0	0	-	-	-	-	-	-	-	-	-	fig|1685.1358.peg.115	fig|1685.1358.peg.157	fig|1685.1358.peg.155	fig|1685.1358.peg.154	-	-	-	fig|1685.1358.peg.157	fig|1685.1358.peg.155	fig|1685.1358.peg.154	-	-	-	-	-	-	fig|1685.1358.peg.119	-	-	-	fig|1685.1358.peg.856	fig|1685.1358.peg.116, fig|1685.1358.peg.1920	-	fig|1685.1358.peg.121	-	fig|1685.1358.peg.1500
1685.1362	Bifidobacterium breve IATA136	U123P456	lacto-N-biose utilization; LNT utilization; LNnT utilization; intracellular alpha-fucosidase (no known 2'FL/3FL/DFLac/LNFP I transporter)	1	1	1	1	0	0	0	0	0	0	0	-	-	-	-	-	-	-	-	-	fig|1685.1362.peg.126	fig|1685.1362.peg.80	fig|1685.1362.peg.81	fig|1685.1362.peg.82	-	-	-	fig|1685.1362.peg.80	fig|1685.1362.peg.81	fig|1685.1362.peg.82	-	-	-	-	-	-	fig|1685.1362.peg.122	-	-	-	fig|1685.1362.peg.1959	fig|1685.1362.peg.125, fig|1685.1362.peg.559	-	fig|1685.1362.peg.119	-	fig|1685.1362.peg.998
1685.1353	Bifidobacterium breve IATA048	U123P456	lacto-N-biose utilization; LNT utilization; LNnT utilization; intracellular alpha-fucosidase (no known 2'FL/3FL/DFLac/LNFP I transporter)	1	1	1	1	0	0	0	0	0	0	0	-	-	-	-	-	-	-	-	-	fig|1685.1353.peg.666	fig|1685.1353.peg.709	fig|1685.1353.peg.707	fig|1685.1353.peg.706	-	-	-	fig|1685.1353.peg.709	fig|1685.1353.peg.707	fig|1685.1353.peg.706	-	-	-	-	-	-	fig|1685.1353.peg.671	-	-	-	fig|1685.1353.peg.450	fig|1685.1353.peg.2025, fig|1685.1353.peg.667	-	fig|1685.1353.peg.673	-	fig|1685.1353.peg.1473
1685.1361	Bifidobacterium breve IATA131	U123P456	lacto-N-biose utilization; LNT utilization; LNnT utilization; intracellular alpha-fucosidase (no known 2'FL/3FL/DFLac/LNFP I transporter)	1	1	1	1	0	0	0	0	0	0	0	-	-	-	-	-	-	-	-	-	fig|1685.1361.peg.1073	fig|1685.1361.peg.1534	fig|1685.1361.peg.1535	fig|1685.1361.peg.1536	-	-	-	fig|1685.1361.peg.1534	fig|1685.1361.peg.1535	fig|1685.1361.peg.1536	-	-	-	-	-	-	fig|1685.1361.peg.1068, fig|1685.1361.peg.1069	-	-	-	fig|1685.1361.peg.704	fig|1685.1361.peg.1845, fig|1685.1361.peg.1072	-	fig|1685.1361.peg.1065	-	fig|1685.1361.peg.1701
1679.431	Bifidobacterium longum subsp. infantis IATA105	U12*345678	lacto-N-biose utilization; extracellular LNT degradation, utilization of released lacto-N-biose and lactose; LNnT utilization; 2'FL and 3FL utilization; DFLac utilization; LNFP I utilization; 3'SL and 6'SL utilization; lcHMO utilization via H1 cluster ABC transporters	1	1	1	1	1	1	1	1	1	1	1	-	-	-	-	fig|1679.431.peg.1718	-	-	-	-	fig|1679.431.peg.2291, fig|1679.431.peg.2290	-	-	-	fig|1679.431.peg.1723	fig|1679.431.peg.1722	fig|1679.431.peg.1721	-	-	-	fig|1679.431.peg.1995	fig|1679.431.peg.2607	fig|1679.431.peg.2612	fig|1679.431.peg.1992	fig|1679.431.peg.1990, fig|1679.431.peg.1989	fig|1679.431.peg.1988	-	fig|1679.431.peg.1454	fig|1679.431.peg.1456	fig|1679.431.peg.1455	fig|1679.431.peg.100	fig|1679.431.peg.2288	fig|1679.431.peg.1826	-	fig|1679.431.peg.1987	fig|1679.431.peg.2287
1679.430	Bifidobacterium longum subsp. infantis IATA104	U12*345678	lacto-N-biose utilization; extracellular LNT degradation, utilization of released lacto-N-biose and lactose; LNnT utilization; 2'FL and 3FL utilization; DFLac utilization; LNFP I utilization; 3'SL and 6'SL utilization; lcHMO utilization via H1 cluster ABC transporters	1	1	1	1	1	1	1	1	1	1	1	-	-	-	-	fig|1679.430.peg.1720	-	-	-	-	fig|1679.430.peg.2328, fig|1679.430.peg.2329	-	-	-	fig|1679.430.peg.1725	fig|1679.430.peg.1724	fig|1679.430.peg.1723	-	-	-	fig|1679.430.peg.1890	fig|1679.430.peg.2610	fig|1679.430.peg.2613	fig|1679.430.peg.1893	fig|1679.430.peg.1896, fig|1679.430.peg.1895	fig|1679.430.peg.1897	-	fig|1679.430.peg.1457	fig|1679.430.peg.1459	fig|1679.430.peg.1458	fig|1679.430.peg.100	fig|1679.430.peg.2331	fig|1679.430.peg.1807	-	fig|1679.430.peg.1898	fig|1679.430.peg.2332
1679.434	Bifidobacterium longum subsp. longum IATA116	U12P3	lacto-N-biose utilization; LNT utilization; LNnT catabolic pathway (no known LNnT transporter)	1	1	1	0	0	0	0	0	0	0	0	-	-	-	-	-	-	-	-	-	fig|1679.434.peg.1015	fig|1679.434.peg.130	fig|1679.434.peg.131	fig|1679.434.peg.132	-	-	-	fig|1679.434.peg.130	fig|1679.434.peg.131	fig|1679.434.peg.132	-	-	-	-	-	-	-	-	-	-	fig|1679.434.peg.608	fig|1679.434.peg.1016	fig|1679.434.peg.1643	-	-	-
1679.428	Bifidobacterium longum subsp. longum IATA075	U12*6**P3	lacto-N-biose utilization; extracellular LNT degradation, utilization of released lacto-N-biose and lactose; LNnT catabolic pathway (no known LNnT transporter); extracellular LNFP I degradation, utilization of released lactose	1	1	1	0	0	0	0	1	0	0	0	-	-	-	fig|1679.428.peg.1318	-	-	-	-	-	fig|1679.428.peg.2120	fig|1679.428.peg.1921	fig|1679.428.peg.1920	fig|1679.428.peg.1919	-	-	-	-	-	-	-	-	-	-	-	-	-	-	-	-	fig|1679.428.peg.285	fig|1679.428.peg.2119	fig|1679.428.peg.1195	-	-	-
1679.408	Bifidobacterium longum subsp. longum IATA015	U1P23	lacto-N-biose utilization; LNT catabolic pathway (no known LNT transporter); LNnT catabolic pathway (no known LNnT transporter)	1	1	0	0	0	0	0	0	0	0	0	-	-	-	-	-	-	-	-	-	fig|1679.408.peg.1244, fig|1679.408.peg.1731	fig|1679.408.peg.1391	fig|1679.408.peg.1390	fig|1679.408.peg.1389	-	-	-	-	-	-	-	-	-	-	-	-	-	-	-	-	fig|1679.408.peg.1275	fig|1679.408.peg.1243	fig|1679.408.peg.688	-	-	-
1679.414	Bifidobacterium longum subsp. longum IATA033	U1P23	lacto-N-biose utilization; LNT catabolic pathway (no known LNT transporter); LNnT catabolic pathway (no known LNnT transporter)	1	1	0	0	0	0	0	0	0	0	0	-	-	-	-	-	-	-	-	-	fig|1679.414.peg.2005	fig|1679.414.peg.713	fig|1679.414.peg.712	fig|1679.414.peg.711	-	-	-	-	-	-	-	-	-	-	-	-	-	-	-	-	fig|1679.414.peg.1450	fig|1679.414.peg.2003	fig|1679.414.peg.1018	-	-	-
1679.403	Bifidobacterium longum subsp. longum IATA003	U1P23	lacto-N-biose utilization; LNT catabolic pathway (no known LNT transporter); LNnT catabolic pathway (no known LNnT transporter)	1	1	0	0	0	0	0	0	0	0	0	-	-	-	-	-	-	-	-	-	fig|1679.403.peg.1765, fig|1679.403.peg.1622	fig|1679.403.peg.338	fig|1679.403.peg.339	fig|1679.403.peg.340	-	-	-	-	-	-	-	-	-	-	-	-	-	-	-	-	fig|1679.403.peg.772	fig|1679.403.peg.1767	fig|1679.403.peg.556	-	-	-
1679.422	Bifidobacterium longum subsp. longum IATA062	U12*6**P3	lacto-N-biose utilization; extracellular LNT degradation, utilization of released lacto-N-biose and lactose; LNnT catabolic pathway (no known LNnT transporter); extracellular LNFP I degradation, utilization of released lactose	1	1	1	0	0	0	0	1	0	0	0	-	-	-	fig|1679.422.peg.715	-	-	-	-	-	fig|1679.422.peg.1524, fig|1679.422.peg.2081	fig|1679.422.peg.652	fig|1679.422.peg.651	fig|1679.422.peg.650	-	-	-	-	-	-	-	-	-	-	-	-	-	-	-	-	fig|1679.422.peg.1996	fig|1679.422.peg.2080	fig|1679.422.peg.1976	-	-	-
1679.415	Bifidobacterium longum subsp. longum IATA034	U12*6**P3	lacto-N-biose utilization; extracellular LNT degradation, utilization of released lacto-N-biose and lactose; LNnT catabolic pathway (no known LNnT transporter); extracellular LNFP I degradation, utilization of released lactose	1	1	1	0	0	0	0	1	0	0	0	-	-	-	fig|1679.415.peg.1651	-	-	-	-	-	fig|1679.415.peg.1848, fig|1679.415.peg.1049	fig|1679.415.peg.1459	fig|1679.415.peg.1458	fig|1679.415.peg.1457	-	-	-	-	-	-	-	-	-	-	-	-	-	-	-	-	fig|1679.415.peg.1756	fig|1679.415.peg.1847	fig|1679.415.peg.1555	-	-	-
1679.437	Bifidobacterium longum subsp. longum IATA144	U1P23	lacto-N-biose utilization; LNT catabolic pathway (no known LNT transporter); LNnT catabolic pathway (no known LNnT transporter)	1	1	0	0	0	0	0	0	0	0	0	-	-	-	-	-	-	-	-	-	fig|1679.437.peg.1956, fig|1679.437.peg.1210	fig|1679.437.peg.136	fig|1679.437.peg.135	fig|1679.437.peg.134	-	-	-	-	-	-	-	-	-	-	-	-	-	-	-	-	fig|1679.437.peg.1100	fig|1679.437.peg.1211	fig|1679.437.peg.1076	-	-	-
1679.432	Bifidobacterium longum subsp. longum IATA107	U1P23	lacto-N-biose utilization; LNT catabolic pathway (no known LNT transporter); LNnT catabolic pathway (no known LNnT transporter)	1	1	0	0	0	0	0	0	0	0	0	-	-	-	-	-	-	-	-	-	fig|1679.432.peg.1620	fig|1679.432.peg.812	fig|1679.432.peg.811	fig|1679.432.peg.810	-	-	-	-	-	-	-	-	-	-	-	-	-	-	-	-	fig|1679.432.peg.1408	fig|1679.432.peg.1619	fig|1679.432.peg.562	-	-	-
28026.1687	Bifidobacterium pseudocatenulatum IATA044	U12P3	lacto-N-biose utilization; LNT utilization; LNnT catabolic pathway (no known LNnT transporter)	1	1	1	0	0	0	0	0	0	0	0	-	-	-	-	-	-	-	-	-	fig|28026.1687.peg.1950, fig|28026.1687.peg.1058, fig|28026.1687.peg.1688	fig|28026.1687.peg.1789	fig|28026.1687.peg.1790	fig|28026.1687.peg.1791	-	-	-	fig|28026.1687.peg.1789	fig|28026.1687.peg.1790	fig|28026.1687.peg.1791	-	-	-	-	-	-	-	-	-	-	fig|28026.1687.peg.1979	fig|28026.1687.peg.1689, fig|28026.1687.peg.1922, fig|28026.1687.peg.1951	-	fig|28026.1687.peg.1793	-	-
28026.1693	Bifidobacterium pseudocatenulatum IATA160	U12P3	lacto-N-biose utilization; LNT utilization; LNnT catabolic pathway (no known LNnT transporter)	1	1	1	0	0	0	0	0	0	0	0	-	-	-	-	-	-	-	-	-	fig|28026.1693.peg.1243, fig|28026.1693.peg.1757	fig|28026.1693.peg.1765	fig|28026.1693.peg.1766	fig|28026.1693.peg.1767	-	-	-	fig|28026.1693.peg.1765	fig|28026.1693.peg.1766	fig|28026.1693.peg.1767	-	-	-	-	-	-	-	-	-	-	fig|28026.1693.peg.691	fig|28026.1693.peg.1900, fig|28026.1693.peg.1756	-	fig|28026.1693.peg.1769	-	-
functional_role_name	functional_role_annotation
BbgIII	Extracellular beta-1,4-galactosidase (GH2)
BbhI	Extracellular beta-1,3-N-acetylglucosaminidase (GH20)
LnbB	Extracellular lacto-N-biosidase (GH20)
LnbX	Extracellular lacto-N-biosidase (GH136)
LnbI	Putative extracellular lacto-N-biosidase (GH136)
BbAfcA	Extracellular alpha-1,2-L-fucosidase (GH95)
BbAfcB	Extracellular alpha-1,3/4-L-fucosidase (GH29)
SiaBb1	Extracellular alpha-2,3/6/8-sialidase with acetylesterase (GH33)
SiaBb2	Extracellular alpha-2,3/6/8-sialidase (GH33)
LacS	Lactose MFS permease (TC 2.A.2)
GltA	Lacto-N-biose/galacto-N-biose ABC transporter-1 substrate-binding component (TC 3.A.1.1.48)
GltB	Lacto-N-biose/galacto-N-biose ABC transporter-1 permease component 1 (TC 3.A.1.1.48)
GltC	Lacto-N-biose/galacto-N-biose ABC transporter-1 permease component 2 (TC 3.A.1.1.48)
GltF	Lacto-N-biose/galacto-N-biose ABC transporter-2 substrate-binding component (TC 3.A.1.1)
GltG	Lacto-N-biose/galacto-N-biose ABC transporter-2 permease component 1 (TC 3.A.1.1)
GltH	Lacto-N-biose/galacto-N-biose ABC transporter-2 permease component 2 (TC 3.A.1.1)
GltA_LNT	Type I chain HMO ABC transporter substrate-binding component (TC 3.A.1.1)
GltB_LNT	Type I chain HMO ABC transporter permease component 1 (TC 3.A.1.1)
GltC_LNT	Type I chain HMO ABC transporter permease component 2 (TC 3.A.1.1)
HmoA	Type II chain HMO ABC transporter substrate-binding component (TC 3.A.1.1)
HmoA2	Type II chain HMO ABC transporter (low affinity) substrate-binding component (TC 3.A.1.1)
HmoB	Type II chain HMO ABC transporter permease component 1 (TC 3.A.1.1)
HmoA3	Putative HMO ABC transporter (Blon_2350) substrate-binding component (TC 3.A.1.1)
HmoA5	Putative HMO ABC transporter (Blon_2352) substrate-binding component (TC 3.A.1.1)
HmoA6	Putative HMO ABC transporter (Blon_2354) substrate-binding component (TC 3.A.1.1)
NahS	LNnT ABC transporter substrate-binding component (TC 3.A.1.1)
FL2_A	2'FL, 3FL, DFLac, LNFP I ABC transporter substrate-binding component (TC 3.A.1.1)
FL2_B	2'FL, 3FL, DFLac, LNFP I ABC transporter permease component 1 (TC 3.A.1.1)
FL2_C	2'FL, 3FL, DFLac, LNFP I ABC transporter permease component 2 (TC 3.A.1.1)
Bga42A	Beta-1,3/4/6-galactosidase (GH42)
Bga2A	Beta-1,4-galactosidase (GH2)
Hex1	Beta-1,3/4/6-N-acetylglucosaminidase-1 (GH20)
NahA	Beta-1,3/4/6-N-acetylglucosaminidase-2 (GH20)
Hex2	Beta-1,3/4-N-acetylglucosaminidase (GH20)
BiAfcA	Alpha-1,2-L-fucosidase (GH95)
BiAfcB	Alpha-1,3/4-L-fucosidase (GH29)
NanH1	Alpha-2,3/6-sialidase (GH33)
NanH2	HMO cluster I alpha-2,3/6-sialidase (GH33)
LnpA	1,3-beta-galactosyl-N-acetylhexosamine phosphorylase (EC 2.4.1.211)
LnpB	N-acetylhexosamine 1-kinase (EC 2.7.1.162)
LnpC	UDP-glucose---hexose-1-phosphate uridylyltransferase (EC 2.7.7.12)
LnpD	UDP-hexose 4-epimerase (EC 5.1.3.2)
GlcK	Glucokinase (EC 2.7.1.2)
PpgK	Polyphosphate glucokinase (EC 2.7.1.63)
GalK	Galactokinase (EC 2.7.1.6)
GalT	Galactose-1-phosphate uridylyltransferase (EC 2.7.7.12)
GalE	UDP-glucose 4-epimerase (EC 5.1.3.2)
Pgm	Phosphoglucomutase (EC 5.4.2.2)
NagK	Putative N-acetylglucosamine kinase (EC 2.7.1.59)
NagA	N-acetylglucosamine-6-phosphate deacetylase (EC 3.5.1.25)
NagB	Glucosamine-6-phosphate deaminase (EC 3.5.99.6)
NanA	N-acetylneuraminate lyase (EC 4.1.3.3)
NanK	N-acetylmannosamine kinase (EC 2.7.1.60)
NanE	N-acetylmannosamine-6-phosphate 2-epimerase (EC 5.1.3.9)
FumB	L-fucose mutarotase-1 (EC 5.1.3.29)
FumC	L-fuco-beta-pyranose dehydrogenase-1 (EC 1.1.1.122)
FumD	L-fuconolactone hydrolase-1 (EC 3.1.1.-)
FumE	L-fuconate dehydratase-1 (EC 4.2.1.68)
FumF	2-keto-3-deoxy-L-fuconate aldolase-1 (EC 4.1.2.18)
FumB2	L-fucose mutarotase-2 (EC 5.1.3.29)
FumC2	L-fuco-beta-pyranose dehydrogenase-2 (EC 1.1.1.122)
FumD2	L-fuconolactone hydrolase-2 (EC 3.1.1.-)
FumE2	L-fuconate dehydratase-2 (EC 4.2.1.68)
FumF2	2-keto-3-deoxy-L-fuconate aldolase-2 (EC 4.1.2.18)
FucO	Lactaldehyde reductase (EC 1.1.1.77)
NagR	Transcriptional regulator of LNB/GNB and HMO utilization (ROK family)
NahR	Transcriptional regulator of LNnT utilization (ROK family)
[truncated: 32 more columns]
