# Supplementary material for: Human milk oligosaccharide metabolism and antibiotic resistance in early gut colonizers: insights from bifidobacteria and lactobacilli in the maternal-infant microbiome
Source: Gut Microbes. 2025 May 9;17(1):2501192. doi: 10.1080/19490976.2025.2501192 (PMC12068340; doi:10.1080/19490976.2025.2501192)
Supplement: Supplemental Material [file KGMI_A_2501192_SM6649.zip › 9_Supl_Table10_ARG_LGT.xlsx]

## Sheet: Hoja1
	LATERAL GENE TRANSFER				PLASMIDS
Species	CONTIG_NAME	Direction	Clade A	Clade B	Potential capacity
Bifidobacterium_bifidum_IATA005	NODE_2_length_364765_cov_36.748815	A ↔ B	g__Bifidobacterium	g__Propionibacterium	mobilization
Bifidobacterium_animalis_subsp_lactis_IATA008
Bifidobacterium_animalis_subsp_lactis_IATA010
Bifidobacterium_animalis_subsp_lactis_IATA020
Bifidobacterium_animalis_subsp_lactis_IATA021
Bifidobacterium_breve_IATA027
Bifidobacterium_animalis_subsp_lactis_IATA029
Bifidobacterium_longum_subsp_longum_IATA033					mobilization
Bifidobacterium_longum_subsp_longum_IATA034					mobiliztion; AMR; conjugation
Bifidobacterium_pseudocatenulatum_IATA044					mobilization; rRNA
Bifidobacterium_breve_IATA048					mobilization;conjugation
Bifidobacterium_bifidum_IATA049	NODE_21_length_3659_cov_7.95742	B → A	s__Bifidobacterium_bifidum	s__Coprococcus_comes	mobilization
Bifidobacterium_longum_subsp_longum_IATA062					mobilization
Bifidobacterium_adolescentis_IATA066					mobilization
Bifidobacterium_longum_subsp_longum_IATA075					mobilization
Bifidobacterium_breve_IATA077					mobilization;conjugation
Bifidobacterium_breve_IATA084					mobilization
Bifidobacterium_bifidum_IATA102					mobilization; conjugation
Bifidobacterium_longum_subsp_infantis_IATA104	CM_MCisolates_NODE_3_length_254_cov_36.122523	A ↔B	g__Bifidobacterium	p__Firmicutes (g__Clostridium OR g__Eubacterium OR g__BlautiaOR g__Coprococcus OR g__Erysipelotrichaceae_noname)
Bifidobacterium_longum_subsp_infantis_IATA105	CM_MCisolates_NODE_3_length_254_cov_33.96826	A ↔B	g__Bifidobacterium	p__Firmicutes (g__Clostridium OR g__Eubacterium OR g__Blautia OR g__Coprococcus g__Erysipelotrichaceae_noname)	mobilization
Bifidobacterium_longum_subsp_longum_IATA107					mobilization
Bifidobacterium_longum_subsp_longum_IATA116	CM_MCisolates_NODE_12_length_67188_cov_53.866897	A ↔B	g__Bifidobacterium	g__Streptococcus	mobilization; replication
Bifidobacterium_animalis_subsp_lactis_IATA135
Bifidobacterium_bifidum_IATA139					mobilization; conjugation
Bifidobacterium_animalis_subsp_lactis_IATA142
Bifidobacterium_animalis_subsp_lactis_IATA143
Bifidobacterium_longum_subsp_longum_IATA144					replication; mobilization
Bifidobacterium_bifidum_IATA148					mobilization; conjugation
Bifidobacterium_breve_IATA153
Bifidobacterium_pseudocatenulatum_IATA160					mobilization; conjugation
Bifidobacterium_bifidum_IATA001
Bifidobacterium_longum_subsp_longum_IATA003
Bifidobacterium_longum_subsp_longum_IATA015
Bifidobacterium_bifidum_IATA016
Bifidobacterium_bifidum_IATA039
Bifidobacterium_adolescentis_IATA096
Bifidobacterium_adolescentis_IATA101
Bifidobacterium_breve_IATA131
Bifidobacterium_breve_IATA136
Lactobacillus_gasseri_IATA081					replication; mobilization
Limosilactobacillus_mucosae_IATA082	CM_MCisolates_NODE_16_length_4989_cov_19.474458	B → A	s__Lactobacillus_mucosae	s__Lactobacillus_fermentum
Lacticaseibacillus_paracasei_IATA083	CM_MCisolates_NODE_18_length_14443_cov_2.85311	A ↔B	s__Lactobacillus_casei_paracasei	s__Enterococcus_mundtii	mobilization; replication; conjugation; rRNA
Latilactobacillus_sakei_IATA088					replication; mobilization
Lactobacillus_paragasseri_IATA108					replication; mobilization; conjugation
Lacticaseibacillus_paracasei_IATA109	CM_MCisolates_NODE_39_length_14352_cov_53.448155	A ↔B	s__Enterococcus_mundtii	s__Lactobacillus_casei_paracasei	replication; mobilization; conjugation
Lacticaseibacillus_paracasei_IATA110	CM_MCisolates_NODE_38_length_14352_cov_7.539895	A ↔B	s__Enterococcus_mundtii	s__Lactobacillus_casei_paracasei	replication; mobilization; conjugation
Lacticaseibacillus_rhamnosus_IATA115	CM_MCisolates_NODE_17_length_15_cov_1.25415	A ↔B	s__Enterococcus_mundtii	s__Lactobacillus_rhamnosus	mobilization
Lacticaseibacillus_rhamnosus_IATA117	CM_MCisolates_NODE_32_length_1511_cov_65.646197	A ↔B	s__Enterococcus_mundtii	s__Lactobacillus_rhamnosus
Lactobacillus_gasseri_IATA122					replication; mobilization
Lactobacillus_paragasseri_IATA126
Ligilactobacillus_ruminis_IATA127					mobilization; AMR
Lactobacillus_paragasseri_IATA140					replication; mobilization
Lactobacillus_paragasseri_IATA141					replication; mobilization
