# Supplementary material for: Human milk oligosaccharide metabolism and antibiotic resistance in early gut colonizers: insights from bifidobacteria and lactobacilli in the maternal-infant microbiome
Source: Gut Microbes. 2025 May 9;17(1):2501192. doi: 10.1080/19490976.2025.2501192 (PMC12068340; doi:10.1080/19490976.2025.2501192)
Supplement: Supplemental Material [file KGMI_A_2501192_SM6649.zip › 6_Supl_Table6_stats_lactos.xlsx]

## Sheet: AUC
Species	Metric	Group1	Group2	Statistic	p.adj	p.adj.signif
Lacticaseibacillus_paracasei_IATA083	auc	mPYG	mPYG_gluc	-66.6468	1.672e-05	****
Lacticaseibacillus_paracasei_IATA083	auc	mPYG	mPYG_gluc	-66.6468	1.672e-05	****
Lacticaseibacillus_paracasei_IATA083	auc	mPYG	mPYG_gluc	-66.6468	1.672e-05	****
Lacticaseibacillus_paracasei_IATA083	auc	mPYG	mPYG_gluc	-66.6468	1.672e-05	****
Lacticaseibacillus_paracasei_IATA083	auc	mPYG	mPYG_gluc	-66.6468	1.672e-05	****
Lacticaseibacillus_paracasei_IATA083	auc	mPYG	mPYG_gluc	-66.6468	1.672e-05	****
Lacticaseibacillus_paracasei_IATA083	auc	mPYG	mPYG_gluc	-66.6468	1.672e-05	****
Lacticaseibacillus_paracasei_IATA083	auc	mPYG	mPYG_gluc	-66.6468	1.672e-05	****
Lacticaseibacillus_paracasei_IATA083	auc	mPYG	mPYG_gluc	-66.6468	1.672e-05	****
Lacticaseibacillus_paracasei_IATA083	auc	mPYG	mPYG_gluc	-66.6468	1.672e-05	****
Lacticaseibacillus_paracasei_IATA083	auc	mPYG	mPYG_gluc	-66.6468	1.672e-05	****
Lacticaseibacillus_paracasei_IATA083	auc	mPYG	mPYG_gluc	-66.6468	1.672e-05	****
Lacticaseibacillus_paracasei_IATA083	auc	mPYG	mPYG_gluc	-66.6468	1.672e-05	****
Lacticaseibacillus_paracasei_IATA083	auc	mPYG	mPYG_gluc	-66.6468	1.672e-05	****
Lacticaseibacillus_paracasei_IATA083	auc	mPYG	mPYG_gluc	-66.6468	1.672e-05	****
Lacticaseibacillus_paracasei_IATA083	auc	mPYG	mPYG_gluc	-66.6468	1.672e-05	****
Lacticaseibacillus_paracasei_IATA083	auc	mPYG	mPYG_gluc	-66.6468	1.672e-05	****
Lacticaseibacillus_paracasei_IATA083	auc	mPYG	mPYG_gluc	-66.6468	1.672e-05	****
Lacticaseibacillus_paracasei_IATA083	auc	mPYG	mPYG_gluc	-66.6468	1.672e-05	****
Lacticaseibacillus_paracasei_IATA083	auc	mPYG	mPYG_gluc	-66.6468	1.672e-05	****
Lacticaseibacillus_paracasei_IATA083	auc	mPYG	mPYG_gluc	-66.6468	1.672e-05	****
Lacticaseibacillus_paracasei_IATA083	auc	mPYG	mPYG_gluc	-66.6468	1.672e-05	****
Lacticaseibacillus_paracasei_IATA083	auc	mPYG	mPYG_gluc	-66.6468	1.672e-05	****
Lacticaseibacillus_paracasei_IATA083	auc	mPYG	mPYG_gluc	-66.6468	1.672e-05	****
Lacticaseibacillus_paracasei_IATA083	auc	mPYG	mPYG_gluc	-66.6468	1.672e-05	****
Lacticaseibacillus_paracasei_IATA083	auc	mPYG	mPYG_gluc	-66.6468	1.672e-05	****
Lacticaseibacillus_paracasei_IATA083	auc	mPYG	mPYG_gluc	-66.6468	1.672e-05	****
Lacticaseibacillus_paracasei_IATA083	auc	mPYG	mPYG_gluc	-66.6468	1.672e-05	****
Lacticaseibacillus_paracasei_IATA083	auc	mPYG	mPYG_gluc	-66.6468	1.672e-05	****
Lacticaseibacillus_paracasei_IATA083	auc	mPYG	mPYG_gluc	-66.6468	1.672e-05	****
Lacticaseibacillus_paracasei_IATA083	auc	mPYG	mPYG_gluc	-66.6468	1.672e-05	****
Lacticaseibacillus_paracasei_IATA083	auc	mPYG	mPYG_gluc	-66.6468	1.672e-05	****
Lacticaseibacillus_paracasei_IATA083	auc	mPYG	mPYG_gluc	-66.6468	1.672e-05	****
Lacticaseibacillus_paracasei_IATA083	auc	mPYG	mPYG_gluc	-66.6468	1.672e-05	****
Lacticaseibacillus_paracasei_IATA083	auc	mPYG	mPYG_gluc	-66.6468	1.672e-05	****
Lacticaseibacillus_paracasei_IATA083	auc	mPYG	mPYG_gluc	-66.6468	1.672e-05	****
Lacticaseibacillus_paracasei_IATA083	auc	mPYG	pHMOs	-0.677031	0.5925	ns
Lacticaseibacillus_paracasei_IATA083	auc	mPYG	pHMOs	-0.677031	0.5925	ns
Lacticaseibacillus_paracasei_IATA083	auc	mPYG	pHMOs	-0.677031	0.5925	ns
Lacticaseibacillus_paracasei_IATA083	auc	mPYG	pHMOs	-0.677031	0.5925	ns
Lacticaseibacillus_paracasei_IATA083	auc	mPYG	pHMOs	-0.677031	0.5925	ns
Lacticaseibacillus_paracasei_IATA083	auc	mPYG	pHMOs	-0.677031	0.5925	ns
Lacticaseibacillus_paracasei_IATA083	auc	mPYG	pHMOs	-0.677031	0.5925	ns
Lacticaseibacillus_paracasei_IATA083	auc	mPYG	pHMOs	-0.677031	0.5925	ns
Lacticaseibacillus_paracasei_IATA083	auc	mPYG	pHMOs	-0.677031	0.5925	ns
Lacticaseibacillus_paracasei_IATA083	auc	mPYG	pHMOs	-0.677031	0.5925	ns
Lacticaseibacillus_paracasei_IATA083	auc	mPYG	pHMOs	-0.677031	0.5925	ns
Lacticaseibacillus_paracasei_IATA083	auc	mPYG	pHMOs	-0.677031	0.5925	ns
Lacticaseibacillus_paracasei_IATA083	auc	mPYG	pHMOs	-0.677031	0.5925	ns
Lacticaseibacillus_paracasei_IATA083	auc	mPYG	pHMOs	-0.677031	0.5925	ns
Lacticaseibacillus_paracasei_IATA083	auc	mPYG	pHMOs	-0.677031	0.5925	ns
Lacticaseibacillus_paracasei_IATA083	auc	mPYG	pHMOs	-0.677031	0.5925	ns
Lacticaseibacillus_paracasei_IATA083	auc	mPYG	pHMOs	-0.677031	0.5925	ns
Lacticaseibacillus_paracasei_IATA083	auc	mPYG	pHMOs	-0.677031	0.5925	ns
Lacticaseibacillus_paracasei_IATA083	auc	mPYG	pHMOs	-0.677031	0.5925	ns
Lacticaseibacillus_paracasei_IATA083	auc	mPYG	pHMOs	-0.677031	0.5925	ns
Lacticaseibacillus_paracasei_IATA083	auc	mPYG	pHMOs	-0.677031	0.5925	ns
Lacticaseibacillus_paracasei_IATA083	auc	mPYG	pHMOs	-0.677031	0.5925	ns
Lacticaseibacillus_paracasei_IATA083	auc	mPYG	pHMOs	-0.677031	0.5925	ns
Lacticaseibacillus_paracasei_IATA083	auc	mPYG	pHMOs	-0.677031	0.5925	ns
Lacticaseibacillus_paracasei_IATA083	auc	mPYG	pHMOs	-0.677031	0.5925	ns
Lacticaseibacillus_paracasei_IATA083	auc	mPYG	pHMOs	-0.677031	0.5925	ns
Lacticaseibacillus_paracasei_IATA083	auc	mPYG	pHMOs	-0.677031	0.5925	ns
Lacticaseibacillus_paracasei_IATA083	auc	mPYG	pHMOs	-0.677031	0.5925	ns
Lacticaseibacillus_paracasei_IATA083	auc	mPYG	pHMOs	-0.677031	0.5925	ns
Lacticaseibacillus_paracasei_IATA083	auc	mPYG	pHMOs	-0.677031	0.5925	ns
Lacticaseibacillus_paracasei_IATA083	auc	mPYG	pHMOs	-0.677031	0.5925	ns
Lacticaseibacillus_paracasei_IATA083	auc	mPYG	pHMOs	-0.677031	0.5925	ns
Lacticaseibacillus_paracasei_IATA083	auc	mPYG	pHMOs	-0.677031	0.5925	ns
Lacticaseibacillus_paracasei_IATA083	auc	mPYG	pHMOs	-0.677031	0.5925	ns
Lacticaseibacillus_paracasei_IATA083	auc	mPYG	pHMOs	-0.677031	0.5925	ns
Lacticaseibacillus_paracasei_IATA083	auc	mPYG	pHMOs	-0.677031	0.5925	ns
Lacticaseibacillus_paracasei_IATA083	auc	mPYG	pHMOs_gluc	-13.6747	0.00976331	**
Lacticaseibacillus_paracasei_IATA083	auc	mPYG	pHMOs_gluc	-13.6747	0.00976331	**
Lacticaseibacillus_paracasei_IATA083	auc	mPYG	pHMOs_gluc	-13.6747	0.00976331	**
Lacticaseibacillus_paracasei_IATA083	auc	mPYG	pHMOs_gluc	-13.6747	0.00976331	**
Lacticaseibacillus_paracasei_IATA083	auc	mPYG	pHMOs_gluc	-13.6747	0.00976331	**
Lacticaseibacillus_paracasei_IATA083	auc	mPYG	pHMOs_gluc	-13.6747	0.00976331	**
Lacticaseibacillus_paracasei_IATA083	auc	mPYG	pHMOs_gluc	-13.6747	0.00976331	**
Lacticaseibacillus_paracasei_IATA083	auc	mPYG	pHMOs_gluc	-13.6747	0.00976331	**
Lacticaseibacillus_paracasei_IATA083	auc	mPYG	pHMOs_gluc	-13.6747	0.00976331	**
Lacticaseibacillus_paracasei_IATA083	auc	mPYG	pHMOs_gluc	-13.6747	0.00976331	**
Lacticaseibacillus_paracasei_IATA083	auc	mPYG	pHMOs_gluc	-13.6747	0.00976331	**
Lacticaseibacillus_paracasei_IATA083	auc	mPYG	pHMOs_gluc	-13.6747	0.00976331	**
Lacticaseibacillus_paracasei_IATA083	auc	mPYG	pHMOs_gluc	-13.6747	0.00976331	**
Lacticaseibacillus_paracasei_IATA083	auc	mPYG	pHMOs_gluc	-13.6747	0.00976331	**
Lacticaseibacillus_paracasei_IATA083	auc	mPYG	pHMOs_gluc	-13.6747	0.00976331	**
Lacticaseibacillus_paracasei_IATA083	auc	mPYG	pHMOs_gluc	-13.6747	0.00976331	**
Lacticaseibacillus_paracasei_IATA083	auc	mPYG	pHMOs_gluc	-13.6747	0.00976331	**
Lacticaseibacillus_paracasei_IATA083	auc	mPYG	pHMOs_gluc	-13.6747	0.00976331	**
Lacticaseibacillus_paracasei_IATA083	auc	mPYG	pHMOs_gluc	-13.6747	0.00976331	**
Lacticaseibacillus_paracasei_IATA083	auc	mPYG	pHMOs_gluc	-13.6747	0.00976331	**
Lacticaseibacillus_paracasei_IATA083	auc	mPYG	pHMOs_gluc	-13.6747	0.00976331	**
Lacticaseibacillus_paracasei_IATA083	auc	mPYG	pHMOs_gluc	-13.6747	0.00976331	**
Lacticaseibacillus_paracasei_IATA083	auc	mPYG	pHMOs_gluc	-13.6747	0.00976331	**
Lacticaseibacillus_paracasei_IATA083	auc	mPYG	pHMOs_gluc	-13.6747	0.00976331	**
Lacticaseibacillus_paracasei_IATA083	auc	mPYG	pHMOs_gluc	-13.6747	0.00976331	**
Lacticaseibacillus_paracasei_IATA083	auc	mPYG	pHMOs_gluc	-13.6747	0.00976331	**
Lacticaseibacillus_paracasei_IATA083	auc	mPYG	pHMOs_gluc	-13.6747	0.00976331	**
Lacticaseibacillus_paracasei_IATA083	auc	mPYG	pHMOs_gluc	-13.6747	0.00976331	**
Lacticaseibacillus_paracasei_IATA083	auc	mPYG	pHMOs_gluc	-13.6747	0.00976331	**
Lacticaseibacillus_paracasei_IATA083	auc	mPYG	pHMOs_gluc	-13.6747	0.00976331	**
Lacticaseibacillus_paracasei_IATA083	auc	mPYG	pHMOs_gluc	-13.6747	0.00976331	**
Lacticaseibacillus_paracasei_IATA083	auc	mPYG	pHMOs_gluc	-13.6747	0.00976331	**
Lacticaseibacillus_paracasei_IATA083	auc	mPYG	pHMOs_gluc	-13.6747	0.00976331	**
Lacticaseibacillus_paracasei_IATA083	auc	mPYG	pHMOs_gluc	-13.6747	0.00976331	**
Lacticaseibacillus_paracasei_IATA083	auc	mPYG	pHMOs_gluc	-13.6747	0.00976331	**
Lacticaseibacillus_paracasei_IATA083	auc	mPYG	pHMOs_gluc	-13.6747	0.00976331	**
Lacticaseibacillus_paracasei_IATA083	auc	mPYG_gluc	pHMOs	34.4536	0.000969375	***
Lacticaseibacillus_paracasei_IATA083	auc	mPYG_gluc	pHMOs	34.4536	0.000969375	***
Lacticaseibacillus_paracasei_IATA083	auc	mPYG_gluc	pHMOs	34.4536	0.000969375	***
Lacticaseibacillus_paracasei_IATA083	auc	mPYG_gluc	pHMOs	34.4536	0.000969375	***
Lacticaseibacillus_paracasei_IATA083	auc	mPYG_gluc	pHMOs	34.4536	0.000969375	***
Lacticaseibacillus_paracasei_IATA083	auc	mPYG_gluc	pHMOs	34.4536	0.000969375	***
Lacticaseibacillus_paracasei_IATA083	auc	mPYG_gluc	pHMOs	34.4536	0.000969375	***
Lacticaseibacillus_paracasei_IATA083	auc	mPYG_gluc	pHMOs	34.4536	0.000969375	***
Lacticaseibacillus_paracasei_IATA083	auc	mPYG_gluc	pHMOs	34.4536	0.000969375	***
Lacticaseibacillus_paracasei_IATA083	auc	mPYG_gluc	pHMOs	34.4536	0.000969375	***
Lacticaseibacillus_paracasei_IATA083	auc	mPYG_gluc	pHMOs	34.4536	0.000969375	***
Lacticaseibacillus_paracasei_IATA083	auc	mPYG_gluc	pHMOs	34.4536	0.000969375	***
Lacticaseibacillus_paracasei_IATA083	auc	mPYG_gluc	pHMOs	34.4536	0.000969375	***
Lacticaseibacillus_paracasei_IATA083	auc	mPYG_gluc	pHMOs	34.4536	0.000969375	***
Lacticaseibacillus_paracasei_IATA083	auc	mPYG_gluc	pHMOs	34.4536	0.000969375	***
Lacticaseibacillus_paracasei_IATA083	auc	mPYG_gluc	pHMOs	34.4536	0.000969375	***
Lacticaseibacillus_paracasei_IATA083	auc	mPYG_gluc	pHMOs	34.4536	0.000969375	***
Lacticaseibacillus_paracasei_IATA083	auc	mPYG_gluc	pHMOs	34.4536	0.000969375	***
Lacticaseibacillus_paracasei_IATA083	auc	mPYG_gluc	pHMOs	34.4536	0.000969375	***
Lacticaseibacillus_paracasei_IATA083	auc	mPYG_gluc	pHMOs	34.4536	0.000969375	***
Lacticaseibacillus_paracasei_IATA083	auc	mPYG_gluc	pHMOs	34.4536	0.000969375	***
Lacticaseibacillus_paracasei_IATA083	auc	mPYG_gluc	pHMOs	34.4536	0.000969375	***
Lacticaseibacillus_paracasei_IATA083	auc	mPYG_gluc	pHMOs	34.4536	0.000969375	***
Lacticaseibacillus_paracasei_IATA083	auc	mPYG_gluc	pHMOs	34.4536	0.000969375	***
Lacticaseibacillus_paracasei_IATA083	auc	mPYG_gluc	pHMOs	34.4536	0.000969375	***
Lacticaseibacillus_paracasei_IATA083	auc	mPYG_gluc	pHMOs	34.4536	0.000969375	***
Lacticaseibacillus_paracasei_IATA083	auc	mPYG_gluc	pHMOs	34.4536	0.000969375	***
Lacticaseibacillus_paracasei_IATA083	auc	mPYG_gluc	pHMOs	34.4536	0.000969375	***
Lacticaseibacillus_paracasei_IATA083	auc	mPYG_gluc	pHMOs	34.4536	0.000969375	***
Lacticaseibacillus_paracasei_IATA083	auc	mPYG_gluc	pHMOs	34.4536	0.000969375	***
Lacticaseibacillus_paracasei_IATA083	auc	mPYG_gluc	pHMOs	34.4536	0.000969375	***
Lacticaseibacillus_paracasei_IATA083	auc	mPYG_gluc	pHMOs	34.4536	0.000969375	***
Lacticaseibacillus_paracasei_IATA083	auc	mPYG_gluc	pHMOs	34.4536	0.000969375	***
Lacticaseibacillus_paracasei_IATA083	auc	mPYG_gluc	pHMOs	34.4536	0.000969375	***
Lacticaseibacillus_paracasei_IATA083	auc	mPYG_gluc	pHMOs	34.4536	0.000969375	***
Lacticaseibacillus_paracasei_IATA083	auc	mPYG_gluc	pHMOs	34.4536	0.000969375	***
Lacticaseibacillus_paracasei_IATA083	auc	mPYG_gluc	pHMOs_gluc	-9.06521	0.0192233	*
Lacticaseibacillus_paracasei_IATA083	auc	mPYG_gluc	pHMOs_gluc	-9.06521	0.0192233	*
Lacticaseibacillus_paracasei_IATA083	auc	mPYG_gluc	pHMOs_gluc	-9.06521	0.0192233	*
Lacticaseibacillus_paracasei_IATA083	auc	mPYG_gluc	pHMOs_gluc	-9.06521	0.0192233	*
Lacticaseibacillus_paracasei_IATA083	auc	mPYG_gluc	pHMOs_gluc	-9.06521	0.0192233	*
Lacticaseibacillus_paracasei_IATA083	auc	mPYG_gluc	pHMOs_gluc	-9.06521	0.0192233	*
Lacticaseibacillus_paracasei_IATA083	auc	mPYG_gluc	pHMOs_gluc	-9.06521	0.0192233	*
Lacticaseibacillus_paracasei_IATA083	auc	mPYG_gluc	pHMOs_gluc	-9.06521	0.0192233	*
Lacticaseibacillus_paracasei_IATA083	auc	mPYG_gluc	pHMOs_gluc	-9.06521	0.0192233	*
Lacticaseibacillus_paracasei_IATA083	auc	mPYG_gluc	pHMOs_gluc	-9.06521	0.0192233	*
Lacticaseibacillus_paracasei_IATA083	auc	mPYG_gluc	pHMOs_gluc	-9.06521	0.0192233	*
Lacticaseibacillus_paracasei_IATA083	auc	mPYG_gluc	pHMOs_gluc	-9.06521	0.0192233	*
Lacticaseibacillus_paracasei_IATA083	auc	mPYG_gluc	pHMOs_gluc	-9.06521	0.0192233	*
Lacticaseibacillus_paracasei_IATA083	auc	mPYG_gluc	pHMOs_gluc	-9.06521	0.0192233	*
Lacticaseibacillus_paracasei_IATA083	auc	mPYG_gluc	pHMOs_gluc	-9.06521	0.0192233	*
Lacticaseibacillus_paracasei_IATA083	auc	mPYG_gluc	pHMOs_gluc	-9.06521	0.0192233	*
Lacticaseibacillus_paracasei_IATA083	auc	mPYG_gluc	pHMOs_gluc	-9.06521	0.0192233	*
Lacticaseibacillus_paracasei_IATA083	auc	mPYG_gluc	pHMOs_gluc	-9.06521	0.0192233	*
Lacticaseibacillus_paracasei_IATA083	auc	mPYG_gluc	pHMOs_gluc	-9.06521	0.0192233	*
Lacticaseibacillus_paracasei_IATA083	auc	mPYG_gluc	pHMOs_gluc	-9.06521	0.0192233	*
Lacticaseibacillus_paracasei_IATA083	auc	mPYG_gluc	pHMOs_gluc	-9.06521	0.0192233	*
Lacticaseibacillus_paracasei_IATA083	auc	mPYG_gluc	pHMOs_gluc	-9.06521	0.0192233	*
Lacticaseibacillus_paracasei_IATA083	auc	mPYG_gluc	pHMOs_gluc	-9.06521	0.0192233	*
Lacticaseibacillus_paracasei_IATA083	auc	mPYG_gluc	pHMOs_gluc	-9.06521	0.0192233	*
Lacticaseibacillus_paracasei_IATA083	auc	mPYG_gluc	pHMOs_gluc	-9.06521	0.0192233	*
Lacticaseibacillus_paracasei_IATA083	auc	mPYG_gluc	pHMOs_gluc	-9.06521	0.0192233	*
Lacticaseibacillus_paracasei_IATA083	auc	mPYG_gluc	pHMOs_gluc	-9.06521	0.0192233	*
Lacticaseibacillus_paracasei_IATA083	auc	mPYG_gluc	pHMOs_gluc	-9.06521	0.0192233	*
Lacticaseibacillus_paracasei_IATA083	auc	mPYG_gluc	pHMOs_gluc	-9.06521	0.0192233	*
Lacticaseibacillus_paracasei_IATA083	auc	mPYG_gluc	pHMOs_gluc	-9.06521	0.0192233	*
Lacticaseibacillus_paracasei_IATA083	auc	mPYG_gluc	pHMOs_gluc	-9.06521	0.0192233	*
Lacticaseibacillus_paracasei_IATA083	auc	mPYG_gluc	pHMOs_gluc	-9.06521	0.0192233	*
Lacticaseibacillus_paracasei_IATA083	auc	mPYG_gluc	pHMOs_gluc	-9.06521	0.0192233	*
Lacticaseibacillus_paracasei_IATA083	auc	mPYG_gluc	pHMOs_gluc	-9.06521	0.0192233	*
Lacticaseibacillus_paracasei_IATA083	auc	mPYG_gluc	pHMOs_gluc	-9.06521	0.0192233	*
Lacticaseibacillus_paracasei_IATA083	auc	mPYG_gluc	pHMOs_gluc	-9.06521	0.0192233	*
Lacticaseibacillus_paracasei_IATA083	auc	pHMOs	pHMOs_gluc	-13.5023	0.00976331	**
Lacticaseibacillus_paracasei_IATA083	auc	pHMOs	pHMOs_gluc	-13.5023	0.00976331	**
Lacticaseibacillus_paracasei_IATA083	auc	pHMOs	pHMOs_gluc	-13.5023	0.00976331	**
Lacticaseibacillus_paracasei_IATA083	auc	pHMOs	pHMOs_gluc	-13.5023	0.00976331	**
Lacticaseibacillus_paracasei_IATA083	auc	pHMOs	pHMOs_gluc	-13.5023	0.00976331	**
Lacticaseibacillus_paracasei_IATA083	auc	pHMOs	pHMOs_gluc	-13.5023	0.00976331	**
Lacticaseibacillus_paracasei_IATA083	auc	pHMOs	pHMOs_gluc	-13.5023	0.00976331	**
Lacticaseibacillus_paracasei_IATA083	auc	pHMOs	pHMOs_gluc	-13.5023	0.00976331	**
Lacticaseibacillus_paracasei_IATA083	auc	pHMOs	pHMOs_gluc	-13.5023	0.00976331	**
Lacticaseibacillus_paracasei_IATA083	auc	pHMOs	pHMOs_gluc	-13.5023	0.00976331	**
Lacticaseibacillus_paracasei_IATA083	auc	pHMOs	pHMOs_gluc	-13.5023	0.00976331	**
Lacticaseibacillus_paracasei_IATA083	auc	pHMOs	pHMOs_gluc	-13.5023	0.00976331	**
Lacticaseibacillus_paracasei_IATA083	auc	pHMOs	pHMOs_gluc	-13.5023	0.00976331	**
Lacticaseibacillus_paracasei_IATA083	auc	pHMOs	pHMOs_gluc	-13.5023	0.00976331	**
Lacticaseibacillus_paracasei_IATA083	auc	pHMOs	pHMOs_gluc	-13.5023	0.00976331	**
Lacticaseibacillus_paracasei_IATA083	auc	pHMOs	pHMOs_gluc	-13.5023	0.00976331	**
Lacticaseibacillus_paracasei_IATA083	auc	pHMOs	pHMOs_gluc	-13.5023	0.00976331	**
Lacticaseibacillus_paracasei_IATA083	auc	pHMOs	pHMOs_gluc	-13.5023	0.00976331	**
Lacticaseibacillus_paracasei_IATA083	auc	pHMOs	pHMOs_gluc	-13.5023	0.00976331	**
Lacticaseibacillus_paracasei_IATA083	auc	pHMOs	pHMOs_gluc	-13.5023	0.00976331	**
Lacticaseibacillus_paracasei_IATA083	auc	pHMOs	pHMOs_gluc	-13.5023	0.00976331	**
Lacticaseibacillus_paracasei_IATA083	auc	pHMOs	pHMOs_gluc	-13.5023	0.00976331	**
Lacticaseibacillus_paracasei_IATA083	auc	pHMOs	pHMOs_gluc	-13.5023	0.00976331	**
Lacticaseibacillus_paracasei_IATA083	auc	pHMOs	pHMOs_gluc	-13.5023	0.00976331	**
Lacticaseibacillus_paracasei_IATA083	auc	pHMOs	pHMOs_gluc	-13.5023	0.00976331	**
Lacticaseibacillus_paracasei_IATA083	auc	pHMOs	pHMOs_gluc	-13.5023	0.00976331	**
Lacticaseibacillus_paracasei_IATA083	auc	pHMOs	pHMOs_gluc	-13.5023	0.00976331	**
Lacticaseibacillus_paracasei_IATA083	auc	pHMOs	pHMOs_gluc	-13.5023	0.00976331	**
Lacticaseibacillus_paracasei_IATA083	auc	pHMOs	pHMOs_gluc	-13.5023	0.00976331	**
Lacticaseibacillus_paracasei_IATA083	auc	pHMOs	pHMOs_gluc	-13.5023	0.00976331	**
Lacticaseibacillus_paracasei_IATA083	auc	pHMOs	pHMOs_gluc	-13.5023	0.00976331	**
Lacticaseibacillus_paracasei_IATA083	auc	pHMOs	pHMOs_gluc	-13.5023	0.00976331	**
Lacticaseibacillus_paracasei_IATA083	auc	pHMOs	pHMOs_gluc	-13.5023	0.00976331	**
Lacticaseibacillus_paracasei_IATA083	auc	pHMOs	pHMOs_gluc	-13.5023	0.00976331	**
Lacticaseibacillus_paracasei_IATA083	auc	pHMOs	pHMOs_gluc	-13.5023	0.00976331	**
Lacticaseibacillus_paracasei_IATA083	auc	pHMOs	pHMOs_gluc	-13.5023	0.00976331	**
Lacticaseibacillus_paracasei_IATA109	auc	mPYG	mPYG_gluc	-27.3213	0.00157667	**
Lacticaseibacillus_paracasei_IATA109	auc	mPYG	mPYG_gluc	-27.3213	0.00157667	**
Lacticaseibacillus_paracasei_IATA109	auc	mPYG	mPYG_gluc	-27.3213	0.00157667	**
Lacticaseibacillus_paracasei_IATA109	auc	mPYG	mPYG_gluc	-27.3213	0.00157667	**
Lacticaseibacillus_paracasei_IATA109	auc	mPYG	mPYG_gluc	-27.3213	0.00157667	**
Lacticaseibacillus_paracasei_IATA109	auc	mPYG	mPYG_gluc	-27.3213	0.00157667	**
Lacticaseibacillus_paracasei_IATA109	auc	mPYG	mPYG_gluc	-27.3213	0.00157667	**
Lacticaseibacillus_paracasei_IATA109	auc	mPYG	mPYG_gluc	-27.3213	0.00157667	**
Lacticaseibacillus_paracasei_IATA109	auc	mPYG	mPYG_gluc	-27.3213	0.00157667	**
Lacticaseibacillus_paracasei_IATA109	auc	mPYG	mPYG_gluc	-27.3213	0.00157667	**
Lacticaseibacillus_paracasei_IATA109	auc	mPYG	mPYG_gluc	-27.3213	0.00157667	**
Lacticaseibacillus_paracasei_IATA109	auc	mPYG	mPYG_gluc	-27.3213	0.00157667	**
Lacticaseibacillus_paracasei_IATA109	auc	mPYG	mPYG_gluc	-27.3213	0.00157667	**
Lacticaseibacillus_paracasei_IATA109	auc	mPYG	mPYG_gluc	-27.3213	0.00157667	**
Lacticaseibacillus_paracasei_IATA109	auc	mPYG	mPYG_gluc	-27.3213	0.00157667	**
Lacticaseibacillus_paracasei_IATA109	auc	mPYG	mPYG_gluc	-27.3213	0.00157667	**
Lacticaseibacillus_paracasei_IATA109	auc	mPYG	mPYG_gluc	-27.3213	0.00157667	**
Lacticaseibacillus_paracasei_IATA109	auc	mPYG	mPYG_gluc	-27.3213	0.00157667	**
Lacticaseibacillus_paracasei_IATA109	auc	mPYG	mPYG_gluc	-27.3213	0.00157667	**
Lacticaseibacillus_paracasei_IATA109	auc	mPYG	mPYG_gluc	-27.3213	0.00157667	**
Lacticaseibacillus_paracasei_IATA109	auc	mPYG	mPYG_gluc	-27.3213	0.00157667	**
Lacticaseibacillus_paracasei_IATA109	auc	mPYG	mPYG_gluc	-27.3213	0.00157667	**
Lacticaseibacillus_paracasei_IATA109	auc	mPYG	mPYG_gluc	-27.3213	0.00157667	**
Lacticaseibacillus_paracasei_IATA109	auc	mPYG	mPYG_gluc	-27.3213	0.00157667	**
Lacticaseibacillus_paracasei_IATA109	auc	mPYG	mPYG_gluc	-27.3213	0.00157667	**
Lacticaseibacillus_paracasei_IATA109	auc	mPYG	mPYG_gluc	-27.3213	0.00157667	**
Lacticaseibacillus_paracasei_IATA109	auc	mPYG	mPYG_gluc	-27.3213	0.00157667	**
Lacticaseibacillus_paracasei_IATA109	auc	mPYG	mPYG_gluc	-27.3213	0.00157667	**
Lacticaseibacillus_paracasei_IATA109	auc	mPYG	mPYG_gluc	-27.3213	0.00157667	**
Lacticaseibacillus_paracasei_IATA109	auc	mPYG	mPYG_gluc	-27.3213	0.00157667	**
Lacticaseibacillus_paracasei_IATA109	auc	mPYG	mPYG_gluc	-27.3213	0.00157667	**
Lacticaseibacillus_paracasei_IATA109	auc	mPYG	mPYG_gluc	-27.3213	0.00157667	**
Lacticaseibacillus_paracasei_IATA109	auc	mPYG	mPYG_gluc	-27.3213	0.00157667	**
Lacticaseibacillus_paracasei_IATA109	auc	mPYG	mPYG_gluc	-27.3213	0.00157667	**
Lacticaseibacillus_paracasei_IATA109	auc	mPYG	mPYG_gluc	-27.3213	0.00157667	**
Lacticaseibacillus_paracasei_IATA109	auc	mPYG	mPYG_gluc	-27.3213	0.00157667	**
Lacticaseibacillus_paracasei_IATA109	auc	mPYG	pHMOs	6.50264	0.00655629	**
Lacticaseibacillus_paracasei_IATA109	auc	mPYG	pHMOs	6.50264	0.00655629	**
Lacticaseibacillus_paracasei_IATA109	auc	mPYG	pHMOs	6.50264	0.00655629	**
Lacticaseibacillus_paracasei_IATA109	auc	mPYG	pHMOs	6.50264	0.00655629	**
Lacticaseibacillus_paracasei_IATA109	auc	mPYG	pHMOs	6.50264	0.00655629	**
Lacticaseibacillus_paracasei_IATA109	auc	mPYG	pHMOs	6.50264	0.00655629	**
Lacticaseibacillus_paracasei_IATA109	auc	mPYG	pHMOs	6.50264	0.00655629	**
Lacticaseibacillus_paracasei_IATA109	auc	mPYG	pHMOs	6.50264	0.00655629	**
Lacticaseibacillus_paracasei_IATA109	auc	mPYG	pHMOs	6.50264	0.00655629	**
Lacticaseibacillus_paracasei_IATA109	auc	mPYG	pHMOs	6.50264	0.00655629	**
Lacticaseibacillus_paracasei_IATA109	auc	mPYG	pHMOs	6.50264	0.00655629	**
Lacticaseibacillus_paracasei_IATA109	auc	mPYG	pHMOs	6.50264	0.00655629	**
Lacticaseibacillus_paracasei_IATA109	auc	mPYG	pHMOs	6.50264	0.00655629	**
Lacticaseibacillus_paracasei_IATA109	auc	mPYG	pHMOs	6.50264	0.00655629	**
Lacticaseibacillus_paracasei_IATA109	auc	mPYG	pHMOs	6.50264	0.00655629	**
Lacticaseibacillus_paracasei_IATA109	auc	mPYG	pHMOs	6.50264	0.00655629	**
Lacticaseibacillus_paracasei_IATA109	auc	mPYG	pHMOs	6.50264	0.00655629	**
Lacticaseibacillus_paracasei_IATA109	auc	mPYG	pHMOs	6.50264	0.00655629	**
Lacticaseibacillus_paracasei_IATA109	auc	mPYG	pHMOs	6.50264	0.00655629	**
Lacticaseibacillus_paracasei_IATA109	auc	mPYG	pHMOs	6.50264	0.00655629	**
Lacticaseibacillus_paracasei_IATA109	auc	mPYG	pHMOs	6.50264	0.00655629	**
Lacticaseibacillus_paracasei_IATA109	auc	mPYG	pHMOs	6.50264	0.00655629	**
Lacticaseibacillus_paracasei_IATA109	auc	mPYG	pHMOs	6.50264	0.00655629	**
Lacticaseibacillus_paracasei_IATA109	auc	mPYG	pHMOs	6.50264	0.00655629	**
Lacticaseibacillus_paracasei_IATA109	auc	mPYG	pHMOs	6.50264	0.00655629	**
Lacticaseibacillus_paracasei_IATA109	auc	mPYG	pHMOs	6.50264	0.00655629	**
Lacticaseibacillus_paracasei_IATA109	auc	mPYG	pHMOs	6.50264	0.00655629	**
Lacticaseibacillus_paracasei_IATA109	auc	mPYG	pHMOs	6.50264	0.00655629	**
Lacticaseibacillus_paracasei_IATA109	auc	mPYG	pHMOs	6.50264	0.00655629	**
Lacticaseibacillus_paracasei_IATA109	auc	mPYG	pHMOs	6.50264	0.00655629	**
Lacticaseibacillus_paracasei_IATA109	auc	mPYG	pHMOs	6.50264	0.00655629	**
Lacticaseibacillus_paracasei_IATA109	auc	mPYG	pHMOs	6.50264	0.00655629	**
Lacticaseibacillus_paracasei_IATA109	auc	mPYG	pHMOs	6.50264	0.00655629	**
Lacticaseibacillus_paracasei_IATA109	auc	mPYG	pHMOs	6.50264	0.00655629	**
Lacticaseibacillus_paracasei_IATA109	auc	mPYG	pHMOs	6.50264	0.00655629	**
Lacticaseibacillus_paracasei_IATA109	auc	mPYG	pHMOs	6.50264	0.00655629	**
Lacticaseibacillus_paracasei_IATA109	auc	mPYG	pHMOs_gluc	-67.5245	0.000318214	***
Lacticaseibacillus_paracasei_IATA109	auc	mPYG	pHMOs_gluc	-67.5245	0.000318214	***
Lacticaseibacillus_paracasei_IATA109	auc	mPYG	pHMOs_gluc	-67.5245	0.000318214	***
Lacticaseibacillus_paracasei_IATA109	auc	mPYG	pHMOs_gluc	-67.5245	0.000318214	***
Lacticaseibacillus_paracasei_IATA109	auc	mPYG	pHMOs_gluc	-67.5245	0.000318214	***
Lacticaseibacillus_paracasei_IATA109	auc	mPYG	pHMOs_gluc	-67.5245	0.000318214	***
Lacticaseibacillus_paracasei_IATA109	auc	mPYG	pHMOs_gluc	-67.5245	0.000318214	***
Lacticaseibacillus_paracasei_IATA109	auc	mPYG	pHMOs_gluc	-67.5245	0.000318214	***
Lacticaseibacillus_paracasei_IATA109	auc	mPYG	pHMOs_gluc	-67.5245	0.000318214	***
Lacticaseibacillus_paracasei_IATA109	auc	mPYG	pHMOs_gluc	-67.5245	0.000318214	***
Lacticaseibacillus_paracasei_IATA109	auc	mPYG	pHMOs_gluc	-67.5245	0.000318214	***
Lacticaseibacillus_paracasei_IATA109	auc	mPYG	pHMOs_gluc	-67.5245	0.000318214	***
Lacticaseibacillus_paracasei_IATA109	auc	mPYG	pHMOs_gluc	-67.5245	0.000318214	***
Lacticaseibacillus_paracasei_IATA109	auc	mPYG	pHMOs_gluc	-67.5245	0.000318214	***
Lacticaseibacillus_paracasei_IATA109	auc	mPYG	pHMOs_gluc	-67.5245	0.000318214	***
Lacticaseibacillus_paracasei_IATA109	auc	mPYG	pHMOs_gluc	-67.5245	0.000318214	***
Lacticaseibacillus_paracasei_IATA109	auc	mPYG	pHMOs_gluc	-67.5245	0.000318214	***
Lacticaseibacillus_paracasei_IATA109	auc	mPYG	pHMOs_gluc	-67.5245	0.000318214	***
Lacticaseibacillus_paracasei_IATA109	auc	mPYG	pHMOs_gluc	-67.5245	0.000318214	***
Lacticaseibacillus_paracasei_IATA109	auc	mPYG	pHMOs_gluc	-67.5245	0.000318214	***
Lacticaseibacillus_paracasei_IATA109	auc	mPYG	pHMOs_gluc	-67.5245	0.000318214	***
Lacticaseibacillus_paracasei_IATA109	auc	mPYG	pHMOs_gluc	-67.5245	0.000318214	***
Lacticaseibacillus_paracasei_IATA109	auc	mPYG	pHMOs_gluc	-67.5245	0.000318214	***
Lacticaseibacillus_paracasei_IATA109	auc	mPYG	pHMOs_gluc	-67.5245	0.000318214	***
Lacticaseibacillus_paracasei_IATA109	auc	mPYG	pHMOs_gluc	-67.5245	0.000318214	***
Lacticaseibacillus_paracasei_IATA109	auc	mPYG	pHMOs_gluc	-67.5245	0.000318214	***
Lacticaseibacillus_paracasei_IATA109	auc	mPYG	pHMOs_gluc	-67.5245	0.000318214	***
Lacticaseibacillus_paracasei_IATA109	auc	mPYG	pHMOs_gluc	-67.5245	0.000318214	***
Lacticaseibacillus_paracasei_IATA109	auc	mPYG	pHMOs_gluc	-67.5245	0.000318214	***
Lacticaseibacillus_paracasei_IATA109	auc	mPYG	pHMOs_gluc	-67.5245	0.000318214	***
Lacticaseibacillus_paracasei_IATA109	auc	mPYG	pHMOs_gluc	-67.5245	0.000318214	***
Lacticaseibacillus_paracasei_IATA109	auc	mPYG	pHMOs_gluc	-67.5245	0.000318214	***
Lacticaseibacillus_paracasei_IATA109	auc	mPYG	pHMOs_gluc	-67.5245	0.000318214	***
Lacticaseibacillus_paracasei_IATA109	auc	mPYG	pHMOs_gluc	-67.5245	0.000318214	***
Lacticaseibacillus_paracasei_IATA109	auc	mPYG	pHMOs_gluc	-67.5245	0.000318214	***
Lacticaseibacillus_paracasei_IATA109	auc	mPYG	pHMOs_gluc	-67.5245	0.000318214	***
Lacticaseibacillus_paracasei_IATA109	auc	mPYG_gluc	pHMOs	30.9638	0.0016303	**
Lacticaseibacillus_paracasei_IATA109	auc	mPYG_gluc	pHMOs	30.9638	0.0016303	**
Lacticaseibacillus_paracasei_IATA109	auc	mPYG_gluc	pHMOs	30.9638	0.0016303	**
Lacticaseibacillus_paracasei_IATA109	auc	mPYG_gluc	pHMOs	30.9638	0.0016303	**
Lacticaseibacillus_paracasei_IATA109	auc	mPYG_gluc	pHMOs	30.9638	0.0016303	**
Lacticaseibacillus_paracasei_IATA109	auc	mPYG_gluc	pHMOs	30.9638	0.0016303	**
Lacticaseibacillus_paracasei_IATA109	auc	mPYG_gluc	pHMOs	30.9638	0.0016303	**
Lacticaseibacillus_paracasei_IATA109	auc	mPYG_gluc	pHMOs	30.9638	0.0016303	**
Lacticaseibacillus_paracasei_IATA109	auc	mPYG_gluc	pHMOs	30.9638	0.0016303	**
Lacticaseibacillus_paracasei_IATA109	auc	mPYG_gluc	pHMOs	30.9638	0.0016303	**
Lacticaseibacillus_paracasei_IATA109	auc	mPYG_gluc	pHMOs	30.9638	0.0016303	**
Lacticaseibacillus_paracasei_IATA109	auc	mPYG_gluc	pHMOs	30.9638	0.0016303	**
Lacticaseibacillus_paracasei_IATA109	auc	mPYG_gluc	pHMOs	30.9638	0.0016303	**
Lacticaseibacillus_paracasei_IATA109	auc	mPYG_gluc	pHMOs	30.9638	0.0016303	**
Lacticaseibacillus_paracasei_IATA109	auc	mPYG_gluc	pHMOs	30.9638	0.0016303	**
Lacticaseibacillus_paracasei_IATA109	auc	mPYG_gluc	pHMOs	30.9638	0.0016303	**
Lacticaseibacillus_paracasei_IATA109	auc	mPYG_gluc	pHMOs	30.9638	0.0016303	**
Lacticaseibacillus_paracasei_IATA109	auc	mPYG_gluc	pHMOs	30.9638	0.0016303	**
Lacticaseibacillus_paracasei_IATA109	auc	mPYG_gluc	pHMOs	30.9638	0.0016303	**
Lacticaseibacillus_paracasei_IATA109	auc	mPYG_gluc	pHMOs	30.9638	0.0016303	**
Lacticaseibacillus_paracasei_IATA109	auc	mPYG_gluc	pHMOs	30.9638	0.0016303	**
Lacticaseibacillus_paracasei_IATA109	auc	mPYG_gluc	pHMOs	30.9638	0.0016303	**
Lacticaseibacillus_paracasei_IATA109	auc	mPYG_gluc	pHMOs	30.9638	0.0016303	**
Lacticaseibacillus_paracasei_IATA109	auc	mPYG_gluc	pHMOs	30.9638	0.0016303	**
Lacticaseibacillus_paracasei_IATA109	auc	mPYG_gluc	pHMOs	30.9638	0.0016303	**
Lacticaseibacillus_paracasei_IATA109	auc	mPYG_gluc	pHMOs	30.9638	0.0016303	**
Lacticaseibacillus_paracasei_IATA109	auc	mPYG_gluc	pHMOs	30.9638	0.0016303	**
Lacticaseibacillus_paracasei_IATA109	auc	mPYG_gluc	pHMOs	30.9638	0.0016303	**
Lacticaseibacillus_paracasei_IATA109	auc	mPYG_gluc	pHMOs	30.9638	0.0016303	**
Lacticaseibacillus_paracasei_IATA109	auc	mPYG_gluc	pHMOs	30.9638	0.0016303	**
Lacticaseibacillus_paracasei_IATA109	auc	mPYG_gluc	pHMOs	30.9638	0.0016303	**
Lacticaseibacillus_paracasei_IATA109	auc	mPYG_gluc	pHMOs	30.9638	0.0016303	**
Lacticaseibacillus_paracasei_IATA109	auc	mPYG_gluc	pHMOs	30.9638	0.0016303	**
Lacticaseibacillus_paracasei_IATA109	auc	mPYG_gluc	pHMOs	30.9638	0.0016303	**
Lacticaseibacillus_paracasei_IATA109	auc	mPYG_gluc	pHMOs	30.9638	0.0016303	**
Lacticaseibacillus_paracasei_IATA109	auc	mPYG_gluc	pHMOs	30.9638	0.0016303	**
Lacticaseibacillus_paracasei_IATA109	auc	mPYG_gluc	pHMOs_gluc	-29.7825	0.000156956	***
Lacticaseibacillus_paracasei_IATA109	auc	mPYG_gluc	pHMOs_gluc	-29.7825	0.000156956	***
Lacticaseibacillus_paracasei_IATA109	auc	mPYG_gluc	pHMOs_gluc	-29.7825	0.000156956	***
Lacticaseibacillus_paracasei_IATA109	auc	mPYG_gluc	pHMOs_gluc	-29.7825	0.000156956	***
Lacticaseibacillus_paracasei_IATA109	auc	mPYG_gluc	pHMOs_gluc	-29.7825	0.000156956	***
Lacticaseibacillus_paracasei_IATA109	auc	mPYG_gluc	pHMOs_gluc	-29.7825	0.000156956	***
Lacticaseibacillus_paracasei_IATA109	auc	mPYG_gluc	pHMOs_gluc	-29.7825	0.000156956	***
Lacticaseibacillus_paracasei_IATA109	auc	mPYG_gluc	pHMOs_gluc	-29.7825	0.000156956	***
Lacticaseibacillus_paracasei_IATA109	auc	mPYG_gluc	pHMOs_gluc	-29.7825	0.000156956	***
Lacticaseibacillus_paracasei_IATA109	auc	mPYG_gluc	pHMOs_gluc	-29.7825	0.000156956	***
Lacticaseibacillus_paracasei_IATA109	auc	mPYG_gluc	pHMOs_gluc	-29.7825	0.000156956	***
Lacticaseibacillus_paracasei_IATA109	auc	mPYG_gluc	pHMOs_gluc	-29.7825	0.000156956	***
Lacticaseibacillus_paracasei_IATA109	auc	mPYG_gluc	pHMOs_gluc	-29.7825	0.000156956	***
Lacticaseibacillus_paracasei_IATA109	auc	mPYG_gluc	pHMOs_gluc	-29.7825	0.000156956	***
Lacticaseibacillus_paracasei_IATA109	auc	mPYG_gluc	pHMOs_gluc	-29.7825	0.000156956	***
Lacticaseibacillus_paracasei_IATA109	auc	mPYG_gluc	pHMOs_gluc	-29.7825	0.000156956	***
Lacticaseibacillus_paracasei_IATA109	auc	mPYG_gluc	pHMOs_gluc	-29.7825	0.000156956	***
Lacticaseibacillus_paracasei_IATA109	auc	mPYG_gluc	pHMOs_gluc	-29.7825	0.000156956	***
Lacticaseibacillus_paracasei_IATA109	auc	mPYG_gluc	pHMOs_gluc	-29.7825	0.000156956	***
Lacticaseibacillus_paracasei_IATA109	auc	mPYG_gluc	pHMOs_gluc	-29.7825	0.000156956	***
Lacticaseibacillus_paracasei_IATA109	auc	mPYG_gluc	pHMOs_gluc	-29.7825	0.000156956	***
Lacticaseibacillus_paracasei_IATA109	auc	mPYG_gluc	pHMOs_gluc	-29.7825	0.000156956	***
Lacticaseibacillus_paracasei_IATA109	auc	mPYG_gluc	pHMOs_gluc	-29.7825	0.000156956	***
Lacticaseibacillus_paracasei_IATA109	auc	mPYG_gluc	pHMOs_gluc	-29.7825	0.000156956	***
Lacticaseibacillus_paracasei_IATA109	auc	mPYG_gluc	pHMOs_gluc	-29.7825	0.000156956	***
Lacticaseibacillus_paracasei_IATA109	auc	mPYG_gluc	pHMOs_gluc	-29.7825	0.000156956	***
Lacticaseibacillus_paracasei_IATA109	auc	mPYG_gluc	pHMOs_gluc	-29.7825	0.000156956	***
Lacticaseibacillus_paracasei_IATA109	auc	mPYG_gluc	pHMOs_gluc	-29.7825	0.000156956	***
Lacticaseibacillus_paracasei_IATA109	auc	mPYG_gluc	pHMOs_gluc	-29.7825	0.000156956	***
Lacticaseibacillus_paracasei_IATA109	auc	mPYG_gluc	pHMOs_gluc	-29.7825	0.000156956	***
Lacticaseibacillus_paracasei_IATA109	auc	mPYG_gluc	pHMOs_gluc	-29.7825	0.000156956	***
Lacticaseibacillus_paracasei_IATA109	auc	mPYG_gluc	pHMOs_gluc	-29.7825	0.000156956	***
Lacticaseibacillus_paracasei_IATA109	auc	mPYG_gluc	pHMOs_gluc	-29.7825	0.000156956	***
Lacticaseibacillus_paracasei_IATA109	auc	mPYG_gluc	pHMOs_gluc	-29.7825	0.000156956	***
Lacticaseibacillus_paracasei_IATA109	auc	mPYG_gluc	pHMOs_gluc	-29.7825	0.000156956	***
Lacticaseibacillus_paracasei_IATA109	auc	mPYG_gluc	pHMOs_gluc	-29.7825	0.000156956	***
Lacticaseibacillus_paracasei_IATA109	auc	pHMOs	pHMOs_gluc	-72.0491	0.000431129	***
Lacticaseibacillus_paracasei_IATA109	auc	pHMOs	pHMOs_gluc	-72.0491	0.000431129	***
Lacticaseibacillus_paracasei_IATA109	auc	pHMOs	pHMOs_gluc	-72.0491	0.000431129	***
Lacticaseibacillus_paracasei_IATA109	auc	pHMOs	pHMOs_gluc	-72.0491	0.000431129	***
Lacticaseibacillus_paracasei_IATA109	auc	pHMOs	pHMOs_gluc	-72.0491	0.000431129	***
Lacticaseibacillus_paracasei_IATA109	auc	pHMOs	pHMOs_gluc	-72.0491	0.000431129	***
Lacticaseibacillus_paracasei_IATA109	auc	pHMOs	pHMOs_gluc	-72.0491	0.000431129	***
Lacticaseibacillus_paracasei_IATA109	auc	pHMOs	pHMOs_gluc	-72.0491	0.000431129	***
Lacticaseibacillus_paracasei_IATA109	auc	pHMOs	pHMOs_gluc	-72.0491	0.000431129	***
Lacticaseibacillus_paracasei_IATA109	auc	pHMOs	pHMOs_gluc	-72.0491	0.000431129	***
Lacticaseibacillus_paracasei_IATA109	auc	pHMOs	pHMOs_gluc	-72.0491	0.000431129	***
Lacticaseibacillus_paracasei_IATA109	auc	pHMOs	pHMOs_gluc	-72.0491	0.000431129	***
Lacticaseibacillus_paracasei_IATA109	auc	pHMOs	pHMOs_gluc	-72.0491	0.000431129	***
Lacticaseibacillus_paracasei_IATA109	auc	pHMOs	pHMOs_gluc	-72.0491	0.000431129	***
Lacticaseibacillus_paracasei_IATA109	auc	pHMOs	pHMOs_gluc	-72.0491	0.000431129	***
Lacticaseibacillus_paracasei_IATA109	auc	pHMOs	pHMOs_gluc	-72.0491	0.000431129	***
Lacticaseibacillus_paracasei_IATA109	auc	pHMOs	pHMOs_gluc	-72.0491	0.000431129	***
Lacticaseibacillus_paracasei_IATA109	auc	pHMOs	pHMOs_gluc	-72.0491	0.000431129	***
Lacticaseibacillus_paracasei_IATA109	auc	pHMOs	pHMOs_gluc	-72.0491	0.000431129	***
Lacticaseibacillus_paracasei_IATA109	auc	pHMOs	pHMOs_gluc	-72.0491	0.000431129	***
Lacticaseibacillus_paracasei_IATA109	auc	pHMOs	pHMOs_gluc	-72.0491	0.000431129	***
Lacticaseibacillus_paracasei_IATA109	auc	pHMOs	pHMOs_gluc	-72.0491	0.000431129	***
Lacticaseibacillus_paracasei_IATA109	auc	pHMOs	pHMOs_gluc	-72.0491	0.000431129	***
Lacticaseibacillus_paracasei_IATA109	auc	pHMOs	pHMOs_gluc	-72.0491	0.000431129	***
Lacticaseibacillus_paracasei_IATA109	auc	pHMOs	pHMOs_gluc	-72.0491	0.000431129	***
Lacticaseibacillus_paracasei_IATA109	auc	pHMOs	pHMOs_gluc	-72.0491	0.000431129	***
Lacticaseibacillus_paracasei_IATA109	auc	pHMOs	pHMOs_gluc	-72.0491	0.000431129	***
Lacticaseibacillus_paracasei_IATA109	auc	pHMOs	pHMOs_gluc	-72.0491	0.000431129	***
Lacticaseibacillus_paracasei_IATA109	auc	pHMOs	pHMOs_gluc	-72.0491	0.000431129	***
Lacticaseibacillus_paracasei_IATA109	auc	pHMOs	pHMOs_gluc	-72.0491	0.000431129	***
Lacticaseibacillus_paracasei_IATA109	auc	pHMOs	pHMOs_gluc	-72.0491	0.000431129	***
Lacticaseibacillus_paracasei_IATA109	auc	pHMOs	pHMOs_gluc	-72.0491	0.000431129	***
Lacticaseibacillus_paracasei_IATA109	auc	pHMOs	pHMOs_gluc	-72.0491	0.000431129	***
Lacticaseibacillus_paracasei_IATA109	auc	pHMOs	pHMOs_gluc	-72.0491	0.000431129	***
Lacticaseibacillus_paracasei_IATA109	auc	pHMOs	pHMOs_gluc	-72.0491	0.000431129	***
Lacticaseibacillus_paracasei_IATA109	auc	pHMOs	pHMOs_gluc	-72.0491	0.000431129	***
Lacticaseibacillus_rhamnosus_IATA117	auc	mPYG	mPYG_gluc	-11.606	0.00976331	**
Lacticaseibacillus_rhamnosus_IATA117	auc	mPYG	mPYG_gluc	-11.606	0.00976331	**
Lacticaseibacillus_rhamnosus_IATA117	auc	mPYG	mPYG_gluc	-11.606	0.00976331	**
Lacticaseibacillus_rhamnosus_IATA117	auc	mPYG	mPYG_gluc	-11.606	0.00976331	**
Lacticaseibacillus_rhamnosus_IATA117	auc	mPYG	mPYG_gluc	-11.606	0.00976331	**
Lacticaseibacillus_rhamnosus_IATA117	auc	mPYG	mPYG_gluc	-11.606	0.00976331	**
Lacticaseibacillus_rhamnosus_IATA117	auc	mPYG	mPYG_gluc	-11.606	0.00976331	**
Lacticaseibacillus_rhamnosus_IATA117	auc	mPYG	mPYG_gluc	-11.606	0.00976331	**
Lacticaseibacillus_rhamnosus_IATA117	auc	mPYG	mPYG_gluc	-11.606	0.00976331	**
Lacticaseibacillus_rhamnosus_IATA117	auc	mPYG	mPYG_gluc	-11.606	0.00976331	**
Lacticaseibacillus_rhamnosus_IATA117	auc	mPYG	mPYG_gluc	-11.606	0.00976331	**
Lacticaseibacillus_rhamnosus_IATA117	auc	mPYG	mPYG_gluc	-11.606	0.00976331	**
Lacticaseibacillus_rhamnosus_IATA117	auc	mPYG	mPYG_gluc	-11.606	0.00976331	**
Lacticaseibacillus_rhamnosus_IATA117	auc	mPYG	mPYG_gluc	-11.606	0.00976331	**
Lacticaseibacillus_rhamnosus_IATA117	auc	mPYG	mPYG_gluc	-11.606	0.00976331	**
Lacticaseibacillus_rhamnosus_IATA117	auc	mPYG	mPYG_gluc	-11.606	0.00976331	**
Lacticaseibacillus_rhamnosus_IATA117	auc	mPYG	mPYG_gluc	-11.606	0.00976331	**
Lacticaseibacillus_rhamnosus_IATA117	auc	mPYG	mPYG_gluc	-11.606	0.00976331	**
Lacticaseibacillus_rhamnosus_IATA117	auc	mPYG	mPYG_gluc	-11.606	0.00976331	**
Lacticaseibacillus_rhamnosus_IATA117	auc	mPYG	mPYG_gluc	-11.606	0.00976331	**
Lacticaseibacillus_rhamnosus_IATA117	auc	mPYG	mPYG_gluc	-11.606	0.00976331	**
Lacticaseibacillus_rhamnosus_IATA117	auc	mPYG	mPYG_gluc	-11.606	0.00976331	**
Lacticaseibacillus_rhamnosus_IATA117	auc	mPYG	mPYG_gluc	-11.606	0.00976331	**
Lacticaseibacillus_rhamnosus_IATA117	auc	mPYG	mPYG_gluc	-11.606	0.00976331	**
Lacticaseibacillus_rhamnosus_IATA117	auc	mPYG	mPYG_gluc	-11.606	0.00976331	**
Lacticaseibacillus_rhamnosus_IATA117	auc	mPYG	mPYG_gluc	-11.606	0.00976331	**
Lacticaseibacillus_rhamnosus_IATA117	auc	mPYG	mPYG_gluc	-11.606	0.00976331	**
Lacticaseibacillus_rhamnosus_IATA117	auc	mPYG	mPYG_gluc	-11.606	0.00976331	**
Lacticaseibacillus_rhamnosus_IATA117	auc	mPYG	mPYG_gluc	-11.606	0.00976331	**
Lacticaseibacillus_rhamnosus_IATA117	auc	mPYG	mPYG_gluc	-11.606	0.00976331	**
Lacticaseibacillus_rhamnosus_IATA117	auc	mPYG	mPYG_gluc	-11.606	0.00976331	**
Lacticaseibacillus_rhamnosus_IATA117	auc	mPYG	mPYG_gluc	-11.606	0.00976331	**
Lacticaseibacillus_rhamnosus_IATA117	auc	mPYG	mPYG_gluc	-11.606	0.00976331	**
Lacticaseibacillus_rhamnosus_IATA117	auc	mPYG	mPYG_gluc	-11.606	0.00976331	**
Lacticaseibacillus_rhamnosus_IATA117	auc	mPYG	mPYG_gluc	-11.606	0.00976331	**
Lacticaseibacillus_rhamnosus_IATA117	auc	mPYG	mPYG_gluc	-11.606	0.00976331	**
Lacticaseibacillus_rhamnosus_IATA117	auc	mPYG	pHMOs	0.51205	0.69926	ns
Lacticaseibacillus_rhamnosus_IATA117	auc	mPYG	pHMOs	0.51205	0.69926	ns
Lacticaseibacillus_rhamnosus_IATA117	auc	mPYG	pHMOs	0.51205	0.69926	ns
Lacticaseibacillus_rhamnosus_IATA117	auc	mPYG	pHMOs	0.51205	0.69926	ns
Lacticaseibacillus_rhamnosus_IATA117	auc	mPYG	pHMOs	0.51205	0.69926	ns
Lacticaseibacillus_rhamnosus_IATA117	auc	mPYG	pHMOs	0.51205	0.69926	ns
Lacticaseibacillus_rhamnosus_IATA117	auc	mPYG	pHMOs	0.51205	0.69926	ns
Lacticaseibacillus_rhamnosus_IATA117	auc	mPYG	pHMOs	0.51205	0.69926	ns
Lacticaseibacillus_rhamnosus_IATA117	auc	mPYG	pHMOs	0.51205	0.69926	ns
Lacticaseibacillus_rhamnosus_IATA117	auc	mPYG	pHMOs	0.51205	0.69926	ns
Lacticaseibacillus_rhamnosus_IATA117	auc	mPYG	pHMOs	0.51205	0.69926	ns
Lacticaseibacillus_rhamnosus_IATA117	auc	mPYG	pHMOs	0.51205	0.69926	ns
Lacticaseibacillus_rhamnosus_IATA117	auc	mPYG	pHMOs	0.51205	0.69926	ns
Lacticaseibacillus_rhamnosus_IATA117	auc	mPYG	pHMOs	0.51205	0.69926	ns
Lacticaseibacillus_rhamnosus_IATA117	auc	mPYG	pHMOs	0.51205	0.69926	ns
Lacticaseibacillus_rhamnosus_IATA117	auc	mPYG	pHMOs	0.51205	0.69926	ns
Lacticaseibacillus_rhamnosus_IATA117	auc	mPYG	pHMOs	0.51205	0.69926	ns
Lacticaseibacillus_rhamnosus_IATA117	auc	mPYG	pHMOs	0.51205	0.69926	ns
Lacticaseibacillus_rhamnosus_IATA117	auc	mPYG	pHMOs	0.51205	0.69926	ns
Lacticaseibacillus_rhamnosus_IATA117	auc	mPYG	pHMOs	0.51205	0.69926	ns
Lacticaseibacillus_rhamnosus_IATA117	auc	mPYG	pHMOs	0.51205	0.69926	ns
Lacticaseibacillus_rhamnosus_IATA117	auc	mPYG	pHMOs	0.51205	0.69926	ns
Lacticaseibacillus_rhamnosus_IATA117	auc	mPYG	pHMOs	0.51205	0.69926	ns
Lacticaseibacillus_rhamnosus_IATA117	auc	mPYG	pHMOs	0.51205	0.69926	ns
Lacticaseibacillus_rhamnosus_IATA117	auc	mPYG	pHMOs	0.51205	0.69926	ns
Lacticaseibacillus_rhamnosus_IATA117	auc	mPYG	pHMOs	0.51205	0.69926	ns
Lacticaseibacillus_rhamnosus_IATA117	auc	mPYG	pHMOs	0.51205	0.69926	ns
Lacticaseibacillus_rhamnosus_IATA117	auc	mPYG	pHMOs	0.51205	0.69926	ns
Lacticaseibacillus_rhamnosus_IATA117	auc	mPYG	pHMOs	0.51205	0.69926	ns
Lacticaseibacillus_rhamnosus_IATA117	auc	mPYG	pHMOs	0.51205	0.69926	ns
Lacticaseibacillus_rhamnosus_IATA117	auc	mPYG	pHMOs	0.51205	0.69926	ns
Lacticaseibacillus_rhamnosus_IATA117	auc	mPYG	pHMOs	0.51205	0.69926	ns
Lacticaseibacillus_rhamnosus_IATA117	auc	mPYG	pHMOs	0.51205	0.69926	ns
Lacticaseibacillus_rhamnosus_IATA117	auc	mPYG	pHMOs	0.51205	0.69926	ns
Lacticaseibacillus_rhamnosus_IATA117	auc	mPYG	pHMOs	0.51205	0.69926	ns
Lacticaseibacillus_rhamnosus_IATA117	auc	mPYG	pHMOs	0.51205	0.69926	ns
Lacticaseibacillus_rhamnosus_IATA117	auc	mPYG	pHMOs_gluc	-4.99952	0.0509871	ns
Lacticaseibacillus_rhamnosus_IATA117	auc	mPYG	pHMOs_gluc	-4.99952	0.0509871	ns
Lacticaseibacillus_rhamnosus_IATA117	auc	mPYG	pHMOs_gluc	-4.99952	0.0509871	ns
Lacticaseibacillus_rhamnosus_IATA117	auc	mPYG	pHMOs_gluc	-4.99952	0.0509871	ns
Lacticaseibacillus_rhamnosus_IATA117	auc	mPYG	pHMOs_gluc	-4.99952	0.0509871	ns
Lacticaseibacillus_rhamnosus_IATA117	auc	mPYG	pHMOs_gluc	-4.99952	0.0509871	ns
Lacticaseibacillus_rhamnosus_IATA117	auc	mPYG	pHMOs_gluc	-4.99952	0.0509871	ns
Lacticaseibacillus_rhamnosus_IATA117	auc	mPYG	pHMOs_gluc	-4.99952	0.0509871	ns
Lacticaseibacillus_rhamnosus_IATA117	auc	mPYG	pHMOs_gluc	-4.99952	0.0509871	ns
Lacticaseibacillus_rhamnosus_IATA117	auc	mPYG	pHMOs_gluc	-4.99952	0.0509871	ns
Lacticaseibacillus_rhamnosus_IATA117	auc	mPYG	pHMOs_gluc	-4.99952	0.0509871	ns
Lacticaseibacillus_rhamnosus_IATA117	auc	mPYG	pHMOs_gluc	-4.99952	0.0509871	ns
Lacticaseibacillus_rhamnosus_IATA117	auc	mPYG	pHMOs_gluc	-4.99952	0.0509871	ns
Lacticaseibacillus_rhamnosus_IATA117	auc	mPYG	pHMOs_gluc	-4.99952	0.0509871	ns
Lacticaseibacillus_rhamnosus_IATA117	auc	mPYG	pHMOs_gluc	-4.99952	0.0509871	ns
Lacticaseibacillus_rhamnosus_IATA117	auc	mPYG	pHMOs_gluc	-4.99952	0.0509871	ns
Lacticaseibacillus_rhamnosus_IATA117	auc	mPYG	pHMOs_gluc	-4.99952	0.0509871	ns
Lacticaseibacillus_rhamnosus_IATA117	auc	mPYG	pHMOs_gluc	-4.99952	0.0509871	ns
Lacticaseibacillus_rhamnosus_IATA117	auc	mPYG	pHMOs_gluc	-4.99952	0.0509871	ns
Lacticaseibacillus_rhamnosus_IATA117	auc	mPYG	pHMOs_gluc	-4.99952	0.0509871	ns
Lacticaseibacillus_rhamnosus_IATA117	auc	mPYG	pHMOs_gluc	-4.99952	0.0509871	ns
Lacticaseibacillus_rhamnosus_IATA117	auc	mPYG	pHMOs_gluc	-4.99952	0.0509871	ns
Lacticaseibacillus_rhamnosus_IATA117	auc	mPYG	pHMOs_gluc	-4.99952	0.0509871	ns
Lacticaseibacillus_rhamnosus_IATA117	auc	mPYG	pHMOs_gluc	-4.99952	0.0509871	ns
Lacticaseibacillus_rhamnosus_IATA117	auc	mPYG	pHMOs_gluc	-4.99952	0.0509871	ns
Lacticaseibacillus_rhamnosus_IATA117	auc	mPYG	pHMOs_gluc	-4.99952	0.0509871	ns
Lacticaseibacillus_rhamnosus_IATA117	auc	mPYG	pHMOs_gluc	-4.99952	0.0509871	ns
Lacticaseibacillus_rhamnosus_IATA117	auc	mPYG	pHMOs_gluc	-4.99952	0.0509871	ns
Lacticaseibacillus_rhamnosus_IATA117	auc	mPYG	pHMOs_gluc	-4.99952	0.0509871	ns
Lacticaseibacillus_rhamnosus_IATA117	auc	mPYG	pHMOs_gluc	-4.99952	0.0509871	ns
Lacticaseibacillus_rhamnosus_IATA117	auc	mPYG	pHMOs_gluc	-4.99952	0.0509871	ns
Lacticaseibacillus_rhamnosus_IATA117	auc	mPYG	pHMOs_gluc	-4.99952	0.0509871	ns
Lacticaseibacillus_rhamnosus_IATA117	auc	mPYG	pHMOs_gluc	-4.99952	0.0509871	ns
Lacticaseibacillus_rhamnosus_IATA117	auc	mPYG	pHMOs_gluc	-4.99952	0.0509871	ns
Lacticaseibacillus_rhamnosus_IATA117	auc	mPYG	pHMOs_gluc	-4.99952	0.0509871	ns
Lacticaseibacillus_rhamnosus_IATA117	auc	mPYG	pHMOs_gluc	-4.99952	0.0509871	ns
Lacticaseibacillus_rhamnosus_IATA117	auc	mPYG_gluc	pHMOs	45.777	0.000605647	***
Lacticaseibacillus_rhamnosus_IATA117	auc	mPYG_gluc	pHMOs	45.777	0.000605647	***
Lacticaseibacillus_rhamnosus_IATA117	auc	mPYG_gluc	pHMOs	45.777	0.000605647	***
Lacticaseibacillus_rhamnosus_IATA117	auc	mPYG_gluc	pHMOs	45.777	0.000605647	***
Lacticaseibacillus_rhamnosus_IATA117	auc	mPYG_gluc	pHMOs	45.777	0.000605647	***
Lacticaseibacillus_rhamnosus_IATA117	auc	mPYG_gluc	pHMOs	45.777	0.000605647	***
Lacticaseibacillus_rhamnosus_IATA117	auc	mPYG_gluc	pHMOs	45.777	0.000605647	***
Lacticaseibacillus_rhamnosus_IATA117	auc	mPYG_gluc	pHMOs	45.777	0.000605647	***
Lacticaseibacillus_rhamnosus_IATA117	auc	mPYG_gluc	pHMOs	45.777	0.000605647	***
Lacticaseibacillus_rhamnosus_IATA117	auc	mPYG_gluc	pHMOs	45.777	0.000605647	***
Lacticaseibacillus_rhamnosus_IATA117	auc	mPYG_gluc	pHMOs	45.777	0.000605647	***
Lacticaseibacillus_rhamnosus_IATA117	auc	mPYG_gluc	pHMOs	45.777	0.000605647	***
Lacticaseibacillus_rhamnosus_IATA117	auc	mPYG_gluc	pHMOs	45.777	0.000605647	***
Lacticaseibacillus_rhamnosus_IATA117	auc	mPYG_gluc	pHMOs	45.777	0.000605647	***
Lacticaseibacillus_rhamnosus_IATA117	auc	mPYG_gluc	pHMOs	45.777	0.000605647	***
Lacticaseibacillus_rhamnosus_IATA117	auc	mPYG_gluc	pHMOs	45.777	0.000605647	***
Lacticaseibacillus_rhamnosus_IATA117	auc	mPYG_gluc	pHMOs	45.777	0.000605647	***
Lacticaseibacillus_rhamnosus_IATA117	auc	mPYG_gluc	pHMOs	45.777	0.000605647	***
Lacticaseibacillus_rhamnosus_IATA117	auc	mPYG_gluc	pHMOs	45.777	0.000605647	***
Lacticaseibacillus_rhamnosus_IATA117	auc	mPYG_gluc	pHMOs	45.777	0.000605647	***
Lacticaseibacillus_rhamnosus_IATA117	auc	mPYG_gluc	pHMOs	45.777	0.000605647	***
Lacticaseibacillus_rhamnosus_IATA117	auc	mPYG_gluc	pHMOs	45.777	0.000605647	***
Lacticaseibacillus_rhamnosus_IATA117	auc	mPYG_gluc	pHMOs	45.777	0.000605647	***
Lacticaseibacillus_rhamnosus_IATA117	auc	mPYG_gluc	pHMOs	45.777	0.000605647	***
Lacticaseibacillus_rhamnosus_IATA117	auc	mPYG_gluc	pHMOs	45.777	0.000605647	***
Lacticaseibacillus_rhamnosus_IATA117	auc	mPYG_gluc	pHMOs	45.777	0.000605647	***
Lacticaseibacillus_rhamnosus_IATA117	auc	mPYG_gluc	pHMOs	45.777	0.000605647	***
Lacticaseibacillus_rhamnosus_IATA117	auc	mPYG_gluc	pHMOs	45.777	0.000605647	***
Lacticaseibacillus_rhamnosus_IATA117	auc	mPYG_gluc	pHMOs	45.777	0.000605647	***
Lacticaseibacillus_rhamnosus_IATA117	auc	mPYG_gluc	pHMOs	45.777	0.000605647	***
Lacticaseibacillus_rhamnosus_IATA117	auc	mPYG_gluc	pHMOs	45.777	0.000605647	***
Lacticaseibacillus_rhamnosus_IATA117	auc	mPYG_gluc	pHMOs	45.777	0.000605647	***
Lacticaseibacillus_rhamnosus_IATA117	auc	mPYG_gluc	pHMOs	45.777	0.000605647	***
Lacticaseibacillus_rhamnosus_IATA117	auc	mPYG_gluc	pHMOs	45.777	0.000605647	***
Lacticaseibacillus_rhamnosus_IATA117	auc	mPYG_gluc	pHMOs	45.777	0.000605647	***
Lacticaseibacillus_rhamnosus_IATA117	auc	mPYG_gluc	pHMOs	45.777	0.000605647	***
Lacticaseibacillus_rhamnosus_IATA117	auc	mPYG_gluc	pHMOs_gluc	-3.73007	0.0858	ns
Lacticaseibacillus_rhamnosus_IATA117	auc	mPYG_gluc	pHMOs_gluc	-3.73007	0.0858	ns
Lacticaseibacillus_rhamnosus_IATA117	auc	mPYG_gluc	pHMOs_gluc	-3.73007	0.0858	ns
Lacticaseibacillus_rhamnosus_IATA117	auc	mPYG_gluc	pHMOs_gluc	-3.73007	0.0858	ns
Lacticaseibacillus_rhamnosus_IATA117	auc	mPYG_gluc	pHMOs_gluc	-3.73007	0.0858	ns
Lacticaseibacillus_rhamnosus_IATA117	auc	mPYG_gluc	pHMOs_gluc	-3.73007	0.0858	ns
Lacticaseibacillus_rhamnosus_IATA117	auc	mPYG_gluc	pHMOs_gluc	-3.73007	0.0858	ns
Lacticaseibacillus_rhamnosus_IATA117	auc	mPYG_gluc	pHMOs_gluc	-3.73007	0.0858	ns
Lacticaseibacillus_rhamnosus_IATA117	auc	mPYG_gluc	pHMOs_gluc	-3.73007	0.0858	ns
Lacticaseibacillus_rhamnosus_IATA117	auc	mPYG_gluc	pHMOs_gluc	-3.73007	0.0858	ns
Lacticaseibacillus_rhamnosus_IATA117	auc	mPYG_gluc	pHMOs_gluc	-3.73007	0.0858	ns
Lacticaseibacillus_rhamnosus_IATA117	auc	mPYG_gluc	pHMOs_gluc	-3.73007	0.0858	ns
Lacticaseibacillus_rhamnosus_IATA117	auc	mPYG_gluc	pHMOs_gluc	-3.73007	0.0858	ns
Lacticaseibacillus_rhamnosus_IATA117	auc	mPYG_gluc	pHMOs_gluc	-3.73007	0.0858	ns
Lacticaseibacillus_rhamnosus_IATA117	auc	mPYG_gluc	pHMOs_gluc	-3.73007	0.0858	ns
Lacticaseibacillus_rhamnosus_IATA117	auc	mPYG_gluc	pHMOs_gluc	-3.73007	0.0858	ns
Lacticaseibacillus_rhamnosus_IATA117	auc	mPYG_gluc	pHMOs_gluc	-3.73007	0.0858	ns
Lacticaseibacillus_rhamnosus_IATA117	auc	mPYG_gluc	pHMOs_gluc	-3.73007	0.0858	ns
Lacticaseibacillus_rhamnosus_IATA117	auc	mPYG_gluc	pHMOs_gluc	-3.73007	0.0858	ns
Lacticaseibacillus_rhamnosus_IATA117	auc	mPYG_gluc	pHMOs_gluc	-3.73007	0.0858	ns
Lacticaseibacillus_rhamnosus_IATA117	auc	mPYG_gluc	pHMOs_gluc	-3.73007	0.0858	ns
Lacticaseibacillus_rhamnosus_IATA117	auc	mPYG_gluc	pHMOs_gluc	-3.73007	0.0858	ns
Lacticaseibacillus_rhamnosus_IATA117	auc	mPYG_gluc	pHMOs_gluc	-3.73007	0.0858	ns
Lacticaseibacillus_rhamnosus_IATA117	auc	mPYG_gluc	pHMOs_gluc	-3.73007	0.0858	ns
Lacticaseibacillus_rhamnosus_IATA117	auc	mPYG_gluc	pHMOs_gluc	-3.73007	0.0858	ns
Lacticaseibacillus_rhamnosus_IATA117	auc	mPYG_gluc	pHMOs_gluc	-3.73007	0.0858	ns
Lacticaseibacillus_rhamnosus_IATA117	auc	mPYG_gluc	pHMOs_gluc	-3.73007	0.0858	ns
Lacticaseibacillus_rhamnosus_IATA117	auc	mPYG_gluc	pHMOs_gluc	-3.73007	0.0858	ns
Lacticaseibacillus_rhamnosus_IATA117	auc	mPYG_gluc	pHMOs_gluc	-3.73007	0.0858	ns
Lacticaseibacillus_rhamnosus_IATA117	auc	mPYG_gluc	pHMOs_gluc	-3.73007	0.0858	ns
Lacticaseibacillus_rhamnosus_IATA117	auc	mPYG_gluc	pHMOs_gluc	-3.73007	0.0858	ns
Lacticaseibacillus_rhamnosus_IATA117	auc	mPYG_gluc	pHMOs_gluc	-3.73007	0.0858	ns
Lacticaseibacillus_rhamnosus_IATA117	auc	mPYG_gluc	pHMOs_gluc	-3.73007	0.0858	ns
Lacticaseibacillus_rhamnosus_IATA117	auc	mPYG_gluc	pHMOs_gluc	-3.73007	0.0858	ns
Lacticaseibacillus_rhamnosus_IATA117	auc	mPYG_gluc	pHMOs_gluc	-3.73007	0.0858	ns
Lacticaseibacillus_rhamnosus_IATA117	auc	mPYG_gluc	pHMOs_gluc	-3.73007	0.0858	ns
Lacticaseibacillus_rhamnosus_IATA117	auc	pHMOs	pHMOs_gluc	-5.08428	0.051519	ns
Lacticaseibacillus_rhamnosus_IATA117	auc	pHMOs	pHMOs_gluc	-5.08428	0.051519	ns
Lacticaseibacillus_rhamnosus_IATA117	auc	pHMOs	pHMOs_gluc	-5.08428	0.051519	ns
Lacticaseibacillus_rhamnosus_IATA117	auc	pHMOs	pHMOs_gluc	-5.08428	0.051519	ns
Lacticaseibacillus_rhamnosus_IATA117	auc	pHMOs	pHMOs_gluc	-5.08428	0.051519	ns
Lacticaseibacillus_rhamnosus_IATA117	auc	pHMOs	pHMOs_gluc	-5.08428	0.051519	ns
Lacticaseibacillus_rhamnosus_IATA117	auc	pHMOs	pHMOs_gluc	-5.08428	0.051519	ns
Lacticaseibacillus_rhamnosus_IATA117	auc	pHMOs	pHMOs_gluc	-5.08428	0.051519	ns
Lacticaseibacillus_rhamnosus_IATA117	auc	pHMOs	pHMOs_gluc	-5.08428	0.051519	ns
Lacticaseibacillus_rhamnosus_IATA117	auc	pHMOs	pHMOs_gluc	-5.08428	0.051519	ns
Lacticaseibacillus_rhamnosus_IATA117	auc	pHMOs	pHMOs_gluc	-5.08428	0.051519	ns
Lacticaseibacillus_rhamnosus_IATA117	auc	pHMOs	pHMOs_gluc	-5.08428	0.051519	ns
Lacticaseibacillus_rhamnosus_IATA117	auc	pHMOs	pHMOs_gluc	-5.08428	0.051519	ns
Lacticaseibacillus_rhamnosus_IATA117	auc	pHMOs	pHMOs_gluc	-5.08428	0.051519	ns
Lacticaseibacillus_rhamnosus_IATA117	auc	pHMOs	pHMOs_gluc	-5.08428	0.051519	ns
Lacticaseibacillus_rhamnosus_IATA117	auc	pHMOs	pHMOs_gluc	-5.08428	0.051519	ns
Lacticaseibacillus_rhamnosus_IATA117	auc	pHMOs	pHMOs_gluc	-5.08428	0.051519	ns
Lacticaseibacillus_rhamnosus_IATA117	auc	pHMOs	pHMOs_gluc	-5.08428	0.051519	ns
Lacticaseibacillus_rhamnosus_IATA117	auc	pHMOs	pHMOs_gluc	-5.08428	0.051519	ns
Lacticaseibacillus_rhamnosus_IATA117	auc	pHMOs	pHMOs_gluc	-5.08428	0.051519	ns
Lacticaseibacillus_rhamnosus_IATA117	auc	pHMOs	pHMOs_gluc	-5.08428	0.051519	ns
Lacticaseibacillus_rhamnosus_IATA117	auc	pHMOs	pHMOs_gluc	-5.08428	0.051519	ns
Lacticaseibacillus_rhamnosus_IATA117	auc	pHMOs	pHMOs_gluc	-5.08428	0.051519	ns
Lacticaseibacillus_rhamnosus_IATA117	auc	pHMOs	pHMOs_gluc	-5.08428	0.051519	ns
Lacticaseibacillus_rhamnosus_IATA117	auc	pHMOs	pHMOs_gluc	-5.08428	0.051519	ns
Lacticaseibacillus_rhamnosus_IATA117	auc	pHMOs	pHMOs_gluc	-5.08428	0.051519	ns
Lacticaseibacillus_rhamnosus_IATA117	auc	pHMOs	pHMOs_gluc	-5.08428	0.051519	ns
Lacticaseibacillus_rhamnosus_IATA117	auc	pHMOs	pHMOs_gluc	-5.08428	0.051519	ns
Lacticaseibacillus_rhamnosus_IATA117	auc	pHMOs	pHMOs_gluc	-5.08428	0.051519	ns
Lacticaseibacillus_rhamnosus_IATA117	auc	pHMOs	pHMOs_gluc	-5.08428	0.051519	ns
Lacticaseibacillus_rhamnosus_IATA117	auc	pHMOs	pHMOs_gluc	-5.08428	0.051519	ns
Lacticaseibacillus_rhamnosus_IATA117	auc	pHMOs	pHMOs_gluc	-5.08428	0.051519	ns
Lacticaseibacillus_rhamnosus_IATA117	auc	pHMOs	pHMOs_gluc	-5.08428	0.051519	ns
Lacticaseibacillus_rhamnosus_IATA117	auc	pHMOs	pHMOs_gluc	-5.08428	0.051519	ns
Lacticaseibacillus_rhamnosus_IATA117	auc	pHMOs	pHMOs_gluc	-5.08428	0.051519	ns
Lacticaseibacillus_rhamnosus_IATA117	auc	pHMOs	pHMOs_gluc	-5.08428	0.051519	ns
Lactobacillus_gasseri_IATA081	auc	mPYG	mPYG_gluc	-23.2401	0.00282051	**
Lactobacillus_gasseri_IATA081	auc	mPYG	mPYG_gluc	-23.2401	0.00282051	**
Lactobacillus_gasseri_IATA081	auc	mPYG	mPYG_gluc	-23.2401	0.00282051	**
Lactobacillus_gasseri_IATA081	auc	mPYG	mPYG_gluc	-23.2401	0.00282051	**
Lactobacillus_gasseri_IATA081	auc	mPYG	mPYG_gluc	-23.2401	0.00282051	**
Lactobacillus_gasseri_IATA081	auc	mPYG	mPYG_gluc	-23.2401	0.00282051	**
Lactobacillus_gasseri_IATA081	auc	mPYG	mPYG_gluc	-23.2401	0.00282051	**
Lactobacillus_gasseri_IATA081	auc	mPYG	mPYG_gluc	-23.2401	0.00282051	**
Lactobacillus_gasseri_IATA081	auc	mPYG	mPYG_gluc	-23.2401	0.00282051	**
Lactobacillus_gasseri_IATA081	auc	mPYG	mPYG_gluc	-23.2401	0.00282051	**
Lactobacillus_gasseri_IATA081	auc	mPYG	mPYG_gluc	-23.2401	0.00282051	**
Lactobacillus_gasseri_IATA081	auc	mPYG	mPYG_gluc	-23.2401	0.00282051	**
Lactobacillus_gasseri_IATA081	auc	mPYG	mPYG_gluc	-23.2401	0.00282051	**
Lactobacillus_gasseri_IATA081	auc	mPYG	mPYG_gluc	-23.2401	0.00282051	**
Lactobacillus_gasseri_IATA081	auc	mPYG	mPYG_gluc	-23.2401	0.00282051	**
Lactobacillus_gasseri_IATA081	auc	mPYG	mPYG_gluc	-23.2401	0.00282051	**
Lactobacillus_gasseri_IATA081	auc	mPYG	mPYG_gluc	-23.2401	0.00282051	**
Lactobacillus_gasseri_IATA081	auc	mPYG	mPYG_gluc	-23.2401	0.00282051	**
Lactobacillus_gasseri_IATA081	auc	mPYG	mPYG_gluc	-23.2401	0.00282051	**
Lactobacillus_gasseri_IATA081	auc	mPYG	mPYG_gluc	-23.2401	0.00282051	**
Lactobacillus_gasseri_IATA081	auc	mPYG	mPYG_gluc	-23.2401	0.00282051	**
Lactobacillus_gasseri_IATA081	auc	mPYG	mPYG_gluc	-23.2401	0.00282051	**
Lactobacillus_gasseri_IATA081	auc	mPYG	mPYG_gluc	-23.2401	0.00282051	**
Lactobacillus_gasseri_IATA081	auc	mPYG	mPYG_gluc	-23.2401	0.00282051	**
Lactobacillus_gasseri_IATA081	auc	mPYG	mPYG_gluc	-23.2401	0.00282051	**
Lactobacillus_gasseri_IATA081	auc	mPYG	mPYG_gluc	-23.2401	0.00282051	**
Lactobacillus_gasseri_IATA081	auc	mPYG	mPYG_gluc	-23.2401	0.00282051	**
Lactobacillus_gasseri_IATA081	auc	mPYG	mPYG_gluc	-23.2401	0.00282051	**
Lactobacillus_gasseri_IATA081	auc	mPYG	mPYG_gluc	-23.2401	0.00282051	**
Lactobacillus_gasseri_IATA081	auc	mPYG	mPYG_gluc	-23.2401	0.00282051	**
Lactobacillus_gasseri_IATA081	auc	mPYG	mPYG_gluc	-23.2401	0.00282051	**
Lactobacillus_gasseri_IATA081	auc	mPYG	mPYG_gluc	-23.2401	0.00282051	**
Lactobacillus_gasseri_IATA081	auc	mPYG	mPYG_gluc	-23.2401	0.00282051	**
Lactobacillus_gasseri_IATA081	auc	mPYG	mPYG_gluc	-23.2401	0.00282051	**
Lactobacillus_gasseri_IATA081	auc	mPYG	mPYG_gluc	-23.2401	0.00282051	**
Lactobacillus_gasseri_IATA081	auc	mPYG	mPYG_gluc	-23.2401	0.00282051	**
Lactobacillus_gasseri_IATA081	auc	mPYG	pHMOs	0.479438	0.69926	ns
Lactobacillus_gasseri_IATA081	auc	mPYG	pHMOs	0.479438	0.69926	ns
Lactobacillus_gasseri_IATA081	auc	mPYG	pHMOs	0.479438	0.69926	ns
Lactobacillus_gasseri_IATA081	auc	mPYG	pHMOs	0.479438	0.69926	ns
Lactobacillus_gasseri_IATA081	auc	mPYG	pHMOs	0.479438	0.69926	ns
Lactobacillus_gasseri_IATA081	auc	mPYG	pHMOs	0.479438	0.69926	ns
Lactobacillus_gasseri_IATA081	auc	mPYG	pHMOs	0.479438	0.69926	ns
Lactobacillus_gasseri_IATA081	auc	mPYG	pHMOs	0.479438	0.69926	ns
Lactobacillus_gasseri_IATA081	auc	mPYG	pHMOs	0.479438	0.69926	ns
Lactobacillus_gasseri_IATA081	auc	mPYG	pHMOs	0.479438	0.69926	ns
Lactobacillus_gasseri_IATA081	auc	mPYG	pHMOs	0.479438	0.69926	ns
Lactobacillus_gasseri_IATA081	auc	mPYG	pHMOs	0.479438	0.69926	ns
Lactobacillus_gasseri_IATA081	auc	mPYG	pHMOs	0.479438	0.69926	ns
Lactobacillus_gasseri_IATA081	auc	mPYG	pHMOs	0.479438	0.69926	ns
Lactobacillus_gasseri_IATA081	auc	mPYG	pHMOs	0.479438	0.69926	ns
Lactobacillus_gasseri_IATA081	auc	mPYG	pHMOs	0.479438	0.69926	ns
Lactobacillus_gasseri_IATA081	auc	mPYG	pHMOs	0.479438	0.69926	ns
Lactobacillus_gasseri_IATA081	auc	mPYG	pHMOs	0.479438	0.69926	ns
Lactobacillus_gasseri_IATA081	auc	mPYG	pHMOs	0.479438	0.69926	ns
Lactobacillus_gasseri_IATA081	auc	mPYG	pHMOs	0.479438	0.69926	ns
Lactobacillus_gasseri_IATA081	auc	mPYG	pHMOs	0.479438	0.69926	ns
Lactobacillus_gasseri_IATA081	auc	mPYG	pHMOs	0.479438	0.69926	ns
Lactobacillus_gasseri_IATA081	auc	mPYG	pHMOs	0.479438	0.69926	ns
Lactobacillus_gasseri_IATA081	auc	mPYG	pHMOs	0.479438	0.69926	ns
Lactobacillus_gasseri_IATA081	auc	mPYG	pHMOs	0.479438	0.69926	ns
Lactobacillus_gasseri_IATA081	auc	mPYG	pHMOs	0.479438	0.69926	ns
Lactobacillus_gasseri_IATA081	auc	mPYG	pHMOs	0.479438	0.69926	ns
Lactobacillus_gasseri_IATA081	auc	mPYG	pHMOs	0.479438	0.69926	ns
Lactobacillus_gasseri_IATA081	auc	mPYG	pHMOs	0.479438	0.69926	ns
Lactobacillus_gasseri_IATA081	auc	mPYG	pHMOs	0.479438	0.69926	ns
Lactobacillus_gasseri_IATA081	auc	mPYG	pHMOs	0.479438	0.69926	ns
Lactobacillus_gasseri_IATA081	auc	mPYG	pHMOs	0.479438	0.69926	ns
Lactobacillus_gasseri_IATA081	auc	mPYG	pHMOs	0.479438	0.69926	ns
Lactobacillus_gasseri_IATA081	auc	mPYG	pHMOs	0.479438	0.69926	ns
Lactobacillus_gasseri_IATA081	auc	mPYG	pHMOs	0.479438	0.69926	ns
Lactobacillus_gasseri_IATA081	auc	mPYG	pHMOs	0.479438	0.69926	ns
Lactobacillus_gasseri_IATA081	auc	mPYG	pHMOs_gluc	-21.8251	0.00496241	**
Lactobacillus_gasseri_IATA081	auc	mPYG	pHMOs_gluc	-21.8251	0.00496241	**
Lactobacillus_gasseri_IATA081	auc	mPYG	pHMOs_gluc	-21.8251	0.00496241	**
Lactobacillus_gasseri_IATA081	auc	mPYG	pHMOs_gluc	-21.8251	0.00496241	**
Lactobacillus_gasseri_IATA081	auc	mPYG	pHMOs_gluc	-21.8251	0.00496241	**
Lactobacillus_gasseri_IATA081	auc	mPYG	pHMOs_gluc	-21.8251	0.00496241	**
Lactobacillus_gasseri_IATA081	auc	mPYG	pHMOs_gluc	-21.8251	0.00496241	**
Lactobacillus_gasseri_IATA081	auc	mPYG	pHMOs_gluc	-21.8251	0.00496241	**
Lactobacillus_gasseri_IATA081	auc	mPYG	pHMOs_gluc	-21.8251	0.00496241	**
Lactobacillus_gasseri_IATA081	auc	mPYG	pHMOs_gluc	-21.8251	0.00496241	**
Lactobacillus_gasseri_IATA081	auc	mPYG	pHMOs_gluc	-21.8251	0.00496241	**
Lactobacillus_gasseri_IATA081	auc	mPYG	pHMOs_gluc	-21.8251	0.00496241	**
Lactobacillus_gasseri_IATA081	auc	mPYG	pHMOs_gluc	-21.8251	0.00496241	**
Lactobacillus_gasseri_IATA081	auc	mPYG	pHMOs_gluc	-21.8251	0.00496241	**
Lactobacillus_gasseri_IATA081	auc	mPYG	pHMOs_gluc	-21.8251	0.00496241	**
Lactobacillus_gasseri_IATA081	auc	mPYG	pHMOs_gluc	-21.8251	0.00496241	**
Lactobacillus_gasseri_IATA081	auc	mPYG	pHMOs_gluc	-21.8251	0.00496241	**
Lactobacillus_gasseri_IATA081	auc	mPYG	pHMOs_gluc	-21.8251	0.00496241	**
Lactobacillus_gasseri_IATA081	auc	mPYG	pHMOs_gluc	-21.8251	0.00496241	**
Lactobacillus_gasseri_IATA081	auc	mPYG	pHMOs_gluc	-21.8251	0.00496241	**
Lactobacillus_gasseri_IATA081	auc	mPYG	pHMOs_gluc	-21.8251	0.00496241	**
Lactobacillus_gasseri_IATA081	auc	mPYG	pHMOs_gluc	-21.8251	0.00496241	**
Lactobacillus_gasseri_IATA081	auc	mPYG	pHMOs_gluc	-21.8251	0.00496241	**
Lactobacillus_gasseri_IATA081	auc	mPYG	pHMOs_gluc	-21.8251	0.00496241	**
Lactobacillus_gasseri_IATA081	auc	mPYG	pHMOs_gluc	-21.8251	0.00496241	**
Lactobacillus_gasseri_IATA081	auc	mPYG	pHMOs_gluc	-21.8251	0.00496241	**
Lactobacillus_gasseri_IATA081	auc	mPYG	pHMOs_gluc	-21.8251	0.00496241	**
Lactobacillus_gasseri_IATA081	auc	mPYG	pHMOs_gluc	-21.8251	0.00496241	**
Lactobacillus_gasseri_IATA081	auc	mPYG	pHMOs_gluc	-21.8251	0.00496241	**
Lactobacillus_gasseri_IATA081	auc	mPYG	pHMOs_gluc	-21.8251	0.00496241	**
Lactobacillus_gasseri_IATA081	auc	mPYG	pHMOs_gluc	-21.8251	0.00496241	**
Lactobacillus_gasseri_IATA081	auc	mPYG	pHMOs_gluc	-21.8251	0.00496241	**
Lactobacillus_gasseri_IATA081	auc	mPYG	pHMOs_gluc	-21.8251	0.00496241	**
Lactobacillus_gasseri_IATA081	auc	mPYG	pHMOs_gluc	-21.8251	0.00496241	**
Lactobacillus_gasseri_IATA081	auc	mPYG	pHMOs_gluc	-21.8251	0.00496241	**
Lactobacillus_gasseri_IATA081	auc	mPYG	pHMOs_gluc	-21.8251	0.00496241	**
Lactobacillus_gasseri_IATA081	auc	mPYG_gluc	pHMOs	23.4071	0.00282051	**
Lactobacillus_gasseri_IATA081	auc	mPYG_gluc	pHMOs	23.4071	0.00282051	**
Lactobacillus_gasseri_IATA081	auc	mPYG_gluc	pHMOs	23.4071	0.00282051	**
Lactobacillus_gasseri_IATA081	auc	mPYG_gluc	pHMOs	23.4071	0.00282051	**
Lactobacillus_gasseri_IATA081	auc	mPYG_gluc	pHMOs	23.4071	0.00282051	**
Lactobacillus_gasseri_IATA081	auc	mPYG_gluc	pHMOs	23.4071	0.00282051	**
Lactobacillus_gasseri_IATA081	auc	mPYG_gluc	pHMOs	23.4071	0.00282051	**
Lactobacillus_gasseri_IATA081	auc	mPYG_gluc	pHMOs	23.4071	0.00282051	**
Lactobacillus_gasseri_IATA081	auc	mPYG_gluc	pHMOs	23.4071	0.00282051	**
Lactobacillus_gasseri_IATA081	auc	mPYG_gluc	pHMOs	23.4071	0.00282051	**
Lactobacillus_gasseri_IATA081	auc	mPYG_gluc	pHMOs	23.4071	0.00282051	**
Lactobacillus_gasseri_IATA081	auc	mPYG_gluc	pHMOs	23.4071	0.00282051	**
Lactobacillus_gasseri_IATA081	auc	mPYG_gluc	pHMOs	23.4071	0.00282051	**
Lactobacillus_gasseri_IATA081	auc	mPYG_gluc	pHMOs	23.4071	0.00282051	**
Lactobacillus_gasseri_IATA081	auc	mPYG_gluc	pHMOs	23.4071	0.00282051	**
Lactobacillus_gasseri_IATA081	auc	mPYG_gluc	pHMOs	23.4071	0.00282051	**
Lactobacillus_gasseri_IATA081	auc	mPYG_gluc	pHMOs	23.4071	0.00282051	**
Lactobacillus_gasseri_IATA081	auc	mPYG_gluc	pHMOs	23.4071	0.00282051	**
Lactobacillus_gasseri_IATA081	auc	mPYG_gluc	pHMOs	23.4071	0.00282051	**
Lactobacillus_gasseri_IATA081	auc	mPYG_gluc	pHMOs	23.4071	0.00282051	**
Lactobacillus_gasseri_IATA081	auc	mPYG_gluc	pHMOs	23.4071	0.00282051	**
Lactobacillus_gasseri_IATA081	auc	mPYG_gluc	pHMOs	23.4071	0.00282051	**
Lactobacillus_gasseri_IATA081	auc	mPYG_gluc	pHMOs	23.4071	0.00282051	**
Lactobacillus_gasseri_IATA081	auc	mPYG_gluc	pHMOs	23.4071	0.00282051	**
Lactobacillus_gasseri_IATA081	auc	mPYG_gluc	pHMOs	23.4071	0.00282051	**
Lactobacillus_gasseri_IATA081	auc	mPYG_gluc	pHMOs	23.4071	0.00282051	**
Lactobacillus_gasseri_IATA081	auc	mPYG_gluc	pHMOs	23.4071	0.00282051	**
Lactobacillus_gasseri_IATA081	auc	mPYG_gluc	pHMOs	23.4071	0.00282051	**
Lactobacillus_gasseri_IATA081	auc	mPYG_gluc	pHMOs	23.4071	0.00282051	**
Lactobacillus_gasseri_IATA081	auc	mPYG_gluc	pHMOs	23.4071	0.00282051	**
Lactobacillus_gasseri_IATA081	auc	mPYG_gluc	pHMOs	23.4071	0.00282051	**
Lactobacillus_gasseri_IATA081	auc	mPYG_gluc	pHMOs	23.4071	0.00282051	**
Lactobacillus_gasseri_IATA081	auc	mPYG_gluc	pHMOs	23.4071	0.00282051	**
Lactobacillus_gasseri_IATA081	auc	mPYG_gluc	pHMOs	23.4071	0.00282051	**
Lactobacillus_gasseri_IATA081	auc	mPYG_gluc	pHMOs	23.4071	0.00282051	**
Lactobacillus_gasseri_IATA081	auc	mPYG_gluc	pHMOs	23.4071	0.00282051	**
Lactobacillus_gasseri_IATA081	auc	mPYG_gluc	pHMOs_gluc	-13.2329	0.00496241	**
Lactobacillus_gasseri_IATA081	auc	mPYG_gluc	pHMOs_gluc	-13.2329	0.00496241	**
Lactobacillus_gasseri_IATA081	auc	mPYG_gluc	pHMOs_gluc	-13.2329	0.00496241	**
Lactobacillus_gasseri_IATA081	auc	mPYG_gluc	pHMOs_gluc	-13.2329	0.00496241	**
Lactobacillus_gasseri_IATA081	auc	mPYG_gluc	pHMOs_gluc	-13.2329	0.00496241	**
Lactobacillus_gasseri_IATA081	auc	mPYG_gluc	pHMOs_gluc	-13.2329	0.00496241	**
Lactobacillus_gasseri_IATA081	auc	mPYG_gluc	pHMOs_gluc	-13.2329	0.00496241	**
Lactobacillus_gasseri_IATA081	auc	mPYG_gluc	pHMOs_gluc	-13.2329	0.00496241	**
Lactobacillus_gasseri_IATA081	auc	mPYG_gluc	pHMOs_gluc	-13.2329	0.00496241	**
Lactobacillus_gasseri_IATA081	auc	mPYG_gluc	pHMOs_gluc	-13.2329	0.00496241	**
Lactobacillus_gasseri_IATA081	auc	mPYG_gluc	pHMOs_gluc	-13.2329	0.00496241	**
Lactobacillus_gasseri_IATA081	auc	mPYG_gluc	pHMOs_gluc	-13.2329	0.00496241	**
Lactobacillus_gasseri_IATA081	auc	mPYG_gluc	pHMOs_gluc	-13.2329	0.00496241	**
Lactobacillus_gasseri_IATA081	auc	mPYG_gluc	pHMOs_gluc	-13.2329	0.00496241	**
Lactobacillus_gasseri_IATA081	auc	mPYG_gluc	pHMOs_gluc	-13.2329	0.00496241	**
Lactobacillus_gasseri_IATA081	auc	mPYG_gluc	pHMOs_gluc	-13.2329	0.00496241	**
Lactobacillus_gasseri_IATA081	auc	mPYG_gluc	pHMOs_gluc	-13.2329	0.00496241	**
Lactobacillus_gasseri_IATA081	auc	mPYG_gluc	pHMOs_gluc	-13.2329	0.00496241	**
Lactobacillus_gasseri_IATA081	auc	mPYG_gluc	pHMOs_gluc	-13.2329	0.00496241	**
Lactobacillus_gasseri_IATA081	auc	mPYG_gluc	pHMOs_gluc	-13.2329	0.00496241	**
Lactobacillus_gasseri_IATA081	auc	mPYG_gluc	pHMOs_gluc	-13.2329	0.00496241	**
Lactobacillus_gasseri_IATA081	auc	mPYG_gluc	pHMOs_gluc	-13.2329	0.00496241	**
Lactobacillus_gasseri_IATA081	auc	mPYG_gluc	pHMOs_gluc	-13.2329	0.00496241	**
Lactobacillus_gasseri_IATA081	auc	mPYG_gluc	pHMOs_gluc	-13.2329	0.00496241	**
Lactobacillus_gasseri_IATA081	auc	mPYG_gluc	pHMOs_gluc	-13.2329	0.00496241	**
Lactobacillus_gasseri_IATA081	auc	mPYG_gluc	pHMOs_gluc	-13.2329	0.00496241	**
Lactobacillus_gasseri_IATA081	auc	mPYG_gluc	pHMOs_gluc	-13.2329	0.00496241	**
Lactobacillus_gasseri_IATA081	auc	mPYG_gluc	pHMOs_gluc	-13.2329	0.00496241	**
Lactobacillus_gasseri_IATA081	auc	mPYG_gluc	pHMOs_gluc	-13.2329	0.00496241	**
Lactobacillus_gasseri_IATA081	auc	mPYG_gluc	pHMOs_gluc	-13.2329	0.00496241	**
Lactobacillus_gasseri_IATA081	auc	mPYG_gluc	pHMOs_gluc	-13.2329	0.00496241	**
Lactobacillus_gasseri_IATA081	auc	mPYG_gluc	pHMOs_gluc	-13.2329	0.00496241	**
Lactobacillus_gasseri_IATA081	auc	mPYG_gluc	pHMOs_gluc	-13.2329	0.00496241	**
Lactobacillus_gasseri_IATA081	auc	mPYG_gluc	pHMOs_gluc	-13.2329	0.00496241	**
Lactobacillus_gasseri_IATA081	auc	mPYG_gluc	pHMOs_gluc	-13.2329	0.00496241	**
Lactobacillus_gasseri_IATA081	auc	mPYG_gluc	pHMOs_gluc	-13.2329	0.00496241	**
Lactobacillus_gasseri_IATA081	auc	pHMOs	pHMOs_gluc	-21.868	0.00496241	**
Lactobacillus_gasseri_IATA081	auc	pHMOs	pHMOs_gluc	-21.868	0.00496241	**
Lactobacillus_gasseri_IATA081	auc	pHMOs	pHMOs_gluc	-21.868	0.00496241	**
Lactobacillus_gasseri_IATA081	auc	pHMOs	pHMOs_gluc	-21.868	0.00496241	**
Lactobacillus_gasseri_IATA081	auc	pHMOs	pHMOs_gluc	-21.868	0.00496241	**
Lactobacillus_gasseri_IATA081	auc	pHMOs	pHMOs_gluc	-21.868	0.00496241	**
Lactobacillus_gasseri_IATA081	auc	pHMOs	pHMOs_gluc	-21.868	0.00496241	**
Lactobacillus_gasseri_IATA081	auc	pHMOs	pHMOs_gluc	-21.868	0.00496241	**
Lactobacillus_gasseri_IATA081	auc	pHMOs	pHMOs_gluc	-21.868	0.00496241	**
Lactobacillus_gasseri_IATA081	auc	pHMOs	pHMOs_gluc	-21.868	0.00496241	**
Lactobacillus_gasseri_IATA081	auc	pHMOs	pHMOs_gluc	-21.868	0.00496241	**
Lactobacillus_gasseri_IATA081	auc	pHMOs	pHMOs_gluc	-21.868	0.00496241	**
Lactobacillus_gasseri_IATA081	auc	pHMOs	pHMOs_gluc	-21.868	0.00496241	**
Lactobacillus_gasseri_IATA081	auc	pHMOs	pHMOs_gluc	-21.868	0.00496241	**
Lactobacillus_gasseri_IATA081	auc	pHMOs	pHMOs_gluc	-21.868	0.00496241	**
Lactobacillus_gasseri_IATA081	auc	pHMOs	pHMOs_gluc	-21.868	0.00496241	**
Lactobacillus_gasseri_IATA081	auc	pHMOs	pHMOs_gluc	-21.868	0.00496241	**
Lactobacillus_gasseri_IATA081	auc	pHMOs	pHMOs_gluc	-21.868	0.00496241	**
Lactobacillus_gasseri_IATA081	auc	pHMOs	pHMOs_gluc	-21.868	0.00496241	**
Lactobacillus_gasseri_IATA081	auc	pHMOs	pHMOs_gluc	-21.868	0.00496241	**
Lactobacillus_gasseri_IATA081	auc	pHMOs	pHMOs_gluc	-21.868	0.00496241	**
Lactobacillus_gasseri_IATA081	auc	pHMOs	pHMOs_gluc	-21.868	0.00496241	**
Lactobacillus_gasseri_IATA081	auc	pHMOs	pHMOs_gluc	-21.868	0.00496241	**
Lactobacillus_gasseri_IATA081	auc	pHMOs	pHMOs_gluc	-21.868	0.00496241	**
Lactobacillus_gasseri_IATA081	auc	pHMOs	pHMOs_gluc	-21.868	0.00496241	**
Lactobacillus_gasseri_IATA081	auc	pHMOs	pHMOs_gluc	-21.868	0.00496241	**
Lactobacillus_gasseri_IATA081	auc	pHMOs	pHMOs_gluc	-21.868	0.00496241	**
Lactobacillus_gasseri_IATA081	auc	pHMOs	pHMOs_gluc	-21.868	0.00496241	**
Lactobacillus_gasseri_IATA081	auc	pHMOs	pHMOs_gluc	-21.868	0.00496241	**
Lactobacillus_gasseri_IATA081	auc	pHMOs	pHMOs_gluc	-21.868	0.00496241	**
Lactobacillus_gasseri_IATA081	auc	pHMOs	pHMOs_gluc	-21.868	0.00496241	**
Lactobacillus_gasseri_IATA081	auc	pHMOs	pHMOs_gluc	-21.868	0.00496241	**
Lactobacillus_gasseri_IATA081	auc	pHMOs	pHMOs_gluc	-21.868	0.00496241	**
Lactobacillus_gasseri_IATA081	auc	pHMOs	pHMOs_gluc	-21.868	0.00496241	**
Lactobacillus_gasseri_IATA081	auc	pHMOs	pHMOs_gluc	-21.868	0.00496241	**
Lactobacillus_gasseri_IATA081	auc	pHMOs	pHMOs_gluc	-21.868	0.00496241	**
Limosilactobacillus_mucosae_IATA082	auc	mPYG	mPYG_gluc	-18.9847	0.00216857	**
Limosilactobacillus_mucosae_IATA082	auc	mPYG	mPYG_gluc	-18.9847	0.00216857	**
Limosilactobacillus_mucosae_IATA082	auc	mPYG	mPYG_gluc	-18.9847	0.00216857	**
Limosilactobacillus_mucosae_IATA082	auc	mPYG	mPYG_gluc	-18.9847	0.00216857	**
Limosilactobacillus_mucosae_IATA082	auc	mPYG	mPYG_gluc	-18.9847	0.00216857	**
Limosilactobacillus_mucosae_IATA082	auc	mPYG	mPYG_gluc	-18.9847	0.00216857	**
Limosilactobacillus_mucosae_IATA082	auc	mPYG	mPYG_gluc	-18.9847	0.00216857	**
Limosilactobacillus_mucosae_IATA082	auc	mPYG	mPYG_gluc	-18.9847	0.00216857	**
Limosilactobacillus_mucosae_IATA082	auc	mPYG	mPYG_gluc	-18.9847	0.00216857	**
Limosilactobacillus_mucosae_IATA082	auc	mPYG	mPYG_gluc	-18.9847	0.00216857	**
Limosilactobacillus_mucosae_IATA082	auc	mPYG	mPYG_gluc	-18.9847	0.00216857	**
Limosilactobacillus_mucosae_IATA082	auc	mPYG	mPYG_gluc	-18.9847	0.00216857	**
Limosilactobacillus_mucosae_IATA082	auc	mPYG	mPYG_gluc	-18.9847	0.00216857	**
Limosilactobacillus_mucosae_IATA082	auc	mPYG	mPYG_gluc	-18.9847	0.00216857	**
Limosilactobacillus_mucosae_IATA082	auc	mPYG	mPYG_gluc	-18.9847	0.00216857	**
Limosilactobacillus_mucosae_IATA082	auc	mPYG	mPYG_gluc	-18.9847	0.00216857	**
Limosilactobacillus_mucosae_IATA082	auc	mPYG	mPYG_gluc	-18.9847	0.00216857	**
Limosilactobacillus_mucosae_IATA082	auc	mPYG	mPYG_gluc	-18.9847	0.00216857	**
Limosilactobacillus_mucosae_IATA082	auc	mPYG	mPYG_gluc	-18.9847	0.00216857	**
Limosilactobacillus_mucosae_IATA082	auc	mPYG	mPYG_gluc	-18.9847	0.00216857	**
Limosilactobacillus_mucosae_IATA082	auc	mPYG	mPYG_gluc	-18.9847	0.00216857	**
Limosilactobacillus_mucosae_IATA082	auc	mPYG	mPYG_gluc	-18.9847	0.00216857	**
Limosilactobacillus_mucosae_IATA082	auc	mPYG	mPYG_gluc	-18.9847	0.00216857	**
Limosilactobacillus_mucosae_IATA082	auc	mPYG	mPYG_gluc	-18.9847	0.00216857	**
Limosilactobacillus_mucosae_IATA082	auc	mPYG	mPYG_gluc	-18.9847	0.00216857	**
Limosilactobacillus_mucosae_IATA082	auc	mPYG	mPYG_gluc	-18.9847	0.00216857	**
Limosilactobacillus_mucosae_IATA082	auc	mPYG	mPYG_gluc	-18.9847	0.00216857	**
Limosilactobacillus_mucosae_IATA082	auc	mPYG	mPYG_gluc	-18.9847	0.00216857	**
Limosilactobacillus_mucosae_IATA082	auc	mPYG	mPYG_gluc	-18.9847	0.00216857	**
Limosilactobacillus_mucosae_IATA082	auc	mPYG	mPYG_gluc	-18.9847	0.00216857	**
Limosilactobacillus_mucosae_IATA082	auc	mPYG	mPYG_gluc	-18.9847	0.00216857	**
Limosilactobacillus_mucosae_IATA082	auc	mPYG	mPYG_gluc	-18.9847	0.00216857	**
Limosilactobacillus_mucosae_IATA082	auc	mPYG	mPYG_gluc	-18.9847	0.00216857	**
Limosilactobacillus_mucosae_IATA082	auc	mPYG	mPYG_gluc	-18.9847	0.00216857	**
Limosilactobacillus_mucosae_IATA082	auc	mPYG	mPYG_gluc	-18.9847	0.00216857	**
Limosilactobacillus_mucosae_IATA082	auc	mPYG	mPYG_gluc	-18.9847	0.00216857	**
Limosilactobacillus_mucosae_IATA082	auc	mPYG	pHMOs	-8.97076	0.00280019	**
Limosilactobacillus_mucosae_IATA082	auc	mPYG	pHMOs	-8.97076	0.00280019	**
Limosilactobacillus_mucosae_IATA082	auc	mPYG	pHMOs	-8.97076	0.00280019	**
Limosilactobacillus_mucosae_IATA082	auc	mPYG	pHMOs	-8.97076	0.00280019	**
Limosilactobacillus_mucosae_IATA082	auc	mPYG	pHMOs	-8.97076	0.00280019	**
Limosilactobacillus_mucosae_IATA082	auc	mPYG	pHMOs	-8.97076	0.00280019	**
Limosilactobacillus_mucosae_IATA082	auc	mPYG	pHMOs	-8.97076	0.00280019	**
Limosilactobacillus_mucosae_IATA082	auc	mPYG	pHMOs	-8.97076	0.00280019	**
Limosilactobacillus_mucosae_IATA082	auc	mPYG	pHMOs	-8.97076	0.00280019	**
Limosilactobacillus_mucosae_IATA082	auc	mPYG	pHMOs	-8.97076	0.00280019	**
Limosilactobacillus_mucosae_IATA082	auc	mPYG	pHMOs	-8.97076	0.00280019	**
Limosilactobacillus_mucosae_IATA082	auc	mPYG	pHMOs	-8.97076	0.00280019	**
Limosilactobacillus_mucosae_IATA082	auc	mPYG	pHMOs	-8.97076	0.00280019	**
Limosilactobacillus_mucosae_IATA082	auc	mPYG	pHMOs	-8.97076	0.00280019	**
Limosilactobacillus_mucosae_IATA082	auc	mPYG	pHMOs	-8.97076	0.00280019	**
Limosilactobacillus_mucosae_IATA082	auc	mPYG	pHMOs	-8.97076	0.00280019	**
Limosilactobacillus_mucosae_IATA082	auc	mPYG	pHMOs	-8.97076	0.00280019	**
Limosilactobacillus_mucosae_IATA082	auc	mPYG	pHMOs	-8.97076	0.00280019	**
Limosilactobacillus_mucosae_IATA082	auc	mPYG	pHMOs	-8.97076	0.00280019	**
Limosilactobacillus_mucosae_IATA082	auc	mPYG	pHMOs	-8.97076	0.00280019	**
Limosilactobacillus_mucosae_IATA082	auc	mPYG	pHMOs	-8.97076	0.00280019	**
Limosilactobacillus_mucosae_IATA082	auc	mPYG	pHMOs	-8.97076	0.00280019	**
Limosilactobacillus_mucosae_IATA082	auc	mPYG	pHMOs	-8.97076	0.00280019	**
Limosilactobacillus_mucosae_IATA082	auc	mPYG	pHMOs	-8.97076	0.00280019	**
Limosilactobacillus_mucosae_IATA082	auc	mPYG	pHMOs	-8.97076	0.00280019	**
Limosilactobacillus_mucosae_IATA082	auc	mPYG	pHMOs	-8.97076	0.00280019	**
Limosilactobacillus_mucosae_IATA082	auc	mPYG	pHMOs	-8.97076	0.00280019	**
Limosilactobacillus_mucosae_IATA082	auc	mPYG	pHMOs	-8.97076	0.00280019	**
Limosilactobacillus_mucosae_IATA082	auc	mPYG	pHMOs	-8.97076	0.00280019	**
Limosilactobacillus_mucosae_IATA082	auc	mPYG	pHMOs	-8.97076	0.00280019	**
Limosilactobacillus_mucosae_IATA082	auc	mPYG	pHMOs	-8.97076	0.00280019	**
Limosilactobacillus_mucosae_IATA082	auc	mPYG	pHMOs	-8.97076	0.00280019	**
Limosilactobacillus_mucosae_IATA082	auc	mPYG	pHMOs	-8.97076	0.00280019	**
Limosilactobacillus_mucosae_IATA082	auc	mPYG	pHMOs	-8.97076	0.00280019	**
Limosilactobacillus_mucosae_IATA082	auc	mPYG	pHMOs	-8.97076	0.00280019	**
Limosilactobacillus_mucosae_IATA082	auc	mPYG	pHMOs	-8.97076	0.00280019	**
Limosilactobacillus_mucosae_IATA082	auc	mPYG	pHMOs_gluc	-2.65184	0.145698	ns
Limosilactobacillus_mucosae_IATA082	auc	mPYG	pHMOs_gluc	-2.65184	0.145698	ns
Limosilactobacillus_mucosae_IATA082	auc	mPYG	pHMOs_gluc	-2.65184	0.145698	ns
Limosilactobacillus_mucosae_IATA082	auc	mPYG	pHMOs_gluc	-2.65184	0.145698	ns
Limosilactobacillus_mucosae_IATA082	auc	mPYG	pHMOs_gluc	-2.65184	0.145698	ns
Limosilactobacillus_mucosae_IATA082	auc	mPYG	pHMOs_gluc	-2.65184	0.145698	ns
Limosilactobacillus_mucosae_IATA082	auc	mPYG	pHMOs_gluc	-2.65184	0.145698	ns
Limosilactobacillus_mucosae_IATA082	auc	mPYG	pHMOs_gluc	-2.65184	0.145698	ns
Limosilactobacillus_mucosae_IATA082	auc	mPYG	pHMOs_gluc	-2.65184	0.145698	ns
Limosilactobacillus_mucosae_IATA082	auc	mPYG	pHMOs_gluc	-2.65184	0.145698	ns
Limosilactobacillus_mucosae_IATA082	auc	mPYG	pHMOs_gluc	-2.65184	0.145698	ns
Limosilactobacillus_mucosae_IATA082	auc	mPYG	pHMOs_gluc	-2.65184	0.145698	ns
Limosilactobacillus_mucosae_IATA082	auc	mPYG	pHMOs_gluc	-2.65184	0.145698	ns
Limosilactobacillus_mucosae_IATA082	auc	mPYG	pHMOs_gluc	-2.65184	0.145698	ns
Limosilactobacillus_mucosae_IATA082	auc	mPYG	pHMOs_gluc	-2.65184	0.145698	ns
Limosilactobacillus_mucosae_IATA082	auc	mPYG	pHMOs_gluc	-2.65184	0.145698	ns
Limosilactobacillus_mucosae_IATA082	auc	mPYG	pHMOs_gluc	-2.65184	0.145698	ns
Limosilactobacillus_mucosae_IATA082	auc	mPYG	pHMOs_gluc	-2.65184	0.145698	ns
Limosilactobacillus_mucosae_IATA082	auc	mPYG	pHMOs_gluc	-2.65184	0.145698	ns
Limosilactobacillus_mucosae_IATA082	auc	mPYG	pHMOs_gluc	-2.65184	0.145698	ns
Limosilactobacillus_mucosae_IATA082	auc	mPYG	pHMOs_gluc	-2.65184	0.145698	ns
Limosilactobacillus_mucosae_IATA082	auc	mPYG	pHMOs_gluc	-2.65184	0.145698	ns
Limosilactobacillus_mucosae_IATA082	auc	mPYG	pHMOs_gluc	-2.65184	0.145698	ns
Limosilactobacillus_mucosae_IATA082	auc	mPYG	pHMOs_gluc	-2.65184	0.145698	ns
Limosilactobacillus_mucosae_IATA082	auc	mPYG	pHMOs_gluc	-2.65184	0.145698	ns
Limosilactobacillus_mucosae_IATA082	auc	mPYG	pHMOs_gluc	-2.65184	0.145698	ns
Limosilactobacillus_mucosae_IATA082	auc	mPYG	pHMOs_gluc	-2.65184	0.145698	ns
Limosilactobacillus_mucosae_IATA082	auc	mPYG	pHMOs_gluc	-2.65184	0.145698	ns
Limosilactobacillus_mucosae_IATA082	auc	mPYG	pHMOs_gluc	-2.65184	0.145698	ns
Limosilactobacillus_mucosae_IATA082	auc	mPYG	pHMOs_gluc	-2.65184	0.145698	ns
Limosilactobacillus_mucosae_IATA082	auc	mPYG	pHMOs_gluc	-2.65184	0.145698	ns
Limosilactobacillus_mucosae_IATA082	auc	mPYG	pHMOs_gluc	-2.65184	0.145698	ns
Limosilactobacillus_mucosae_IATA082	auc	mPYG	pHMOs_gluc	-2.65184	0.145698	ns
Limosilactobacillus_mucosae_IATA082	auc	mPYG	pHMOs_gluc	-2.65184	0.145698	ns
Limosilactobacillus_mucosae_IATA082	auc	mPYG	pHMOs_gluc	-2.65184	0.145698	ns
Limosilactobacillus_mucosae_IATA082	auc	mPYG	pHMOs_gluc	-2.65184	0.145698	ns
Limosilactobacillus_mucosae_IATA082	auc	mPYG_gluc	pHMOs	13.7537	0.00282051	**
Limosilactobacillus_mucosae_IATA082	auc	mPYG_gluc	pHMOs	13.7537	0.00282051	**
Limosilactobacillus_mucosae_IATA082	auc	mPYG_gluc	pHMOs	13.7537	0.00282051	**
Limosilactobacillus_mucosae_IATA082	auc	mPYG_gluc	pHMOs	13.7537	0.00282051	**
Limosilactobacillus_mucosae_IATA082	auc	mPYG_gluc	pHMOs	13.7537	0.00282051	**
Limosilactobacillus_mucosae_IATA082	auc	mPYG_gluc	pHMOs	13.7537	0.00282051	**
Limosilactobacillus_mucosae_IATA082	auc	mPYG_gluc	pHMOs	13.7537	0.00282051	**
Limosilactobacillus_mucosae_IATA082	auc	mPYG_gluc	pHMOs	13.7537	0.00282051	**
Limosilactobacillus_mucosae_IATA082	auc	mPYG_gluc	pHMOs	13.7537	0.00282051	**
Limosilactobacillus_mucosae_IATA082	auc	mPYG_gluc	pHMOs	13.7537	0.00282051	**
Limosilactobacillus_mucosae_IATA082	auc	mPYG_gluc	pHMOs	13.7537	0.00282051	**
Limosilactobacillus_mucosae_IATA082	auc	mPYG_gluc	pHMOs	13.7537	0.00282051	**
Limosilactobacillus_mucosae_IATA082	auc	mPYG_gluc	pHMOs	13.7537	0.00282051	**
Limosilactobacillus_mucosae_IATA082	auc	mPYG_gluc	pHMOs	13.7537	0.00282051	**
Limosilactobacillus_mucosae_IATA082	auc	mPYG_gluc	pHMOs	13.7537	0.00282051	**
Limosilactobacillus_mucosae_IATA082	auc	mPYG_gluc	pHMOs	13.7537	0.00282051	**
Limosilactobacillus_mucosae_IATA082	auc	mPYG_gluc	pHMOs	13.7537	0.00282051	**
Limosilactobacillus_mucosae_IATA082	auc	mPYG_gluc	pHMOs	13.7537	0.00282051	**
Limosilactobacillus_mucosae_IATA082	auc	mPYG_gluc	pHMOs	13.7537	0.00282051	**
Limosilactobacillus_mucosae_IATA082	auc	mPYG_gluc	pHMOs	13.7537	0.00282051	**
Limosilactobacillus_mucosae_IATA082	auc	mPYG_gluc	pHMOs	13.7537	0.00282051	**
Limosilactobacillus_mucosae_IATA082	auc	mPYG_gluc	pHMOs	13.7537	0.00282051	**
Limosilactobacillus_mucosae_IATA082	auc	mPYG_gluc	pHMOs	13.7537	0.00282051	**
Limosilactobacillus_mucosae_IATA082	auc	mPYG_gluc	pHMOs	13.7537	0.00282051	**
Limosilactobacillus_mucosae_IATA082	auc	mPYG_gluc	pHMOs	13.7537	0.00282051	**
Limosilactobacillus_mucosae_IATA082	auc	mPYG_gluc	pHMOs	13.7537	0.00282051	**
Limosilactobacillus_mucosae_IATA082	auc	mPYG_gluc	pHMOs	13.7537	0.00282051	**
Limosilactobacillus_mucosae_IATA082	auc	mPYG_gluc	pHMOs	13.7537	0.00282051	**
Limosilactobacillus_mucosae_IATA082	auc	mPYG_gluc	pHMOs	13.7537	0.00282051	**
Limosilactobacillus_mucosae_IATA082	auc	mPYG_gluc	pHMOs	13.7537	0.00282051	**
Limosilactobacillus_mucosae_IATA082	auc	mPYG_gluc	pHMOs	13.7537	0.00282051	**
Limosilactobacillus_mucosae_IATA082	auc	mPYG_gluc	pHMOs	13.7537	0.00282051	**
Limosilactobacillus_mucosae_IATA082	auc	mPYG_gluc	pHMOs	13.7537	0.00282051	**
Limosilactobacillus_mucosae_IATA082	auc	mPYG_gluc	pHMOs	13.7537	0.00282051	**
Limosilactobacillus_mucosae_IATA082	auc	mPYG_gluc	pHMOs	13.7537	0.00282051	**
Limosilactobacillus_mucosae_IATA082	auc	mPYG_gluc	pHMOs	13.7537	0.00282051	**
Limosilactobacillus_mucosae_IATA082	auc	mPYG_gluc	pHMOs_gluc	-0.787549	0.553967	ns
Limosilactobacillus_mucosae_IATA082	auc	mPYG_gluc	pHMOs_gluc	-0.787549	0.553967	ns
Limosilactobacillus_mucosae_IATA082	auc	mPYG_gluc	pHMOs_gluc	-0.787549	0.553967	ns
Limosilactobacillus_mucosae_IATA082	auc	mPYG_gluc	pHMOs_gluc	-0.787549	0.553967	ns
Limosilactobacillus_mucosae_IATA082	auc	mPYG_gluc	pHMOs_gluc	-0.787549	0.553967	ns
Limosilactobacillus_mucosae_IATA082	auc	mPYG_gluc	pHMOs_gluc	-0.787549	0.553967	ns
Limosilactobacillus_mucosae_IATA082	auc	mPYG_gluc	pHMOs_gluc	-0.787549	0.553967	ns
Limosilactobacillus_mucosae_IATA082	auc	mPYG_gluc	pHMOs_gluc	-0.787549	0.553967	ns
Limosilactobacillus_mucosae_IATA082	auc	mPYG_gluc	pHMOs_gluc	-0.787549	0.553967	ns
Limosilactobacillus_mucosae_IATA082	auc	mPYG_gluc	pHMOs_gluc	-0.787549	0.553967	ns
Limosilactobacillus_mucosae_IATA082	auc	mPYG_gluc	pHMOs_gluc	-0.787549	0.553967	ns
Limosilactobacillus_mucosae_IATA082	auc	mPYG_gluc	pHMOs_gluc	-0.787549	0.553967	ns
Limosilactobacillus_mucosae_IATA082	auc	mPYG_gluc	pHMOs_gluc	-0.787549	0.553967	ns
Limosilactobacillus_mucosae_IATA082	auc	mPYG_gluc	pHMOs_gluc	-0.787549	0.553967	ns
Limosilactobacillus_mucosae_IATA082	auc	mPYG_gluc	pHMOs_gluc	-0.787549	0.553967	ns
Limosilactobacillus_mucosae_IATA082	auc	mPYG_gluc	pHMOs_gluc	-0.787549	0.553967	ns
Limosilactobacillus_mucosae_IATA082	auc	mPYG_gluc	pHMOs_gluc	-0.787549	0.553967	ns
Limosilactobacillus_mucosae_IATA082	auc	mPYG_gluc	pHMOs_gluc	-0.787549	0.553967	ns
Limosilactobacillus_mucosae_IATA082	auc	mPYG_gluc	pHMOs_gluc	-0.787549	0.553967	ns
Limosilactobacillus_mucosae_IATA082	auc	mPYG_gluc	pHMOs_gluc	-0.787549	0.553967	ns
Limosilactobacillus_mucosae_IATA082	auc	mPYG_gluc	pHMOs_gluc	-0.787549	0.553967	ns
Limosilactobacillus_mucosae_IATA082	auc	mPYG_gluc	pHMOs_gluc	-0.787549	0.553967	ns
Limosilactobacillus_mucosae_IATA082	auc	mPYG_gluc	pHMOs_gluc	-0.787549	0.553967	ns
Limosilactobacillus_mucosae_IATA082	auc	mPYG_gluc	pHMOs_gluc	-0.787549	0.553967	ns
Limosilactobacillus_mucosae_IATA082	auc	mPYG_gluc	pHMOs_gluc	-0.787549	0.553967	ns
Limosilactobacillus_mucosae_IATA082	auc	mPYG_gluc	pHMOs_gluc	-0.787549	0.553967	ns
Limosilactobacillus_mucosae_IATA082	auc	mPYG_gluc	pHMOs_gluc	-0.787549	0.553967	ns
Limosilactobacillus_mucosae_IATA082	auc	mPYG_gluc	pHMOs_gluc	-0.787549	0.553967	ns
Limosilactobacillus_mucosae_IATA082	auc	mPYG_gluc	pHMOs_gluc	-0.787549	0.553967	ns
Limosilactobacillus_mucosae_IATA082	auc	mPYG_gluc	pHMOs_gluc	-0.787549	0.553967	ns
Limosilactobacillus_mucosae_IATA082	auc	mPYG_gluc	pHMOs_gluc	-0.787549	0.553967	ns
Limosilactobacillus_mucosae_IATA082	auc	mPYG_gluc	pHMOs_gluc	-0.787549	0.553967	ns
Limosilactobacillus_mucosae_IATA082	auc	mPYG_gluc	pHMOs_gluc	-0.787549	0.553967	ns
Limosilactobacillus_mucosae_IATA082	auc	mPYG_gluc	pHMOs_gluc	-0.787549	0.553967	ns
Limosilactobacillus_mucosae_IATA082	auc	mPYG_gluc	pHMOs_gluc	-0.787549	0.553967	ns
Limosilactobacillus_mucosae_IATA082	auc	mPYG_gluc	pHMOs_gluc	-0.787549	0.553967	ns
Limosilactobacillus_mucosae_IATA082	auc	pHMOs	pHMOs_gluc	-2.15013	0.1968	ns
Limosilactobacillus_mucosae_IATA082	auc	pHMOs	pHMOs_gluc	-2.15013	0.1968	ns
Limosilactobacillus_mucosae_IATA082	auc	pHMOs	pHMOs_gluc	-2.15013	0.1968	ns
Limosilactobacillus_mucosae_IATA082	auc	pHMOs	pHMOs_gluc	-2.15013	0.1968	ns
Limosilactobacillus_mucosae_IATA082	auc	pHMOs	pHMOs_gluc	-2.15013	0.1968	ns
Limosilactobacillus_mucosae_IATA082	auc	pHMOs	pHMOs_gluc	-2.15013	0.1968	ns
Limosilactobacillus_mucosae_IATA082	auc	pHMOs	pHMOs_gluc	-2.15013	0.1968	ns
Limosilactobacillus_mucosae_IATA082	auc	pHMOs	pHMOs_gluc	-2.15013	0.1968	ns
Limosilactobacillus_mucosae_IATA082	auc	pHMOs	pHMOs_gluc	-2.15013	0.1968	ns
Limosilactobacillus_mucosae_IATA082	auc	pHMOs	pHMOs_gluc	-2.15013	0.1968	ns
Limosilactobacillus_mucosae_IATA082	auc	pHMOs	pHMOs_gluc	-2.15013	0.1968	ns
Limosilactobacillus_mucosae_IATA082	auc	pHMOs	pHMOs_gluc	-2.15013	0.1968	ns
Limosilactobacillus_mucosae_IATA082	auc	pHMOs	pHMOs_gluc	-2.15013	0.1968	ns
Limosilactobacillus_mucosae_IATA082	auc	pHMOs	pHMOs_gluc	-2.15013	0.1968	ns
Limosilactobacillus_mucosae_IATA082	auc	pHMOs	pHMOs_gluc	-2.15013	0.1968	ns
Limosilactobacillus_mucosae_IATA082	auc	pHMOs	pHMOs_gluc	-2.15013	0.1968	ns
Limosilactobacillus_mucosae_IATA082	auc	pHMOs	pHMOs_gluc	-2.15013	0.1968	ns
Limosilactobacillus_mucosae_IATA082	auc	pHMOs	pHMOs_gluc	-2.15013	0.1968	ns
Limosilactobacillus_mucosae_IATA082	auc	pHMOs	pHMOs_gluc	-2.15013	0.1968	ns
Limosilactobacillus_mucosae_IATA082	auc	pHMOs	pHMOs_gluc	-2.15013	0.1968	ns
Limosilactobacillus_mucosae_IATA082	auc	pHMOs	pHMOs_gluc	-2.15013	0.1968	ns
Limosilactobacillus_mucosae_IATA082	auc	pHMOs	pHMOs_gluc	-2.15013	0.1968	ns
Limosilactobacillus_mucosae_IATA082	auc	pHMOs	pHMOs_gluc	-2.15013	0.1968	ns
Limosilactobacillus_mucosae_IATA082	auc	pHMOs	pHMOs_gluc	-2.15013	0.1968	ns
Limosilactobacillus_mucosae_IATA082	auc	pHMOs	pHMOs_gluc	-2.15013	0.1968	ns
Limosilactobacillus_mucosae_IATA082	auc	pHMOs	pHMOs_gluc	-2.15013	0.1968	ns
Limosilactobacillus_mucosae_IATA082	auc	pHMOs	pHMOs_gluc	-2.15013	0.1968	ns
Limosilactobacillus_mucosae_IATA082	auc	pHMOs	pHMOs_gluc	-2.15013	0.1968	ns
Limosilactobacillus_mucosae_IATA082	auc	pHMOs	pHMOs_gluc	-2.15013	0.1968	ns
Limosilactobacillus_mucosae_IATA082	auc	pHMOs	pHMOs_gluc	-2.15013	0.1968	ns
Limosilactobacillus_mucosae_IATA082	auc	pHMOs	pHMOs_gluc	-2.15013	0.1968	ns
Limosilactobacillus_mucosae_IATA082	auc	pHMOs	pHMOs_gluc	-2.15013	0.1968	ns
Limosilactobacillus_mucosae_IATA082	auc	pHMOs	pHMOs_gluc	-2.15013	0.1968	ns
Limosilactobacillus_mucosae_IATA082	auc	pHMOs	pHMOs_gluc	-2.15013	0.1968	ns
Limosilactobacillus_mucosae_IATA082	auc	pHMOs	pHMOs_gluc	-2.15013	0.1968	ns
Limosilactobacillus_mucosae_IATA082	auc	pHMOs	pHMOs_gluc	-2.15013	0.1968	ns
Lacticaseibacillus_paracasei_IATA110	auc	mPYG	mPYG_gluc	-8.693	0.0122727	*
Lacticaseibacillus_paracasei_IATA110	auc	mPYG	mPYG_gluc	-8.693	0.0122727	*
Lacticaseibacillus_paracasei_IATA110	auc	mPYG	mPYG_gluc	-8.693	0.0122727	*
Lacticaseibacillus_paracasei_IATA110	auc	mPYG	mPYG_gluc	-8.693	0.0122727	*
Lacticaseibacillus_paracasei_IATA110	auc	mPYG	mPYG_gluc	-8.693	0.0122727	*
Lacticaseibacillus_paracasei_IATA110	auc	mPYG	mPYG_gluc	-8.693	0.0122727	*
Lacticaseibacillus_paracasei_IATA110	auc	mPYG	mPYG_gluc	-8.693	0.0122727	*
Lacticaseibacillus_paracasei_IATA110	auc	mPYG	mPYG_gluc	-8.693	0.0122727	*
Lacticaseibacillus_paracasei_IATA110	auc	mPYG	mPYG_gluc	-8.693	0.0122727	*
Lacticaseibacillus_paracasei_IATA110	auc	mPYG	mPYG_gluc	-8.693	0.0122727	*
Lacticaseibacillus_paracasei_IATA110	auc	mPYG	mPYG_gluc	-8.693	0.0122727	*
Lacticaseibacillus_paracasei_IATA110	auc	mPYG	mPYG_gluc	-8.693	0.0122727	*
Lacticaseibacillus_paracasei_IATA110	auc	mPYG	mPYG_gluc	-8.693	0.0122727	*
Lacticaseibacillus_paracasei_IATA110	auc	mPYG	mPYG_gluc	-8.693	0.0122727	*
Lacticaseibacillus_paracasei_IATA110	auc	mPYG	mPYG_gluc	-8.693	0.0122727	*
Lacticaseibacillus_paracasei_IATA110	auc	mPYG	mPYG_gluc	-8.693	0.0122727	*
Lacticaseibacillus_paracasei_IATA110	auc	mPYG	mPYG_gluc	-8.693	0.0122727	*
Lacticaseibacillus_paracasei_IATA110	auc	mPYG	mPYG_gluc	-8.693	0.0122727	*
Lacticaseibacillus_paracasei_IATA110	auc	mPYG	mPYG_gluc	-8.693	0.0122727	*
Lacticaseibacillus_paracasei_IATA110	auc	mPYG	mPYG_gluc	-8.693	0.0122727	*
Lacticaseibacillus_paracasei_IATA110	auc	mPYG	mPYG_gluc	-8.693	0.0122727	*
Lacticaseibacillus_paracasei_IATA110	auc	mPYG	mPYG_gluc	-8.693	0.0122727	*
Lacticaseibacillus_paracasei_IATA110	auc	mPYG	mPYG_gluc	-8.693	0.0122727	*
Lacticaseibacillus_paracasei_IATA110	auc	mPYG	mPYG_gluc	-8.693	0.0122727	*
Lacticaseibacillus_paracasei_IATA110	auc	mPYG	mPYG_gluc	-8.693	0.0122727	*
Lacticaseibacillus_paracasei_IATA110	auc	mPYG	mPYG_gluc	-8.693	0.0122727	*
Lacticaseibacillus_paracasei_IATA110	auc	mPYG	mPYG_gluc	-8.693	0.0122727	*
Lacticaseibacillus_paracasei_IATA110	auc	mPYG	mPYG_gluc	-8.693	0.0122727	*
Lacticaseibacillus_paracasei_IATA110	auc	mPYG	mPYG_gluc	-8.693	0.0122727	*
Lacticaseibacillus_paracasei_IATA110	auc	mPYG	mPYG_gluc	-8.693	0.0122727	*
Lacticaseibacillus_paracasei_IATA110	auc	mPYG	mPYG_gluc	-8.693	0.0122727	*
Lacticaseibacillus_paracasei_IATA110	auc	mPYG	mPYG_gluc	-8.693	0.0122727	*
Lacticaseibacillus_paracasei_IATA110	auc	mPYG	mPYG_gluc	-8.693	0.0122727	*
Lacticaseibacillus_paracasei_IATA110	auc	mPYG	mPYG_gluc	-8.693	0.0122727	*
Lacticaseibacillus_paracasei_IATA110	auc	mPYG	mPYG_gluc	-8.693	0.0122727	*
Lacticaseibacillus_paracasei_IATA110	auc	mPYG	mPYG_gluc	-8.693	0.0122727	*
Lacticaseibacillus_paracasei_IATA110	auc	mPYG	pHMOs	-1.4985	0.22939	ns
Lacticaseibacillus_paracasei_IATA110	auc	mPYG	pHMOs	-1.4985	0.22939	ns
Lacticaseibacillus_paracasei_IATA110	auc	mPYG	pHMOs	-1.4985	0.22939	ns
Lacticaseibacillus_paracasei_IATA110	auc	mPYG	pHMOs	-1.4985	0.22939	ns
Lacticaseibacillus_paracasei_IATA110	auc	mPYG	pHMOs	-1.4985	0.22939	ns
Lacticaseibacillus_paracasei_IATA110	auc	mPYG	pHMOs	-1.4985	0.22939	ns
Lacticaseibacillus_paracasei_IATA110	auc	mPYG	pHMOs	-1.4985	0.22939	ns
Lacticaseibacillus_paracasei_IATA110	auc	mPYG	pHMOs	-1.4985	0.22939	ns
Lacticaseibacillus_paracasei_IATA110	auc	mPYG	pHMOs	-1.4985	0.22939	ns
Lacticaseibacillus_paracasei_IATA110	auc	mPYG	pHMOs	-1.4985	0.22939	ns
Lacticaseibacillus_paracasei_IATA110	auc	mPYG	pHMOs	-1.4985	0.22939	ns
Lacticaseibacillus_paracasei_IATA110	auc	mPYG	pHMOs	-1.4985	0.22939	ns
Lacticaseibacillus_paracasei_IATA110	auc	mPYG	pHMOs	-1.4985	0.22939	ns
Lacticaseibacillus_paracasei_IATA110	auc	mPYG	pHMOs	-1.4985	0.22939	ns
Lacticaseibacillus_paracasei_IATA110	auc	mPYG	pHMOs	-1.4985	0.22939	ns
Lacticaseibacillus_paracasei_IATA110	auc	mPYG	pHMOs	-1.4985	0.22939	ns
Lacticaseibacillus_paracasei_IATA110	auc	mPYG	pHMOs	-1.4985	0.22939	ns
Lacticaseibacillus_paracasei_IATA110	auc	mPYG	pHMOs	-1.4985	0.22939	ns
Lacticaseibacillus_paracasei_IATA110	auc	mPYG	pHMOs	-1.4985	0.22939	ns
Lacticaseibacillus_paracasei_IATA110	auc	mPYG	pHMOs	-1.4985	0.22939	ns
Lacticaseibacillus_paracasei_IATA110	auc	mPYG	pHMOs	-1.4985	0.22939	ns
Lacticaseibacillus_paracasei_IATA110	auc	mPYG	pHMOs	-1.4985	0.22939	ns
Lacticaseibacillus_paracasei_IATA110	auc	mPYG	pHMOs	-1.4985	0.22939	ns
Lacticaseibacillus_paracasei_IATA110	auc	mPYG	pHMOs	-1.4985	0.22939	ns
Lacticaseibacillus_paracasei_IATA110	auc	mPYG	pHMOs	-1.4985	0.22939	ns
Lacticaseibacillus_paracasei_IATA110	auc	mPYG	pHMOs	-1.4985	0.22939	ns
Lacticaseibacillus_paracasei_IATA110	auc	mPYG	pHMOs	-1.4985	0.22939	ns
Lacticaseibacillus_paracasei_IATA110	auc	mPYG	pHMOs	-1.4985	0.22939	ns
Lacticaseibacillus_paracasei_IATA110	auc	mPYG	pHMOs	-1.4985	0.22939	ns
Lacticaseibacillus_paracasei_IATA110	auc	mPYG	pHMOs	-1.4985	0.22939	ns
Lacticaseibacillus_paracasei_IATA110	auc	mPYG	pHMOs	-1.4985	0.22939	ns
Lacticaseibacillus_paracasei_IATA110	auc	mPYG	pHMOs	-1.4985	0.22939	ns
Lacticaseibacillus_paracasei_IATA110	auc	mPYG	pHMOs	-1.4985	0.22939	ns
Lacticaseibacillus_paracasei_IATA110	auc	mPYG	pHMOs	-1.4985	0.22939	ns
Lacticaseibacillus_paracasei_IATA110	auc	mPYG	pHMOs	-1.4985	0.22939	ns
Lacticaseibacillus_paracasei_IATA110	auc	mPYG	pHMOs	-1.4985	0.22939	ns
Lacticaseibacillus_paracasei_IATA110	auc	mPYG	pHMOs_gluc	-65.7738	0.000443793	***
Lacticaseibacillus_paracasei_IATA110	auc	mPYG	pHMOs_gluc	-65.7738	0.000443793	***
Lacticaseibacillus_paracasei_IATA110	auc	mPYG	pHMOs_gluc	-65.7738	0.000443793	***
Lacticaseibacillus_paracasei_IATA110	auc	mPYG	pHMOs_gluc	-65.7738	0.000443793	***
Lacticaseibacillus_paracasei_IATA110	auc	mPYG	pHMOs_gluc	-65.7738	0.000443793	***
Lacticaseibacillus_paracasei_IATA110	auc	mPYG	pHMOs_gluc	-65.7738	0.000443793	***
Lacticaseibacillus_paracasei_IATA110	auc	mPYG	pHMOs_gluc	-65.7738	0.000443793	***
Lacticaseibacillus_paracasei_IATA110	auc	mPYG	pHMOs_gluc	-65.7738	0.000443793	***
Lacticaseibacillus_paracasei_IATA110	auc	mPYG	pHMOs_gluc	-65.7738	0.000443793	***
Lacticaseibacillus_paracasei_IATA110	auc	mPYG	pHMOs_gluc	-65.7738	0.000443793	***
Lacticaseibacillus_paracasei_IATA110	auc	mPYG	pHMOs_gluc	-65.7738	0.000443793	***
Lacticaseibacillus_paracasei_IATA110	auc	mPYG	pHMOs_gluc	-65.7738	0.000443793	***
Lacticaseibacillus_paracasei_IATA110	auc	mPYG	pHMOs_gluc	-65.7738	0.000443793	***
Lacticaseibacillus_paracasei_IATA110	auc	mPYG	pHMOs_gluc	-65.7738	0.000443793	***
Lacticaseibacillus_paracasei_IATA110	auc	mPYG	pHMOs_gluc	-65.7738	0.000443793	***
Lacticaseibacillus_paracasei_IATA110	auc	mPYG	pHMOs_gluc	-65.7738	0.000443793	***
Lacticaseibacillus_paracasei_IATA110	auc	mPYG	pHMOs_gluc	-65.7738	0.000443793	***
Lacticaseibacillus_paracasei_IATA110	auc	mPYG	pHMOs_gluc	-65.7738	0.000443793	***
Lacticaseibacillus_paracasei_IATA110	auc	mPYG	pHMOs_gluc	-65.7738	0.000443793	***
Lacticaseibacillus_paracasei_IATA110	auc	mPYG	pHMOs_gluc	-65.7738	0.000443793	***
Lacticaseibacillus_paracasei_IATA110	auc	mPYG	pHMOs_gluc	-65.7738	0.000443793	***
Lacticaseibacillus_paracasei_IATA110	auc	mPYG	pHMOs_gluc	-65.7738	0.000443793	***
Lacticaseibacillus_paracasei_IATA110	auc	mPYG	pHMOs_gluc	-65.7738	0.000443793	***
Lacticaseibacillus_paracasei_IATA110	auc	mPYG	pHMOs_gluc	-65.7738	0.000443793	***
Lacticaseibacillus_paracasei_IATA110	auc	mPYG	pHMOs_gluc	-65.7738	0.000443793	***
Lacticaseibacillus_paracasei_IATA110	auc	mPYG	pHMOs_gluc	-65.7738	0.000443793	***
Lacticaseibacillus_paracasei_IATA110	auc	mPYG	pHMOs_gluc	-65.7738	0.000443793	***
Lacticaseibacillus_paracasei_IATA110	auc	mPYG	pHMOs_gluc	-65.7738	0.000443793	***
Lacticaseibacillus_paracasei_IATA110	auc	mPYG	pHMOs_gluc	-65.7738	0.000443793	***
Lacticaseibacillus_paracasei_IATA110	auc	mPYG	pHMOs_gluc	-65.7738	0.000443793	***
Lacticaseibacillus_paracasei_IATA110	auc	mPYG	pHMOs_gluc	-65.7738	0.000443793	***
Lacticaseibacillus_paracasei_IATA110	auc	mPYG	pHMOs_gluc	-65.7738	0.000443793	***
Lacticaseibacillus_paracasei_IATA110	auc	mPYG	pHMOs_gluc	-65.7738	0.000443793	***
Lacticaseibacillus_paracasei_IATA110	auc	mPYG	pHMOs_gluc	-65.7738	0.000443793	***
Lacticaseibacillus_paracasei_IATA110	auc	mPYG	pHMOs_gluc	-65.7738	0.000443793	***
Lacticaseibacillus_paracasei_IATA110	auc	mPYG	pHMOs_gluc	-65.7738	0.000443793	***
Lacticaseibacillus_paracasei_IATA110	auc	mPYG_gluc	pHMOs	8.20515	0.0134328	*
Lacticaseibacillus_paracasei_IATA110	auc	mPYG_gluc	pHMOs	8.20515	0.0134328	*
Lacticaseibacillus_paracasei_IATA110	auc	mPYG_gluc	pHMOs	8.20515	0.0134328	*
Lacticaseibacillus_paracasei_IATA110	auc	mPYG_gluc	pHMOs	8.20515	0.0134328	*
Lacticaseibacillus_paracasei_IATA110	auc	mPYG_gluc	pHMOs	8.20515	0.0134328	*
Lacticaseibacillus_paracasei_IATA110	auc	mPYG_gluc	pHMOs	8.20515	0.0134328	*
Lacticaseibacillus_paracasei_IATA110	auc	mPYG_gluc	pHMOs	8.20515	0.0134328	*
Lacticaseibacillus_paracasei_IATA110	auc	mPYG_gluc	pHMOs	8.20515	0.0134328	*
Lacticaseibacillus_paracasei_IATA110	auc	mPYG_gluc	pHMOs	8.20515	0.0134328	*
Lacticaseibacillus_paracasei_IATA110	auc	mPYG_gluc	pHMOs	8.20515	0.0134328	*
Lacticaseibacillus_paracasei_IATA110	auc	mPYG_gluc	pHMOs	8.20515	0.0134328	*
Lacticaseibacillus_paracasei_IATA110	auc	mPYG_gluc	pHMOs	8.20515	0.0134328	*
Lacticaseibacillus_paracasei_IATA110	auc	mPYG_gluc	pHMOs	8.20515	0.0134328	*
Lacticaseibacillus_paracasei_IATA110	auc	mPYG_gluc	pHMOs	8.20515	0.0134328	*
Lacticaseibacillus_paracasei_IATA110	auc	mPYG_gluc	pHMOs	8.20515	0.0134328	*
Lacticaseibacillus_paracasei_IATA110	auc	mPYG_gluc	pHMOs	8.20515	0.0134328	*
Lacticaseibacillus_paracasei_IATA110	auc	mPYG_gluc	pHMOs	8.20515	0.0134328	*
Lacticaseibacillus_paracasei_IATA110	auc	mPYG_gluc	pHMOs	8.20515	0.0134328	*
Lacticaseibacillus_paracasei_IATA110	auc	mPYG_gluc	pHMOs	8.20515	0.0134328	*
Lacticaseibacillus_paracasei_IATA110	auc	mPYG_gluc	pHMOs	8.20515	0.0134328	*
Lacticaseibacillus_paracasei_IATA110	auc	mPYG_gluc	pHMOs	8.20515	0.0134328	*
Lacticaseibacillus_paracasei_IATA110	auc	mPYG_gluc	pHMOs	8.20515	0.0134328	*
Lacticaseibacillus_paracasei_IATA110	auc	mPYG_gluc	pHMOs	8.20515	0.0134328	*
Lacticaseibacillus_paracasei_IATA110	auc	mPYG_gluc	pHMOs	8.20515	0.0134328	*
Lacticaseibacillus_paracasei_IATA110	auc	mPYG_gluc	pHMOs	8.20515	0.0134328	*
Lacticaseibacillus_paracasei_IATA110	auc	mPYG_gluc	pHMOs	8.20515	0.0134328	*
Lacticaseibacillus_paracasei_IATA110	auc	mPYG_gluc	pHMOs	8.20515	0.0134328	*
Lacticaseibacillus_paracasei_IATA110	auc	mPYG_gluc	pHMOs	8.20515	0.0134328	*
Lacticaseibacillus_paracasei_IATA110	auc	mPYG_gluc	pHMOs	8.20515	0.0134328	*
Lacticaseibacillus_paracasei_IATA110	auc	mPYG_gluc	pHMOs	8.20515	0.0134328	*
Lacticaseibacillus_paracasei_IATA110	auc	mPYG_gluc	pHMOs	8.20515	0.0134328	*
Lacticaseibacillus_paracasei_IATA110	auc	mPYG_gluc	pHMOs	8.20515	0.0134328	*
Lacticaseibacillus_paracasei_IATA110	auc	mPYG_gluc	pHMOs	8.20515	0.0134328	*
Lacticaseibacillus_paracasei_IATA110	auc	mPYG_gluc	pHMOs	8.20515	0.0134328	*
Lacticaseibacillus_paracasei_IATA110	auc	mPYG_gluc	pHMOs	8.20515	0.0134328	*
Lacticaseibacillus_paracasei_IATA110	auc	mPYG_gluc	pHMOs	8.20515	0.0134328	*
Lacticaseibacillus_paracasei_IATA110	auc	mPYG_gluc	pHMOs_gluc	-49.1443	4.11231e-05	****
Lacticaseibacillus_paracasei_IATA110	auc	mPYG_gluc	pHMOs_gluc	-49.1443	4.11231e-05	****
Lacticaseibacillus_paracasei_IATA110	auc	mPYG_gluc	pHMOs_gluc	-49.1443	4.11231e-05	****
Lacticaseibacillus_paracasei_IATA110	auc	mPYG_gluc	pHMOs_gluc	-49.1443	4.11231e-05	****
Lacticaseibacillus_paracasei_IATA110	auc	mPYG_gluc	pHMOs_gluc	-49.1443	4.11231e-05	****
Lacticaseibacillus_paracasei_IATA110	auc	mPYG_gluc	pHMOs_gluc	-49.1443	4.11231e-05	****
Lacticaseibacillus_paracasei_IATA110	auc	mPYG_gluc	pHMOs_gluc	-49.1443	4.11231e-05	****
Lacticaseibacillus_paracasei_IATA110	auc	mPYG_gluc	pHMOs_gluc	-49.1443	4.11231e-05	****
Lacticaseibacillus_paracasei_IATA110	auc	mPYG_gluc	pHMOs_gluc	-49.1443	4.11231e-05	****
Lacticaseibacillus_paracasei_IATA110	auc	mPYG_gluc	pHMOs_gluc	-49.1443	4.11231e-05	****
Lacticaseibacillus_paracasei_IATA110	auc	mPYG_gluc	pHMOs_gluc	-49.1443	4.11231e-05	****
Lacticaseibacillus_paracasei_IATA110	auc	mPYG_gluc	pHMOs_gluc	-49.1443	4.11231e-05	****
Lacticaseibacillus_paracasei_IATA110	auc	mPYG_gluc	pHMOs_gluc	-49.1443	4.11231e-05	****
Lacticaseibacillus_paracasei_IATA110	auc	mPYG_gluc	pHMOs_gluc	-49.1443	4.11231e-05	****
Lacticaseibacillus_paracasei_IATA110	auc	mPYG_gluc	pHMOs_gluc	-49.1443	4.11231e-05	****
Lacticaseibacillus_paracasei_IATA110	auc	mPYG_gluc	pHMOs_gluc	-49.1443	4.11231e-05	****
Lacticaseibacillus_paracasei_IATA110	auc	mPYG_gluc	pHMOs_gluc	-49.1443	4.11231e-05	****
Lacticaseibacillus_paracasei_IATA110	auc	mPYG_gluc	pHMOs_gluc	-49.1443	4.11231e-05	****
Lacticaseibacillus_paracasei_IATA110	auc	mPYG_gluc	pHMOs_gluc	-49.1443	4.11231e-05	****
Lacticaseibacillus_paracasei_IATA110	auc	mPYG_gluc	pHMOs_gluc	-49.1443	4.11231e-05	****
Lacticaseibacillus_paracasei_IATA110	auc	mPYG_gluc	pHMOs_gluc	-49.1443	4.11231e-05	****
Lacticaseibacillus_paracasei_IATA110	auc	mPYG_gluc	pHMOs_gluc	-49.1443	4.11231e-05	****
Lacticaseibacillus_paracasei_IATA110	auc	mPYG_gluc	pHMOs_gluc	-49.1443	4.11231e-05	****
Lacticaseibacillus_paracasei_IATA110	auc	mPYG_gluc	pHMOs_gluc	-49.1443	4.11231e-05	****
Lacticaseibacillus_paracasei_IATA110	auc	mPYG_gluc	pHMOs_gluc	-49.1443	4.11231e-05	****
Lacticaseibacillus_paracasei_IATA110	auc	mPYG_gluc	pHMOs_gluc	-49.1443	4.11231e-05	****
Lacticaseibacillus_paracasei_IATA110	auc	mPYG_gluc	pHMOs_gluc	-49.1443	4.11231e-05	****
Lacticaseibacillus_paracasei_IATA110	auc	mPYG_gluc	pHMOs_gluc	-49.1443	4.11231e-05	****
Lacticaseibacillus_paracasei_IATA110	auc	mPYG_gluc	pHMOs_gluc	-49.1443	4.11231e-05	****
Lacticaseibacillus_paracasei_IATA110	auc	mPYG_gluc	pHMOs_gluc	-49.1443	4.11231e-05	****
Lacticaseibacillus_paracasei_IATA110	auc	mPYG_gluc	pHMOs_gluc	-49.1443	4.11231e-05	****
Lacticaseibacillus_paracasei_IATA110	auc	mPYG_gluc	pHMOs_gluc	-49.1443	4.11231e-05	****
Lacticaseibacillus_paracasei_IATA110	auc	mPYG_gluc	pHMOs_gluc	-49.1443	4.11231e-05	****
Lacticaseibacillus_paracasei_IATA110	auc	mPYG_gluc	pHMOs_gluc	-49.1443	4.11231e-05	****
Lacticaseibacillus_paracasei_IATA110	auc	mPYG_gluc	pHMOs_gluc	-49.1443	4.11231e-05	****
Lacticaseibacillus_paracasei_IATA110	auc	mPYG_gluc	pHMOs_gluc	-49.1443	4.11231e-05	****
Lacticaseibacillus_paracasei_IATA110	auc	pHMOs	pHMOs_gluc	-65.5181	0.000451475	***
Lacticaseibacillus_paracasei_IATA110	auc	pHMOs	pHMOs_gluc	-65.5181	0.000451475	***
Lacticaseibacillus_paracasei_IATA110	auc	pHMOs	pHMOs_gluc	-65.5181	0.000451475	***
Lacticaseibacillus_paracasei_IATA110	auc	pHMOs	pHMOs_gluc	-65.5181	0.000451475	***
Lacticaseibacillus_paracasei_IATA110	auc	pHMOs	pHMOs_gluc	-65.5181	0.000451475	***
Lacticaseibacillus_paracasei_IATA110	auc	pHMOs	pHMOs_gluc	-65.5181	0.000451475	***
Lacticaseibacillus_paracasei_IATA110	auc	pHMOs	pHMOs_gluc	-65.5181	0.000451475	***
Lacticaseibacillus_paracasei_IATA110	auc	pHMOs	pHMOs_gluc	-65.5181	0.000451475	***
Lacticaseibacillus_paracasei_IATA110	auc	pHMOs	pHMOs_gluc	-65.5181	0.000451475	***
Lacticaseibacillus_paracasei_IATA110	auc	pHMOs	pHMOs_gluc	-65.5181	0.000451475	***
Lacticaseibacillus_paracasei_IATA110	auc	pHMOs	pHMOs_gluc	-65.5181	0.000451475	***
Lacticaseibacillus_paracasei_IATA110	auc	pHMOs	pHMOs_gluc	-65.5181	0.000451475	***
Lacticaseibacillus_paracasei_IATA110	auc	pHMOs	pHMOs_gluc	-65.5181	0.000451475	***
Lacticaseibacillus_paracasei_IATA110	auc	pHMOs	pHMOs_gluc	-65.5181	0.000451475	***
Lacticaseibacillus_paracasei_IATA110	auc	pHMOs	pHMOs_gluc	-65.5181	0.000451475	***
Lacticaseibacillus_paracasei_IATA110	auc	pHMOs	pHMOs_gluc	-65.5181	0.000451475	***
Lacticaseibacillus_paracasei_IATA110	auc	pHMOs	pHMOs_gluc	-65.5181	0.000451475	***
Lacticaseibacillus_paracasei_IATA110	auc	pHMOs	pHMOs_gluc	-65.5181	0.000451475	***
Lacticaseibacillus_paracasei_IATA110	auc	pHMOs	pHMOs_gluc	-65.5181	0.000451475	***
Lacticaseibacillus_paracasei_IATA110	auc	pHMOs	pHMOs_gluc	-65.5181	0.000451475	***
Lacticaseibacillus_paracasei_IATA110	auc	pHMOs	pHMOs_gluc	-65.5181	0.000451475	***
Lacticaseibacillus_paracasei_IATA110	auc	pHMOs	pHMOs_gluc	-65.5181	0.000451475	***
Lacticaseibacillus_paracasei_IATA110	auc	pHMOs	pHMOs_gluc	-65.5181	0.000451475	***
Lacticaseibacillus_paracasei_IATA110	auc	pHMOs	pHMOs_gluc	-65.5181	0.000451475	***
Lacticaseibacillus_paracasei_IATA110	auc	pHMOs	pHMOs_gluc	-65.5181	0.000451475	***
Lacticaseibacillus_paracasei_IATA110	auc	pHMOs	pHMOs_gluc	-65.5181	0.000451475	***
Lacticaseibacillus_paracasei_IATA110	auc	pHMOs	pHMOs_gluc	-65.5181	0.000451475	***
Lacticaseibacillus_paracasei_IATA110	auc	pHMOs	pHMOs_gluc	-65.5181	0.000451475	***
Lacticaseibacillus_paracasei_IATA110	auc	pHMOs	pHMOs_gluc	-65.5181	0.000451475	***
Lacticaseibacillus_paracasei_IATA110	auc	pHMOs	pHMOs_gluc	-65.5181	0.000451475	***
Lacticaseibacillus_paracasei_IATA110	auc	pHMOs	pHMOs_gluc	-65.5181	0.000451475	***
Lacticaseibacillus_paracasei_IATA110	auc	pHMOs	pHMOs_gluc	-65.5181	0.000451475	***
Lacticaseibacillus_paracasei_IATA110	auc	pHMOs	pHMOs_gluc	-65.5181	0.000451475	***
Lacticaseibacillus_paracasei_IATA110	auc	pHMOs	pHMOs_gluc	-65.5181	0.000451475	***
Lacticaseibacillus_paracasei_IATA110	auc	pHMOs	pHMOs_gluc	-65.5181	0.000451475	***
Lacticaseibacillus_paracasei_IATA110	auc	pHMOs	pHMOs_gluc	-65.5181	0.000451475	***
Lacticaseibacillus_paracasei_IATA125	auc	mPYG	mPYG_gluc	-3.95994	0.0239161	*
Lacticaseibacillus_paracasei_IATA125	auc	mPYG	mPYG_gluc	-3.95994	0.0239161	*
Lacticaseibacillus_paracasei_IATA125	auc	mPYG	mPYG_gluc	-3.95994	0.0239161	*
Lacticaseibacillus_paracasei_IATA125	auc	mPYG	mPYG_gluc	-3.95994	0.0239161	*
Lacticaseibacillus_paracasei_IATA125	auc	mPYG	mPYG_gluc	-3.95994	0.0239161	*
Lacticaseibacillus_paracasei_IATA125	auc	mPYG	mPYG_gluc	-3.95994	0.0239161	*
Lacticaseibacillus_paracasei_IATA125	auc	mPYG	mPYG_gluc	-3.95994	0.0239161	*
Lacticaseibacillus_paracasei_IATA125	auc	mPYG	mPYG_gluc	-3.95994	0.0239161	*
Lacticaseibacillus_paracasei_IATA125	auc	mPYG	mPYG_gluc	-3.95994	0.0239161	*
Lacticaseibacillus_paracasei_IATA125	auc	mPYG	mPYG_gluc	-3.95994	0.0239161	*
Lacticaseibacillus_paracasei_IATA125	auc	mPYG	mPYG_gluc	-3.95994	0.0239161	*
Lacticaseibacillus_paracasei_IATA125	auc	mPYG	mPYG_gluc	-3.95994	0.0239161	*
Lacticaseibacillus_paracasei_IATA125	auc	mPYG	mPYG_gluc	-3.95994	0.0239161	*
Lacticaseibacillus_paracasei_IATA125	auc	mPYG	mPYG_gluc	-3.95994	0.0239161	*
Lacticaseibacillus_paracasei_IATA125	auc	mPYG	mPYG_gluc	-3.95994	0.0239161	*
Lacticaseibacillus_paracasei_IATA125	auc	mPYG	mPYG_gluc	-3.95994	0.0239161	*
Lacticaseibacillus_paracasei_IATA125	auc	mPYG	mPYG_gluc	-3.95994	0.0239161	*
Lacticaseibacillus_paracasei_IATA125	auc	mPYG	mPYG_gluc	-3.95994	0.0239161	*
Lacticaseibacillus_paracasei_IATA125	auc	mPYG	mPYG_gluc	-3.95994	0.0239161	*
Lacticaseibacillus_paracasei_IATA125	auc	mPYG	mPYG_gluc	-3.95994	0.0239161	*
Lacticaseibacillus_paracasei_IATA125	auc	mPYG	mPYG_gluc	-3.95994	0.0239161	*
Lacticaseibacillus_paracasei_IATA125	auc	mPYG	mPYG_gluc	-3.95994	0.0239161	*
Lacticaseibacillus_paracasei_IATA125	auc	mPYG	mPYG_gluc	-3.95994	0.0239161	*
Lacticaseibacillus_paracasei_IATA125	auc	mPYG	mPYG_gluc	-3.95994	0.0239161	*
Lacticaseibacillus_paracasei_IATA125	auc	mPYG	mPYG_gluc	-3.95994	0.0239161	*
Lacticaseibacillus_paracasei_IATA125	auc	mPYG	mPYG_gluc	-3.95994	0.0239161	*
Lacticaseibacillus_paracasei_IATA125	auc	mPYG	mPYG_gluc	-3.95994	0.0239161	*
Lacticaseibacillus_paracasei_IATA125	auc	mPYG	mPYG_gluc	-3.95994	0.0239161	*
Lacticaseibacillus_paracasei_IATA125	auc	mPYG	mPYG_gluc	-3.95994	0.0239161	*
Lacticaseibacillus_paracasei_IATA125	auc	mPYG	mPYG_gluc	-3.95994	0.0239161	*
Lacticaseibacillus_paracasei_IATA125	auc	mPYG	mPYG_gluc	-3.95994	0.0239161	*
Lacticaseibacillus_paracasei_IATA125	auc	mPYG	mPYG_gluc	-3.95994	0.0239161	*
Lacticaseibacillus_paracasei_IATA125	auc	mPYG	mPYG_gluc	-3.95994	0.0239161	*
Lacticaseibacillus_paracasei_IATA125	auc	mPYG	mPYG_gluc	-3.95994	0.0239161	*
Lacticaseibacillus_paracasei_IATA125	auc	mPYG	mPYG_gluc	-3.95994	0.0239161	*
Lacticaseibacillus_paracasei_IATA125	auc	mPYG	mPYG_gluc	-3.95994	0.0239161	*
Lacticaseibacillus_paracasei_IATA125	auc	mPYG	pHMOs	-8.44801	0.0181295	*
Lacticaseibacillus_paracasei_IATA125	auc	mPYG	pHMOs	-8.44801	0.0181295	*
Lacticaseibacillus_paracasei_IATA125	auc	mPYG	pHMOs	-8.44801	0.0181295	*
Lacticaseibacillus_paracasei_IATA125	auc	mPYG	pHMOs	-8.44801	0.0181295	*
Lacticaseibacillus_paracasei_IATA125	auc	mPYG	pHMOs	-8.44801	0.0181295	*
Lacticaseibacillus_paracasei_IATA125	auc	mPYG	pHMOs	-8.44801	0.0181295	*
Lacticaseibacillus_paracasei_IATA125	auc	mPYG	pHMOs	-8.44801	0.0181295	*
Lacticaseibacillus_paracasei_IATA125	auc	mPYG	pHMOs	-8.44801	0.0181295	*
Lacticaseibacillus_paracasei_IATA125	auc	mPYG	pHMOs	-8.44801	0.0181295	*
Lacticaseibacillus_paracasei_IATA125	auc	mPYG	pHMOs	-8.44801	0.0181295	*
Lacticaseibacillus_paracasei_IATA125	auc	mPYG	pHMOs	-8.44801	0.0181295	*
Lacticaseibacillus_paracasei_IATA125	auc	mPYG	pHMOs	-8.44801	0.0181295	*
Lacticaseibacillus_paracasei_IATA125	auc	mPYG	pHMOs	-8.44801	0.0181295	*
Lacticaseibacillus_paracasei_IATA125	auc	mPYG	pHMOs	-8.44801	0.0181295	*
Lacticaseibacillus_paracasei_IATA125	auc	mPYG	pHMOs	-8.44801	0.0181295	*
Lacticaseibacillus_paracasei_IATA125	auc	mPYG	pHMOs	-8.44801	0.0181295	*
Lacticaseibacillus_paracasei_IATA125	auc	mPYG	pHMOs	-8.44801	0.0181295	*
Lacticaseibacillus_paracasei_IATA125	auc	mPYG	pHMOs	-8.44801	0.0181295	*
Lacticaseibacillus_paracasei_IATA125	auc	mPYG	pHMOs	-8.44801	0.0181295	*
Lacticaseibacillus_paracasei_IATA125	auc	mPYG	pHMOs	-8.44801	0.0181295	*
Lacticaseibacillus_paracasei_IATA125	auc	mPYG	pHMOs	-8.44801	0.0181295	*
Lacticaseibacillus_paracasei_IATA125	auc	mPYG	pHMOs	-8.44801	0.0181295	*
Lacticaseibacillus_paracasei_IATA125	auc	mPYG	pHMOs	-8.44801	0.0181295	*
Lacticaseibacillus_paracasei_IATA125	auc	mPYG	pHMOs	-8.44801	0.0181295	*
Lacticaseibacillus_paracasei_IATA125	auc	mPYG	pHMOs	-8.44801	0.0181295	*
Lacticaseibacillus_paracasei_IATA125	auc	mPYG	pHMOs	-8.44801	0.0181295	*
Lacticaseibacillus_paracasei_IATA125	auc	mPYG	pHMOs	-8.44801	0.0181295	*
Lacticaseibacillus_paracasei_IATA125	auc	mPYG	pHMOs	-8.44801	0.0181295	*
Lacticaseibacillus_paracasei_IATA125	auc	mPYG	pHMOs	-8.44801	0.0181295	*
Lacticaseibacillus_paracasei_IATA125	auc	mPYG	pHMOs	-8.44801	0.0181295	*
Lacticaseibacillus_paracasei_IATA125	auc	mPYG	pHMOs	-8.44801	0.0181295	*
Lacticaseibacillus_paracasei_IATA125	auc	mPYG	pHMOs	-8.44801	0.0181295	*
Lacticaseibacillus_paracasei_IATA125	auc	mPYG	pHMOs	-8.44801	0.0181295	*
Lacticaseibacillus_paracasei_IATA125	auc	mPYG	pHMOs	-8.44801	0.0181295	*
Lacticaseibacillus_paracasei_IATA125	auc	mPYG	pHMOs	-8.44801	0.0181295	*
Lacticaseibacillus_paracasei_IATA125	auc	mPYG	pHMOs	-8.44801	0.0181295	*
Lacticaseibacillus_paracasei_IATA125	auc	mPYG	pHMOs_gluc	-19.5972	0.00469565	**
Lacticaseibacillus_paracasei_IATA125	auc	mPYG	pHMOs_gluc	-19.5972	0.00469565	**
Lacticaseibacillus_paracasei_IATA125	auc	mPYG	pHMOs_gluc	-19.5972	0.00469565	**
Lacticaseibacillus_paracasei_IATA125	auc	mPYG	pHMOs_gluc	-19.5972	0.00469565	**
Lacticaseibacillus_paracasei_IATA125	auc	mPYG	pHMOs_gluc	-19.5972	0.00469565	**
Lacticaseibacillus_paracasei_IATA125	auc	mPYG	pHMOs_gluc	-19.5972	0.00469565	**
Lacticaseibacillus_paracasei_IATA125	auc	mPYG	pHMOs_gluc	-19.5972	0.00469565	**
Lacticaseibacillus_paracasei_IATA125	auc	mPYG	pHMOs_gluc	-19.5972	0.00469565	**
Lacticaseibacillus_paracasei_IATA125	auc	mPYG	pHMOs_gluc	-19.5972	0.00469565	**
Lacticaseibacillus_paracasei_IATA125	auc	mPYG	pHMOs_gluc	-19.5972	0.00469565	**
Lacticaseibacillus_paracasei_IATA125	auc	mPYG	pHMOs_gluc	-19.5972	0.00469565	**
Lacticaseibacillus_paracasei_IATA125	auc	mPYG	pHMOs_gluc	-19.5972	0.00469565	**
Lacticaseibacillus_paracasei_IATA125	auc	mPYG	pHMOs_gluc	-19.5972	0.00469565	**
Lacticaseibacillus_paracasei_IATA125	auc	mPYG	pHMOs_gluc	-19.5972	0.00469565	**
Lacticaseibacillus_paracasei_IATA125	auc	mPYG	pHMOs_gluc	-19.5972	0.00469565	**
Lacticaseibacillus_paracasei_IATA125	auc	mPYG	pHMOs_gluc	-19.5972	0.00469565	**
Lacticaseibacillus_paracasei_IATA125	auc	mPYG	pHMOs_gluc	-19.5972	0.00469565	**
Lacticaseibacillus_paracasei_IATA125	auc	mPYG	pHMOs_gluc	-19.5972	0.00469565	**
Lacticaseibacillus_paracasei_IATA125	auc	mPYG	pHMOs_gluc	-19.5972	0.00469565	**
Lacticaseibacillus_paracasei_IATA125	auc	mPYG	pHMOs_gluc	-19.5972	0.00469565	**
Lacticaseibacillus_paracasei_IATA125	auc	mPYG	pHMOs_gluc	-19.5972	0.00469565	**
Lacticaseibacillus_paracasei_IATA125	auc	mPYG	pHMOs_gluc	-19.5972	0.00469565	**
Lacticaseibacillus_paracasei_IATA125	auc	mPYG	pHMOs_gluc	-19.5972	0.00469565	**
Lacticaseibacillus_paracasei_IATA125	auc	mPYG	pHMOs_gluc	-19.5972	0.00469565	**
Lacticaseibacillus_paracasei_IATA125	auc	mPYG	pHMOs_gluc	-19.5972	0.00469565	**
Lacticaseibacillus_paracasei_IATA125	auc	mPYG	pHMOs_gluc	-19.5972	0.00469565	**
Lacticaseibacillus_paracasei_IATA125	auc	mPYG	pHMOs_gluc	-19.5972	0.00469565	**
Lacticaseibacillus_paracasei_IATA125	auc	mPYG	pHMOs_gluc	-19.5972	0.00469565	**
Lacticaseibacillus_paracasei_IATA125	auc	mPYG	pHMOs_gluc	-19.5972	0.00469565	**
Lacticaseibacillus_paracasei_IATA125	auc	mPYG	pHMOs_gluc	-19.5972	0.00469565	**
Lacticaseibacillus_paracasei_IATA125	auc	mPYG	pHMOs_gluc	-19.5972	0.00469565	**
Lacticaseibacillus_paracasei_IATA125	auc	mPYG	pHMOs_gluc	-19.5972	0.00469565	**
Lacticaseibacillus_paracasei_IATA125	auc	mPYG	pHMOs_gluc	-19.5972	0.00469565	**
Lacticaseibacillus_paracasei_IATA125	auc	mPYG	pHMOs_gluc	-19.5972	0.00469565	**
Lacticaseibacillus_paracasei_IATA125	auc	mPYG	pHMOs_gluc	-19.5972	0.00469565	**
Lacticaseibacillus_paracasei_IATA125	auc	mPYG	pHMOs_gluc	-19.5972	0.00469565	**
Lacticaseibacillus_paracasei_IATA125	auc	mPYG_gluc	pHMOs	-8.42391	0.0181295	*
Lacticaseibacillus_paracasei_IATA125	auc	mPYG_gluc	pHMOs	-8.42391	0.0181295	*
Lacticaseibacillus_paracasei_IATA125	auc	mPYG_gluc	pHMOs	-8.42391	0.0181295	*
Lacticaseibacillus_paracasei_IATA125	auc	mPYG_gluc	pHMOs	-8.42391	0.0181295	*
Lacticaseibacillus_paracasei_IATA125	auc	mPYG_gluc	pHMOs	-8.42391	0.0181295	*
Lacticaseibacillus_paracasei_IATA125	auc	mPYG_gluc	pHMOs	-8.42391	0.0181295	*
Lacticaseibacillus_paracasei_IATA125	auc	mPYG_gluc	pHMOs	-8.42391	0.0181295	*
Lacticaseibacillus_paracasei_IATA125	auc	mPYG_gluc	pHMOs	-8.42391	0.0181295	*
Lacticaseibacillus_paracasei_IATA125	auc	mPYG_gluc	pHMOs	-8.42391	0.0181295	*
Lacticaseibacillus_paracasei_IATA125	auc	mPYG_gluc	pHMOs	-8.42391	0.0181295	*
Lacticaseibacillus_paracasei_IATA125	auc	mPYG_gluc	pHMOs	-8.42391	0.0181295	*
Lacticaseibacillus_paracasei_IATA125	auc	mPYG_gluc	pHMOs	-8.42391	0.0181295	*
Lacticaseibacillus_paracasei_IATA125	auc	mPYG_gluc	pHMOs	-8.42391	0.0181295	*
Lacticaseibacillus_paracasei_IATA125	auc	mPYG_gluc	pHMOs	-8.42391	0.0181295	*
Lacticaseibacillus_paracasei_IATA125	auc	mPYG_gluc	pHMOs	-8.42391	0.0181295	*
Lacticaseibacillus_paracasei_IATA125	auc	mPYG_gluc	pHMOs	-8.42391	0.0181295	*
Lacticaseibacillus_paracasei_IATA125	auc	mPYG_gluc	pHMOs	-8.42391	0.0181295	*
Lacticaseibacillus_paracasei_IATA125	auc	mPYG_gluc	pHMOs	-8.42391	0.0181295	*
Lacticaseibacillus_paracasei_IATA125	auc	mPYG_gluc	pHMOs	-8.42391	0.0181295	*
Lacticaseibacillus_paracasei_IATA125	auc	mPYG_gluc	pHMOs	-8.42391	0.0181295	*
Lacticaseibacillus_paracasei_IATA125	auc	mPYG_gluc	pHMOs	-8.42391	0.0181295	*
Lacticaseibacillus_paracasei_IATA125	auc	mPYG_gluc	pHMOs	-8.42391	0.0181295	*
Lacticaseibacillus_paracasei_IATA125	auc	mPYG_gluc	pHMOs	-8.42391	0.0181295	*
Lacticaseibacillus_paracasei_IATA125	auc	mPYG_gluc	pHMOs	-8.42391	0.0181295	*
Lacticaseibacillus_paracasei_IATA125	auc	mPYG_gluc	pHMOs	-8.42391	0.0181295	*
Lacticaseibacillus_paracasei_IATA125	auc	mPYG_gluc	pHMOs	-8.42391	0.0181295	*
Lacticaseibacillus_paracasei_IATA125	auc	mPYG_gluc	pHMOs	-8.42391	0.0181295	*
Lacticaseibacillus_paracasei_IATA125	auc	mPYG_gluc	pHMOs	-8.42391	0.0181295	*
Lacticaseibacillus_paracasei_IATA125	auc	mPYG_gluc	pHMOs	-8.42391	0.0181295	*
Lacticaseibacillus_paracasei_IATA125	auc	mPYG_gluc	pHMOs	-8.42391	0.0181295	*
Lacticaseibacillus_paracasei_IATA125	auc	mPYG_gluc	pHMOs	-8.42391	0.0181295	*
Lacticaseibacillus_paracasei_IATA125	auc	mPYG_gluc	pHMOs	-8.42391	0.0181295	*
Lacticaseibacillus_paracasei_IATA125	auc	mPYG_gluc	pHMOs	-8.42391	0.0181295	*
Lacticaseibacillus_paracasei_IATA125	auc	mPYG_gluc	pHMOs	-8.42391	0.0181295	*
Lacticaseibacillus_paracasei_IATA125	auc	mPYG_gluc	pHMOs	-8.42391	0.0181295	*
Lacticaseibacillus_paracasei_IATA125	auc	mPYG_gluc	pHMOs	-8.42391	0.0181295	*
Lacticaseibacillus_paracasei_IATA125	auc	mPYG_gluc	pHMOs_gluc	-19.5272	0.00469565	**
Lacticaseibacillus_paracasei_IATA125	auc	mPYG_gluc	pHMOs_gluc	-19.5272	0.00469565	**
Lacticaseibacillus_paracasei_IATA125	auc	mPYG_gluc	pHMOs_gluc	-19.5272	0.00469565	**
Lacticaseibacillus_paracasei_IATA125	auc	mPYG_gluc	pHMOs_gluc	-19.5272	0.00469565	**
Lacticaseibacillus_paracasei_IATA125	auc	mPYG_gluc	pHMOs_gluc	-19.5272	0.00469565	**
Lacticaseibacillus_paracasei_IATA125	auc	mPYG_gluc	pHMOs_gluc	-19.5272	0.00469565	**
Lacticaseibacillus_paracasei_IATA125	auc	mPYG_gluc	pHMOs_gluc	-19.5272	0.00469565	**
Lacticaseibacillus_paracasei_IATA125	auc	mPYG_gluc	pHMOs_gluc	-19.5272	0.00469565	**
Lacticaseibacillus_paracasei_IATA125	auc	mPYG_gluc	pHMOs_gluc	-19.5272	0.00469565	**
Lacticaseibacillus_paracasei_IATA125	auc	mPYG_gluc	pHMOs_gluc	-19.5272	0.00469565	**
Lacticaseibacillus_paracasei_IATA125	auc	mPYG_gluc	pHMOs_gluc	-19.5272	0.00469565	**
Lacticaseibacillus_paracasei_IATA125	auc	mPYG_gluc	pHMOs_gluc	-19.5272	0.00469565	**
Lacticaseibacillus_paracasei_IATA125	auc	mPYG_gluc	pHMOs_gluc	-19.5272	0.00469565	**
Lacticaseibacillus_paracasei_IATA125	auc	mPYG_gluc	pHMOs_gluc	-19.5272	0.00469565	**
Lacticaseibacillus_paracasei_IATA125	auc	mPYG_gluc	pHMOs_gluc	-19.5272	0.00469565	**
Lacticaseibacillus_paracasei_IATA125	auc	mPYG_gluc	pHMOs_gluc	-19.5272	0.00469565	**
Lacticaseibacillus_paracasei_IATA125	auc	mPYG_gluc	pHMOs_gluc	-19.5272	0.00469565	**
Lacticaseibacillus_paracasei_IATA125	auc	mPYG_gluc	pHMOs_gluc	-19.5272	0.00469565	**
Lacticaseibacillus_paracasei_IATA125	auc	mPYG_gluc	pHMOs_gluc	-19.5272	0.00469565	**
Lacticaseibacillus_paracasei_IATA125	auc	mPYG_gluc	pHMOs_gluc	-19.5272	0.00469565	**
Lacticaseibacillus_paracasei_IATA125	auc	mPYG_gluc	pHMOs_gluc	-19.5272	0.00469565	**
Lacticaseibacillus_paracasei_IATA125	auc	mPYG_gluc	pHMOs_gluc	-19.5272	0.00469565	**
Lacticaseibacillus_paracasei_IATA125	auc	mPYG_gluc	pHMOs_gluc	-19.5272	0.00469565	**
Lacticaseibacillus_paracasei_IATA125	auc	mPYG_gluc	pHMOs_gluc	-19.5272	0.00469565	**
Lacticaseibacillus_paracasei_IATA125	auc	mPYG_gluc	pHMOs_gluc	-19.5272	0.00469565	**
Lacticaseibacillus_paracasei_IATA125	auc	mPYG_gluc	pHMOs_gluc	-19.5272	0.00469565	**
Lacticaseibacillus_paracasei_IATA125	auc	mPYG_gluc	pHMOs_gluc	-19.5272	0.00469565	**
Lacticaseibacillus_paracasei_IATA125	auc	mPYG_gluc	pHMOs_gluc	-19.5272	0.00469565	**
Lacticaseibacillus_paracasei_IATA125	auc	mPYG_gluc	pHMOs_gluc	-19.5272	0.00469565	**
Lacticaseibacillus_paracasei_IATA125	auc	mPYG_gluc	pHMOs_gluc	-19.5272	0.00469565	**
Lacticaseibacillus_paracasei_IATA125	auc	mPYG_gluc	pHMOs_gluc	-19.5272	0.00469565	**
Lacticaseibacillus_paracasei_IATA125	auc	mPYG_gluc	pHMOs_gluc	-19.5272	0.00469565	**
Lacticaseibacillus_paracasei_IATA125	auc	mPYG_gluc	pHMOs_gluc	-19.5272	0.00469565	**
Lacticaseibacillus_paracasei_IATA125	auc	mPYG_gluc	pHMOs_gluc	-19.5272	0.00469565	**
Lacticaseibacillus_paracasei_IATA125	auc	mPYG_gluc	pHMOs_gluc	-19.5272	0.00469565	**
Lacticaseibacillus_paracasei_IATA125	auc	mPYG_gluc	pHMOs_gluc	-19.5272	0.00469565	**
Lacticaseibacillus_paracasei_IATA125	auc	pHMOs	pHMOs_gluc	1.67773	0.231273	ns
Lacticaseibacillus_paracasei_IATA125	auc	pHMOs	pHMOs_gluc	1.67773	0.231273	ns
Lacticaseibacillus_paracasei_IATA125	auc	pHMOs	pHMOs_gluc	1.67773	0.231273	ns
Lacticaseibacillus_paracasei_IATA125	auc	pHMOs	pHMOs_gluc	1.67773	0.231273	ns
Lacticaseibacillus_paracasei_IATA125	auc	pHMOs	pHMOs_gluc	1.67773	0.231273	ns
Lacticaseibacillus_paracasei_IATA125	auc	pHMOs	pHMOs_gluc	1.67773	0.231273	ns
Lacticaseibacillus_paracasei_IATA125	auc	pHMOs	pHMOs_gluc	1.67773	0.231273	ns
Lacticaseibacillus_paracasei_IATA125	auc	pHMOs	pHMOs_gluc	1.67773	0.231273	ns
Lacticaseibacillus_paracasei_IATA125	auc	pHMOs	pHMOs_gluc	1.67773	0.231273	ns
Lacticaseibacillus_paracasei_IATA125	auc	pHMOs	pHMOs_gluc	1.67773	0.231273	ns
Lacticaseibacillus_paracasei_IATA125	auc	pHMOs	pHMOs_gluc	1.67773	0.231273	ns
Lacticaseibacillus_paracasei_IATA125	auc	pHMOs	pHMOs_gluc	1.67773	0.231273	ns
Lacticaseibacillus_paracasei_IATA125	auc	pHMOs	pHMOs_gluc	1.67773	0.231273	ns
Lacticaseibacillus_paracasei_IATA125	auc	pHMOs	pHMOs_gluc	1.67773	0.231273	ns
Lacticaseibacillus_paracasei_IATA125	auc	pHMOs	pHMOs_gluc	1.67773	0.231273	ns
Lacticaseibacillus_paracasei_IATA125	auc	pHMOs	pHMOs_gluc	1.67773	0.231273	ns
Lacticaseibacillus_paracasei_IATA125	auc	pHMOs	pHMOs_gluc	1.67773	0.231273	ns
Lacticaseibacillus_paracasei_IATA125	auc	pHMOs	pHMOs_gluc	1.67773	0.231273	ns
Lacticaseibacillus_paracasei_IATA125	auc	pHMOs	pHMOs_gluc	1.67773	0.231273	ns
Lacticaseibacillus_paracasei_IATA125	auc	pHMOs	pHMOs_gluc	1.67773	0.231273	ns
Lacticaseibacillus_paracasei_IATA125	auc	pHMOs	pHMOs_gluc	1.67773	0.231273	ns
Lacticaseibacillus_paracasei_IATA125	auc	pHMOs	pHMOs_gluc	1.67773	0.231273	ns
Lacticaseibacillus_paracasei_IATA125	auc	pHMOs	pHMOs_gluc	1.67773	0.231273	ns
Lacticaseibacillus_paracasei_IATA125	auc	pHMOs	pHMOs_gluc	1.67773	0.231273	ns
Lacticaseibacillus_paracasei_IATA125	auc	pHMOs	pHMOs_gluc	1.67773	0.231273	ns
Lacticaseibacillus_paracasei_IATA125	auc	pHMOs	pHMOs_gluc	1.67773	0.231273	ns
Lacticaseibacillus_paracasei_IATA125	auc	pHMOs	pHMOs_gluc	1.67773	0.231273	ns
Lacticaseibacillus_paracasei_IATA125	auc	pHMOs	pHMOs_gluc	1.67773	0.231273	ns
Lacticaseibacillus_paracasei_IATA125	auc	pHMOs	pHMOs_gluc	1.67773	0.231273	ns
Lacticaseibacillus_paracasei_IATA125	auc	pHMOs	pHMOs_gluc	1.67773	0.231273	ns
Lacticaseibacillus_paracasei_IATA125	auc	pHMOs	pHMOs_gluc	1.67773	0.231273	ns
Lacticaseibacillus_paracasei_IATA125	auc	pHMOs	pHMOs_gluc	1.67773	0.231273	ns
Lacticaseibacillus_paracasei_IATA125	auc	pHMOs	pHMOs_gluc	1.67773	0.231273	ns
Lacticaseibacillus_paracasei_IATA125	auc	pHMOs	pHMOs_gluc	1.67773	0.231273	ns
Lacticaseibacillus_paracasei_IATA125	auc	pHMOs	pHMOs_gluc	1.67773	0.231273	ns
Lacticaseibacillus_paracasei_IATA125	auc	pHMOs	pHMOs_gluc	1.67773	0.231273	ns
Lacticaseibacillus_rhamnosus_IATA115	auc	mPYG	mPYG_gluc	-29.2998	0.000292408	***
Lacticaseibacillus_rhamnosus_IATA115	auc	mPYG	mPYG_gluc	-29.2998	0.000292408	***
Lacticaseibacillus_rhamnosus_IATA115	auc	mPYG	mPYG_gluc	-29.2998	0.000292408	***
Lacticaseibacillus_rhamnosus_IATA115	auc	mPYG	mPYG_gluc	-29.2998	0.000292408	***
Lacticaseibacillus_rhamnosus_IATA115	auc	mPYG	mPYG_gluc	-29.2998	0.000292408	***
Lacticaseibacillus_rhamnosus_IATA115	auc	mPYG	mPYG_gluc	-29.2998	0.000292408	***
Lacticaseibacillus_rhamnosus_IATA115	auc	mPYG	mPYG_gluc	-29.2998	0.000292408	***
Lacticaseibacillus_rhamnosus_IATA115	auc	mPYG	mPYG_gluc	-29.2998	0.000292408	***
Lacticaseibacillus_rhamnosus_IATA115	auc	mPYG	mPYG_gluc	-29.2998	0.000292408	***
Lacticaseibacillus_rhamnosus_IATA115	auc	mPYG	mPYG_gluc	-29.2998	0.000292408	***
Lacticaseibacillus_rhamnosus_IATA115	auc	mPYG	mPYG_gluc	-29.2998	0.000292408	***
Lacticaseibacillus_rhamnosus_IATA115	auc	mPYG	mPYG_gluc	-29.2998	0.000292408	***
Lacticaseibacillus_rhamnosus_IATA115	auc	mPYG	mPYG_gluc	-29.2998	0.000292408	***
Lacticaseibacillus_rhamnosus_IATA115	auc	mPYG	mPYG_gluc	-29.2998	0.000292408	***
Lacticaseibacillus_rhamnosus_IATA115	auc	mPYG	mPYG_gluc	-29.2998	0.000292408	***
Lacticaseibacillus_rhamnosus_IATA115	auc	mPYG	mPYG_gluc	-29.2998	0.000292408	***
Lacticaseibacillus_rhamnosus_IATA115	auc	mPYG	mPYG_gluc	-29.2998	0.000292408	***
Lacticaseibacillus_rhamnosus_IATA115	auc	mPYG	mPYG_gluc	-29.2998	0.000292408	***
Lacticaseibacillus_rhamnosus_IATA115	auc	mPYG	mPYG_gluc	-29.2998	0.000292408	***
Lacticaseibacillus_rhamnosus_IATA115	auc	mPYG	mPYG_gluc	-29.2998	0.000292408	***
Lacticaseibacillus_rhamnosus_IATA115	auc	mPYG	mPYG_gluc	-29.2998	0.000292408	***
Lacticaseibacillus_rhamnosus_IATA115	auc	mPYG	mPYG_gluc	-29.2998	0.000292408	***
Lacticaseibacillus_rhamnosus_IATA115	auc	mPYG	mPYG_gluc	-29.2998	0.000292408	***
Lacticaseibacillus_rhamnosus_IATA115	auc	mPYG	mPYG_gluc	-29.2998	0.000292408	***
Lacticaseibacillus_rhamnosus_IATA115	auc	mPYG	mPYG_gluc	-29.2998	0.000292408	***
Lacticaseibacillus_rhamnosus_IATA115	auc	mPYG	mPYG_gluc	-29.2998	0.000292408	***
Lacticaseibacillus_rhamnosus_IATA115	auc	mPYG	mPYG_gluc	-29.2998	0.000292408	***
Lacticaseibacillus_rhamnosus_IATA115	auc	mPYG	mPYG_gluc	-29.2998	0.000292408	***
Lacticaseibacillus_rhamnosus_IATA115	auc	mPYG	mPYG_gluc	-29.2998	0.000292408	***
Lacticaseibacillus_rhamnosus_IATA115	auc	mPYG	mPYG_gluc	-29.2998	0.000292408	***
Lacticaseibacillus_rhamnosus_IATA115	auc	mPYG	mPYG_gluc	-29.2998	0.000292408	***
Lacticaseibacillus_rhamnosus_IATA115	auc	mPYG	mPYG_gluc	-29.2998	0.000292408	***
Lacticaseibacillus_rhamnosus_IATA115	auc	mPYG	mPYG_gluc	-29.2998	0.000292408	***
Lacticaseibacillus_rhamnosus_IATA115	auc	mPYG	mPYG_gluc	-29.2998	0.000292408	***
Lacticaseibacillus_rhamnosus_IATA115	auc	mPYG	mPYG_gluc	-29.2998	0.000292408	***
Lacticaseibacillus_rhamnosus_IATA115	auc	mPYG	mPYG_gluc	-29.2998	0.000292408	***
Lacticaseibacillus_rhamnosus_IATA115	auc	mPYG	pHMOs	4.23817	0.0524503	ns
Lacticaseibacillus_rhamnosus_IATA115	auc	mPYG	pHMOs	4.23817	0.0524503	ns
Lacticaseibacillus_rhamnosus_IATA115	auc	mPYG	pHMOs	4.23817	0.0524503	ns
Lacticaseibacillus_rhamnosus_IATA115	auc	mPYG	pHMOs	4.23817	0.0524503	ns
Lacticaseibacillus_rhamnosus_IATA115	auc	mPYG	pHMOs	4.23817	0.0524503	ns
Lacticaseibacillus_rhamnosus_IATA115	auc	mPYG	pHMOs	4.23817	0.0524503	ns
Lacticaseibacillus_rhamnosus_IATA115	auc	mPYG	pHMOs	4.23817	0.0524503	ns
Lacticaseibacillus_rhamnosus_IATA115	auc	mPYG	pHMOs	4.23817	0.0524503	ns
Lacticaseibacillus_rhamnosus_IATA115	auc	mPYG	pHMOs	4.23817	0.0524503	ns
Lacticaseibacillus_rhamnosus_IATA115	auc	mPYG	pHMOs	4.23817	0.0524503	ns
Lacticaseibacillus_rhamnosus_IATA115	auc	mPYG	pHMOs	4.23817	0.0524503	ns
Lacticaseibacillus_rhamnosus_IATA115	auc	mPYG	pHMOs	4.23817	0.0524503	ns
Lacticaseibacillus_rhamnosus_IATA115	auc	mPYG	pHMOs	4.23817	0.0524503	ns
Lacticaseibacillus_rhamnosus_IATA115	auc	mPYG	pHMOs	4.23817	0.0524503	ns
Lacticaseibacillus_rhamnosus_IATA115	auc	mPYG	pHMOs	4.23817	0.0524503	ns
Lacticaseibacillus_rhamnosus_IATA115	auc	mPYG	pHMOs	4.23817	0.0524503	ns
Lacticaseibacillus_rhamnosus_IATA115	auc	mPYG	pHMOs	4.23817	0.0524503	ns
Lacticaseibacillus_rhamnosus_IATA115	auc	mPYG	pHMOs	4.23817	0.0524503	ns
Lacticaseibacillus_rhamnosus_IATA115	auc	mPYG	pHMOs	4.23817	0.0524503	ns
Lacticaseibacillus_rhamnosus_IATA115	auc	mPYG	pHMOs	4.23817	0.0524503	ns
Lacticaseibacillus_rhamnosus_IATA115	auc	mPYG	pHMOs	4.23817	0.0524503	ns
Lacticaseibacillus_rhamnosus_IATA115	auc	mPYG	pHMOs	4.23817	0.0524503	ns
Lacticaseibacillus_rhamnosus_IATA115	auc	mPYG	pHMOs	4.23817	0.0524503	ns
Lacticaseibacillus_rhamnosus_IATA115	auc	mPYG	pHMOs	4.23817	0.0524503	ns
Lacticaseibacillus_rhamnosus_IATA115	auc	mPYG	pHMOs	4.23817	0.0524503	ns
Lacticaseibacillus_rhamnosus_IATA115	auc	mPYG	pHMOs	4.23817	0.0524503	ns
Lacticaseibacillus_rhamnosus_IATA115	auc	mPYG	pHMOs	4.23817	0.0524503	ns
Lacticaseibacillus_rhamnosus_IATA115	auc	mPYG	pHMOs	4.23817	0.0524503	ns
Lacticaseibacillus_rhamnosus_IATA115	auc	mPYG	pHMOs	4.23817	0.0524503	ns
Lacticaseibacillus_rhamnosus_IATA115	auc	mPYG	pHMOs	4.23817	0.0524503	ns
Lacticaseibacillus_rhamnosus_IATA115	auc	mPYG	pHMOs	4.23817	0.0524503	ns
Lacticaseibacillus_rhamnosus_IATA115	auc	mPYG	pHMOs	4.23817	0.0524503	ns
Lacticaseibacillus_rhamnosus_IATA115	auc	mPYG	pHMOs	4.23817	0.0524503	ns
Lacticaseibacillus_rhamnosus_IATA115	auc	mPYG	pHMOs	4.23817	0.0524503	ns
Lacticaseibacillus_rhamnosus_IATA115	auc	mPYG	pHMOs	4.23817	0.0524503	ns
Lacticaseibacillus_rhamnosus_IATA115	auc	mPYG	pHMOs	4.23817	0.0524503	ns
Lacticaseibacillus_rhamnosus_IATA115	auc	mPYG	pHMOs_gluc	-100.902	0.000279	***
Lacticaseibacillus_rhamnosus_IATA115	auc	mPYG	pHMOs_gluc	-100.902	0.000279	***
Lacticaseibacillus_rhamnosus_IATA115	auc	mPYG	pHMOs_gluc	-100.902	0.000279	***
Lacticaseibacillus_rhamnosus_IATA115	auc	mPYG	pHMOs_gluc	-100.902	0.000279	***
Lacticaseibacillus_rhamnosus_IATA115	auc	mPYG	pHMOs_gluc	-100.902	0.000279	***
Lacticaseibacillus_rhamnosus_IATA115	auc	mPYG	pHMOs_gluc	-100.902	0.000279	***
Lacticaseibacillus_rhamnosus_IATA115	auc	mPYG	pHMOs_gluc	-100.902	0.000279	***
Lacticaseibacillus_rhamnosus_IATA115	auc	mPYG	pHMOs_gluc	-100.902	0.000279	***
Lacticaseibacillus_rhamnosus_IATA115	auc	mPYG	pHMOs_gluc	-100.902	0.000279	***
Lacticaseibacillus_rhamnosus_IATA115	auc	mPYG	pHMOs_gluc	-100.902	0.000279	***
Lacticaseibacillus_rhamnosus_IATA115	auc	mPYG	pHMOs_gluc	-100.902	0.000279	***
Lacticaseibacillus_rhamnosus_IATA115	auc	mPYG	pHMOs_gluc	-100.902	0.000279	***
Lacticaseibacillus_rhamnosus_IATA115	auc	mPYG	pHMOs_gluc	-100.902	0.000279	***
Lacticaseibacillus_rhamnosus_IATA115	auc	mPYG	pHMOs_gluc	-100.902	0.000279	***
Lacticaseibacillus_rhamnosus_IATA115	auc	mPYG	pHMOs_gluc	-100.902	0.000279	***
Lacticaseibacillus_rhamnosus_IATA115	auc	mPYG	pHMOs_gluc	-100.902	0.000279	***
Lacticaseibacillus_rhamnosus_IATA115	auc	mPYG	pHMOs_gluc	-100.902	0.000279	***
Lacticaseibacillus_rhamnosus_IATA115	auc	mPYG	pHMOs_gluc	-100.902	0.000279	***
Lacticaseibacillus_rhamnosus_IATA115	auc	mPYG	pHMOs_gluc	-100.902	0.000279	***
Lacticaseibacillus_rhamnosus_IATA115	auc	mPYG	pHMOs_gluc	-100.902	0.000279	***
Lacticaseibacillus_rhamnosus_IATA115	auc	mPYG	pHMOs_gluc	-100.902	0.000279	***
Lacticaseibacillus_rhamnosus_IATA115	auc	mPYG	pHMOs_gluc	-100.902	0.000279	***
Lacticaseibacillus_rhamnosus_IATA115	auc	mPYG	pHMOs_gluc	-100.902	0.000279	***
Lacticaseibacillus_rhamnosus_IATA115	auc	mPYG	pHMOs_gluc	-100.902	0.000279	***
Lacticaseibacillus_rhamnosus_IATA115	auc	mPYG	pHMOs_gluc	-100.902	0.000279	***
Lacticaseibacillus_rhamnosus_IATA115	auc	mPYG	pHMOs_gluc	-100.902	0.000279	***
Lacticaseibacillus_rhamnosus_IATA115	auc	mPYG	pHMOs_gluc	-100.902	0.000279	***
Lacticaseibacillus_rhamnosus_IATA115	auc	mPYG	pHMOs_gluc	-100.902	0.000279	***
Lacticaseibacillus_rhamnosus_IATA115	auc	mPYG	pHMOs_gluc	-100.902	0.000279	***
Lacticaseibacillus_rhamnosus_IATA115	auc	mPYG	pHMOs_gluc	-100.902	0.000279	***
Lacticaseibacillus_rhamnosus_IATA115	auc	mPYG	pHMOs_gluc	-100.902	0.000279	***
Lacticaseibacillus_rhamnosus_IATA115	auc	mPYG	pHMOs_gluc	-100.902	0.000279	***
Lacticaseibacillus_rhamnosus_IATA115	auc	mPYG	pHMOs_gluc	-100.902	0.000279	***
Lacticaseibacillus_rhamnosus_IATA115	auc	mPYG	pHMOs_gluc	-100.902	0.000279	***
Lacticaseibacillus_rhamnosus_IATA115	auc	mPYG	pHMOs_gluc	-100.902	0.000279	***
Lacticaseibacillus_rhamnosus_IATA115	auc	mPYG	pHMOs_gluc	-100.902	0.000279	***
Lacticaseibacillus_rhamnosus_IATA115	auc	mPYG_gluc	pHMOs	35.2285	0.00145059	**
Lacticaseibacillus_rhamnosus_IATA115	auc	mPYG_gluc	pHMOs	35.2285	0.00145059	**
Lacticaseibacillus_rhamnosus_IATA115	auc	mPYG_gluc	pHMOs	35.2285	0.00145059	**
Lacticaseibacillus_rhamnosus_IATA115	auc	mPYG_gluc	pHMOs	35.2285	0.00145059	**
Lacticaseibacillus_rhamnosus_IATA115	auc	mPYG_gluc	pHMOs	35.2285	0.00145059	**
Lacticaseibacillus_rhamnosus_IATA115	auc	mPYG_gluc	pHMOs	35.2285	0.00145059	**
Lacticaseibacillus_rhamnosus_IATA115	auc	mPYG_gluc	pHMOs	35.2285	0.00145059	**
Lacticaseibacillus_rhamnosus_IATA115	auc	mPYG_gluc	pHMOs	35.2285	0.00145059	**
Lacticaseibacillus_rhamnosus_IATA115	auc	mPYG_gluc	pHMOs	35.2285	0.00145059	**
Lacticaseibacillus_rhamnosus_IATA115	auc	mPYG_gluc	pHMOs	35.2285	0.00145059	**
Lacticaseibacillus_rhamnosus_IATA115	auc	mPYG_gluc	pHMOs	35.2285	0.00145059	**
Lacticaseibacillus_rhamnosus_IATA115	auc	mPYG_gluc	pHMOs	35.2285	0.00145059	**
Lacticaseibacillus_rhamnosus_IATA115	auc	mPYG_gluc	pHMOs	35.2285	0.00145059	**
Lacticaseibacillus_rhamnosus_IATA115	auc	mPYG_gluc	pHMOs	35.2285	0.00145059	**
Lacticaseibacillus_rhamnosus_IATA115	auc	mPYG_gluc	pHMOs	35.2285	0.00145059	**
Lacticaseibacillus_rhamnosus_IATA115	auc	mPYG_gluc	pHMOs	35.2285	0.00145059	**
Lacticaseibacillus_rhamnosus_IATA115	auc	mPYG_gluc	pHMOs	35.2285	0.00145059	**
Lacticaseibacillus_rhamnosus_IATA115	auc	mPYG_gluc	pHMOs	35.2285	0.00145059	**
Lacticaseibacillus_rhamnosus_IATA115	auc	mPYG_gluc	pHMOs	35.2285	0.00145059	**
Lacticaseibacillus_rhamnosus_IATA115	auc	mPYG_gluc	pHMOs	35.2285	0.00145059	**
Lacticaseibacillus_rhamnosus_IATA115	auc	mPYG_gluc	pHMOs	35.2285	0.00145059	**
Lacticaseibacillus_rhamnosus_IATA115	auc	mPYG_gluc	pHMOs	35.2285	0.00145059	**
Lacticaseibacillus_rhamnosus_IATA115	auc	mPYG_gluc	pHMOs	35.2285	0.00145059	**
Lacticaseibacillus_rhamnosus_IATA115	auc	mPYG_gluc	pHMOs	35.2285	0.00145059	**
Lacticaseibacillus_rhamnosus_IATA115	auc	mPYG_gluc	pHMOs	35.2285	0.00145059	**
Lacticaseibacillus_rhamnosus_IATA115	auc	mPYG_gluc	pHMOs	35.2285	0.00145059	**
Lacticaseibacillus_rhamnosus_IATA115	auc	mPYG_gluc	pHMOs	35.2285	0.00145059	**
Lacticaseibacillus_rhamnosus_IATA115	auc	mPYG_gluc	pHMOs	35.2285	0.00145059	**
Lacticaseibacillus_rhamnosus_IATA115	auc	mPYG_gluc	pHMOs	35.2285	0.00145059	**
Lacticaseibacillus_rhamnosus_IATA115	auc	mPYG_gluc	pHMOs	35.2285	0.00145059	**
Lacticaseibacillus_rhamnosus_IATA115	auc	mPYG_gluc	pHMOs	35.2285	0.00145059	**
Lacticaseibacillus_rhamnosus_IATA115	auc	mPYG_gluc	pHMOs	35.2285	0.00145059	**
Lacticaseibacillus_rhamnosus_IATA115	auc	mPYG_gluc	pHMOs	35.2285	0.00145059	**
Lacticaseibacillus_rhamnosus_IATA115	auc	mPYG_gluc	pHMOs	35.2285	0.00145059	**
Lacticaseibacillus_rhamnosus_IATA115	auc	mPYG_gluc	pHMOs	35.2285	0.00145059	**
Lacticaseibacillus_rhamnosus_IATA115	auc	mPYG_gluc	pHMOs	35.2285	0.00145059	**
Lacticaseibacillus_rhamnosus_IATA115	auc	mPYG_gluc	pHMOs_gluc	-88.745	0.000206129	***
Lacticaseibacillus_rhamnosus_IATA115	auc	mPYG_gluc	pHMOs_gluc	-88.745	0.000206129	***
Lacticaseibacillus_rhamnosus_IATA115	auc	mPYG_gluc	pHMOs_gluc	-88.745	0.000206129	***
Lacticaseibacillus_rhamnosus_IATA115	auc	mPYG_gluc	pHMOs_gluc	-88.745	0.000206129	***
Lacticaseibacillus_rhamnosus_IATA115	auc	mPYG_gluc	pHMOs_gluc	-88.745	0.000206129	***
Lacticaseibacillus_rhamnosus_IATA115	auc	mPYG_gluc	pHMOs_gluc	-88.745	0.000206129	***
Lacticaseibacillus_rhamnosus_IATA115	auc	mPYG_gluc	pHMOs_gluc	-88.745	0.000206129	***
Lacticaseibacillus_rhamnosus_IATA115	auc	mPYG_gluc	pHMOs_gluc	-88.745	0.000206129	***
Lacticaseibacillus_rhamnosus_IATA115	auc	mPYG_gluc	pHMOs_gluc	-88.745	0.000206129	***
Lacticaseibacillus_rhamnosus_IATA115	auc	mPYG_gluc	pHMOs_gluc	-88.745	0.000206129	***
Lacticaseibacillus_rhamnosus_IATA115	auc	mPYG_gluc	pHMOs_gluc	-88.745	0.000206129	***
Lacticaseibacillus_rhamnosus_IATA115	auc	mPYG_gluc	pHMOs_gluc	-88.745	0.000206129	***
Lacticaseibacillus_rhamnosus_IATA115	auc	mPYG_gluc	pHMOs_gluc	-88.745	0.000206129	***
Lacticaseibacillus_rhamnosus_IATA115	auc	mPYG_gluc	pHMOs_gluc	-88.745	0.000206129	***
Lacticaseibacillus_rhamnosus_IATA115	auc	mPYG_gluc	pHMOs_gluc	-88.745	0.000206129	***
Lacticaseibacillus_rhamnosus_IATA115	auc	mPYG_gluc	pHMOs_gluc	-88.745	0.000206129	***
Lacticaseibacillus_rhamnosus_IATA115	auc	mPYG_gluc	pHMOs_gluc	-88.745	0.000206129	***
Lacticaseibacillus_rhamnosus_IATA115	auc	mPYG_gluc	pHMOs_gluc	-88.745	0.000206129	***
Lacticaseibacillus_rhamnosus_IATA115	auc	mPYG_gluc	pHMOs_gluc	-88.745	0.000206129	***
Lacticaseibacillus_rhamnosus_IATA115	auc	mPYG_gluc	pHMOs_gluc	-88.745	0.000206129	***
Lacticaseibacillus_rhamnosus_IATA115	auc	mPYG_gluc	pHMOs_gluc	-88.745	0.000206129	***
Lacticaseibacillus_rhamnosus_IATA115	auc	mPYG_gluc	pHMOs_gluc	-88.745	0.000206129	***
Lacticaseibacillus_rhamnosus_IATA115	auc	mPYG_gluc	pHMOs_gluc	-88.745	0.000206129	***
Lacticaseibacillus_rhamnosus_IATA115	auc	mPYG_gluc	pHMOs_gluc	-88.745	0.000206129	***
Lacticaseibacillus_rhamnosus_IATA115	auc	mPYG_gluc	pHMOs_gluc	-88.745	0.000206129	***
Lacticaseibacillus_rhamnosus_IATA115	auc	mPYG_gluc	pHMOs_gluc	-88.745	0.000206129	***
Lacticaseibacillus_rhamnosus_IATA115	auc	mPYG_gluc	pHMOs_gluc	-88.745	0.000206129	***
Lacticaseibacillus_rhamnosus_IATA115	auc	mPYG_gluc	pHMOs_gluc	-88.745	0.000206129	***
Lacticaseibacillus_rhamnosus_IATA115	auc	mPYG_gluc	pHMOs_gluc	-88.745	0.000206129	***
Lacticaseibacillus_rhamnosus_IATA115	auc	mPYG_gluc	pHMOs_gluc	-88.745	0.000206129	***
Lacticaseibacillus_rhamnosus_IATA115	auc	mPYG_gluc	pHMOs_gluc	-88.745	0.000206129	***
Lacticaseibacillus_rhamnosus_IATA115	auc	mPYG_gluc	pHMOs_gluc	-88.745	0.000206129	***
Lacticaseibacillus_rhamnosus_IATA115	auc	mPYG_gluc	pHMOs_gluc	-88.745	0.000206129	***
Lacticaseibacillus_rhamnosus_IATA115	auc	mPYG_gluc	pHMOs_gluc	-88.745	0.000206129	***
Lacticaseibacillus_rhamnosus_IATA115	auc	mPYG_gluc	pHMOs_gluc	-88.745	0.000206129	***
Lacticaseibacillus_rhamnosus_IATA115	auc	mPYG_gluc	pHMOs_gluc	-88.745	0.000206129	***
Lacticaseibacillus_rhamnosus_IATA115	auc	pHMOs	pHMOs_gluc	-102.711	0.0003348	***
Lacticaseibacillus_rhamnosus_IATA115	auc	pHMOs	pHMOs_gluc	-102.711	0.0003348	***
Lacticaseibacillus_rhamnosus_IATA115	auc	pHMOs	pHMOs_gluc	-102.711	0.0003348	***
Lacticaseibacillus_rhamnosus_IATA115	auc	pHMOs	pHMOs_gluc	-102.711	0.0003348	***
Lacticaseibacillus_rhamnosus_IATA115	auc	pHMOs	pHMOs_gluc	-102.711	0.0003348	***
Lacticaseibacillus_rhamnosus_IATA115	auc	pHMOs	pHMOs_gluc	-102.711	0.0003348	***
Lacticaseibacillus_rhamnosus_IATA115	auc	pHMOs	pHMOs_gluc	-102.711	0.0003348	***
Lacticaseibacillus_rhamnosus_IATA115	auc	pHMOs	pHMOs_gluc	-102.711	0.0003348	***
Lacticaseibacillus_rhamnosus_IATA115	auc	pHMOs	pHMOs_gluc	-102.711	0.0003348	***
Lacticaseibacillus_rhamnosus_IATA115	auc	pHMOs	pHMOs_gluc	-102.711	0.0003348	***
Lacticaseibacillus_rhamnosus_IATA115	auc	pHMOs	pHMOs_gluc	-102.711	0.0003348	***
Lacticaseibacillus_rhamnosus_IATA115	auc	pHMOs	pHMOs_gluc	-102.711	0.0003348	***
Lacticaseibacillus_rhamnosus_IATA115	auc	pHMOs	pHMOs_gluc	-102.711	0.0003348	***
Lacticaseibacillus_rhamnosus_IATA115	auc	pHMOs	pHMOs_gluc	-102.711	0.0003348	***
Lacticaseibacillus_rhamnosus_IATA115	auc	pHMOs	pHMOs_gluc	-102.711	0.0003348	***
Lacticaseibacillus_rhamnosus_IATA115	auc	pHMOs	pHMOs_gluc	-102.711	0.0003348	***
Lacticaseibacillus_rhamnosus_IATA115	auc	pHMOs	pHMOs_gluc	-102.711	0.0003348	***
Lacticaseibacillus_rhamnosus_IATA115	auc	pHMOs	pHMOs_gluc	-102.711	0.0003348	***
Lacticaseibacillus_rhamnosus_IATA115	auc	pHMOs	pHMOs_gluc	-102.711	0.0003348	***
Lacticaseibacillus_rhamnosus_IATA115	auc	pHMOs	pHMOs_gluc	-102.711	0.0003348	***
Lacticaseibacillus_rhamnosus_IATA115	auc	pHMOs	pHMOs_gluc	-102.711	0.0003348	***
Lacticaseibacillus_rhamnosus_IATA115	auc	pHMOs	pHMOs_gluc	-102.711	0.0003348	***
Lacticaseibacillus_rhamnosus_IATA115	auc	pHMOs	pHMOs_gluc	-102.711	0.0003348	***
Lacticaseibacillus_rhamnosus_IATA115	auc	pHMOs	pHMOs_gluc	-102.711	0.0003348	***
Lacticaseibacillus_rhamnosus_IATA115	auc	pHMOs	pHMOs_gluc	-102.711	0.0003348	***
Lacticaseibacillus_rhamnosus_IATA115	auc	pHMOs	pHMOs_gluc	-102.711	0.0003348	***
Lacticaseibacillus_rhamnosus_IATA115	auc	pHMOs	pHMOs_gluc	-102.711	0.0003348	***
Lacticaseibacillus_rhamnosus_IATA115	auc	pHMOs	pHMOs_gluc	-102.711	0.0003348	***
Lacticaseibacillus_rhamnosus_IATA115	auc	pHMOs	pHMOs_gluc	-102.711	0.0003348	***
Lacticaseibacillus_rhamnosus_IATA115	auc	pHMOs	pHMOs_gluc	-102.711	0.0003348	***
Lacticaseibacillus_rhamnosus_IATA115	auc	pHMOs	pHMOs_gluc	-102.711	0.0003348	***
Lacticaseibacillus_rhamnosus_IATA115	auc	pHMOs	pHMOs_gluc	-102.711	0.0003348	***
Lacticaseibacillus_rhamnosus_IATA115	auc	pHMOs	pHMOs_gluc	-102.711	0.0003348	***
Lacticaseibacillus_rhamnosus_IATA115	auc	pHMOs	pHMOs_gluc	-102.711	0.0003348	***
Lacticaseibacillus_rhamnosus_IATA115	auc	pHMOs	pHMOs_gluc	-102.711	0.0003348	***
Lacticaseibacillus_rhamnosus_IATA115	auc	pHMOs	pHMOs_gluc	-102.711	0.0003348	***
Lactobacillus_paragasseri_IATA108	auc	mPYG	mPYG_gluc	-15.2756	0.006	**
Lactobacillus_paragasseri_IATA108	auc	mPYG	mPYG_gluc	-15.2756	0.006	**
Lactobacillus_paragasseri_IATA108	auc	mPYG	mPYG_gluc	-15.2756	0.006	**
Lactobacillus_paragasseri_IATA108	auc	mPYG	mPYG_gluc	-15.2756	0.006	**
Lactobacillus_paragasseri_IATA108	auc	mPYG	mPYG_gluc	-15.2756	0.006	**
Lactobacillus_paragasseri_IATA108	auc	mPYG	mPYG_gluc	-15.2756	0.006	**
Lactobacillus_paragasseri_IATA108	auc	mPYG	mPYG_gluc	-15.2756	0.006	**
Lactobacillus_paragasseri_IATA108	auc	mPYG	mPYG_gluc	-15.2756	0.006	**
Lactobacillus_paragasseri_IATA108	auc	mPYG	mPYG_gluc	-15.2756	0.006	**
Lactobacillus_paragasseri_IATA108	auc	mPYG	mPYG_gluc	-15.2756	0.006	**
Lactobacillus_paragasseri_IATA108	auc	mPYG	mPYG_gluc	-15.2756	0.006	**
Lactobacillus_paragasseri_IATA108	auc	mPYG	mPYG_gluc	-15.2756	0.006	**
Lactobacillus_paragasseri_IATA108	auc	mPYG	mPYG_gluc	-15.2756	0.006	**
Lactobacillus_paragasseri_IATA108	auc	mPYG	mPYG_gluc	-15.2756	0.006	**
Lactobacillus_paragasseri_IATA108	auc	mPYG	mPYG_gluc	-15.2756	0.006	**
Lactobacillus_paragasseri_IATA108	auc	mPYG	mPYG_gluc	-15.2756	0.006	**
Lactobacillus_paragasseri_IATA108	auc	mPYG	mPYG_gluc	-15.2756	0.006	**
Lactobacillus_paragasseri_IATA108	auc	mPYG	mPYG_gluc	-15.2756	0.006	**
Lactobacillus_paragasseri_IATA108	auc	mPYG	mPYG_gluc	-15.2756	0.006	**
Lactobacillus_paragasseri_IATA108	auc	mPYG	mPYG_gluc	-15.2756	0.006	**
Lactobacillus_paragasseri_IATA108	auc	mPYG	mPYG_gluc	-15.2756	0.006	**
Lactobacillus_paragasseri_IATA108	auc	mPYG	mPYG_gluc	-15.2756	0.006	**
Lactobacillus_paragasseri_IATA108	auc	mPYG	mPYG_gluc	-15.2756	0.006	**
Lactobacillus_paragasseri_IATA108	auc	mPYG	mPYG_gluc	-15.2756	0.006	**
Lactobacillus_paragasseri_IATA108	auc	mPYG	mPYG_gluc	-15.2756	0.006	**
Lactobacillus_paragasseri_IATA108	auc	mPYG	mPYG_gluc	-15.2756	0.006	**
Lactobacillus_paragasseri_IATA108	auc	mPYG	mPYG_gluc	-15.2756	0.006	**
Lactobacillus_paragasseri_IATA108	auc	mPYG	mPYG_gluc	-15.2756	0.006	**
Lactobacillus_paragasseri_IATA108	auc	mPYG	mPYG_gluc	-15.2756	0.006	**
Lactobacillus_paragasseri_IATA108	auc	mPYG	mPYG_gluc	-15.2756	0.006	**
Lactobacillus_paragasseri_IATA108	auc	mPYG	mPYG_gluc	-15.2756	0.006	**
Lactobacillus_paragasseri_IATA108	auc	mPYG	mPYG_gluc	-15.2756	0.006	**
Lactobacillus_paragasseri_IATA108	auc	mPYG	mPYG_gluc	-15.2756	0.006	**
Lactobacillus_paragasseri_IATA108	auc	mPYG	mPYG_gluc	-15.2756	0.006	**
Lactobacillus_paragasseri_IATA108	auc	mPYG	mPYG_gluc	-15.2756	0.006	**
Lactobacillus_paragasseri_IATA108	auc	mPYG	mPYG_gluc	-15.2756	0.006	**
Lactobacillus_paragasseri_IATA108	auc	mPYG	pHMOs	-10.5376	0.0111628	*
Lactobacillus_paragasseri_IATA108	auc	mPYG	pHMOs	-10.5376	0.0111628	*
Lactobacillus_paragasseri_IATA108	auc	mPYG	pHMOs	-10.5376	0.0111628	*
Lactobacillus_paragasseri_IATA108	auc	mPYG	pHMOs	-10.5376	0.0111628	*
Lactobacillus_paragasseri_IATA108	auc	mPYG	pHMOs	-10.5376	0.0111628	*
Lactobacillus_paragasseri_IATA108	auc	mPYG	pHMOs	-10.5376	0.0111628	*
Lactobacillus_paragasseri_IATA108	auc	mPYG	pHMOs	-10.5376	0.0111628	*
Lactobacillus_paragasseri_IATA108	auc	mPYG	pHMOs	-10.5376	0.0111628	*
Lactobacillus_paragasseri_IATA108	auc	mPYG	pHMOs	-10.5376	0.0111628	*
Lactobacillus_paragasseri_IATA108	auc	mPYG	pHMOs	-10.5376	0.0111628	*
Lactobacillus_paragasseri_IATA108	auc	mPYG	pHMOs	-10.5376	0.0111628	*
Lactobacillus_paragasseri_IATA108	auc	mPYG	pHMOs	-10.5376	0.0111628	*
Lactobacillus_paragasseri_IATA108	auc	mPYG	pHMOs	-10.5376	0.0111628	*
Lactobacillus_paragasseri_IATA108	auc	mPYG	pHMOs	-10.5376	0.0111628	*
Lactobacillus_paragasseri_IATA108	auc	mPYG	pHMOs	-10.5376	0.0111628	*
Lactobacillus_paragasseri_IATA108	auc	mPYG	pHMOs	-10.5376	0.0111628	*
Lactobacillus_paragasseri_IATA108	auc	mPYG	pHMOs	-10.5376	0.0111628	*
Lactobacillus_paragasseri_IATA108	auc	mPYG	pHMOs	-10.5376	0.0111628	*
Lactobacillus_paragasseri_IATA108	auc	mPYG	pHMOs	-10.5376	0.0111628	*
Lactobacillus_paragasseri_IATA108	auc	mPYG	pHMOs	-10.5376	0.0111628	*
Lactobacillus_paragasseri_IATA108	auc	mPYG	pHMOs	-10.5376	0.0111628	*
Lactobacillus_paragasseri_IATA108	auc	mPYG	pHMOs	-10.5376	0.0111628	*
Lactobacillus_paragasseri_IATA108	auc	mPYG	pHMOs	-10.5376	0.0111628	*
Lactobacillus_paragasseri_IATA108	auc	mPYG	pHMOs	-10.5376	0.0111628	*
Lactobacillus_paragasseri_IATA108	auc	mPYG	pHMOs	-10.5376	0.0111628	*
Lactobacillus_paragasseri_IATA108	auc	mPYG	pHMOs	-10.5376	0.0111628	*
Lactobacillus_paragasseri_IATA108	auc	mPYG	pHMOs	-10.5376	0.0111628	*
Lactobacillus_paragasseri_IATA108	auc	mPYG	pHMOs	-10.5376	0.0111628	*
Lactobacillus_paragasseri_IATA108	auc	mPYG	pHMOs	-10.5376	0.0111628	*
Lactobacillus_paragasseri_IATA108	auc	mPYG	pHMOs	-10.5376	0.0111628	*
Lactobacillus_paragasseri_IATA108	auc	mPYG	pHMOs	-10.5376	0.0111628	*
Lactobacillus_paragasseri_IATA108	auc	mPYG	pHMOs	-10.5376	0.0111628	*
Lactobacillus_paragasseri_IATA108	auc	mPYG	pHMOs	-10.5376	0.0111628	*
Lactobacillus_paragasseri_IATA108	auc	mPYG	pHMOs	-10.5376	0.0111628	*
Lactobacillus_paragasseri_IATA108	auc	mPYG	pHMOs	-10.5376	0.0111628	*
Lactobacillus_paragasseri_IATA108	auc	mPYG	pHMOs	-10.5376	0.0111628	*
Lactobacillus_paragasseri_IATA108	auc	mPYG	pHMOs_gluc	-70.2277	0.000513529	***
Lactobacillus_paragasseri_IATA108	auc	mPYG	pHMOs_gluc	-70.2277	0.000513529	***
Lactobacillus_paragasseri_IATA108	auc	mPYG	pHMOs_gluc	-70.2277	0.000513529	***
Lactobacillus_paragasseri_IATA108	auc	mPYG	pHMOs_gluc	-70.2277	0.000513529	***
Lactobacillus_paragasseri_IATA108	auc	mPYG	pHMOs_gluc	-70.2277	0.000513529	***
Lactobacillus_paragasseri_IATA108	auc	mPYG	pHMOs_gluc	-70.2277	0.000513529	***
Lactobacillus_paragasseri_IATA108	auc	mPYG	pHMOs_gluc	-70.2277	0.000513529	***
Lactobacillus_paragasseri_IATA108	auc	mPYG	pHMOs_gluc	-70.2277	0.000513529	***
Lactobacillus_paragasseri_IATA108	auc	mPYG	pHMOs_gluc	-70.2277	0.000513529	***
Lactobacillus_paragasseri_IATA108	auc	mPYG	pHMOs_gluc	-70.2277	0.000513529	***
Lactobacillus_paragasseri_IATA108	auc	mPYG	pHMOs_gluc	-70.2277	0.000513529	***
Lactobacillus_paragasseri_IATA108	auc	mPYG	pHMOs_gluc	-70.2277	0.000513529	***
Lactobacillus_paragasseri_IATA108	auc	mPYG	pHMOs_gluc	-70.2277	0.000513529	***
Lactobacillus_paragasseri_IATA108	auc	mPYG	pHMOs_gluc	-70.2277	0.000513529	***
Lactobacillus_paragasseri_IATA108	auc	mPYG	pHMOs_gluc	-70.2277	0.000513529	***
Lactobacillus_paragasseri_IATA108	auc	mPYG	pHMOs_gluc	-70.2277	0.000513529	***
Lactobacillus_paragasseri_IATA108	auc	mPYG	pHMOs_gluc	-70.2277	0.000513529	***
Lactobacillus_paragasseri_IATA108	auc	mPYG	pHMOs_gluc	-70.2277	0.000513529	***
Lactobacillus_paragasseri_IATA108	auc	mPYG	pHMOs_gluc	-70.2277	0.000513529	***
Lactobacillus_paragasseri_IATA108	auc	mPYG	pHMOs_gluc	-70.2277	0.000513529	***
Lactobacillus_paragasseri_IATA108	auc	mPYG	pHMOs_gluc	-70.2277	0.000513529	***
Lactobacillus_paragasseri_IATA108	auc	mPYG	pHMOs_gluc	-70.2277	0.000513529	***
Lactobacillus_paragasseri_IATA108	auc	mPYG	pHMOs_gluc	-70.2277	0.000513529	***
Lactobacillus_paragasseri_IATA108	auc	mPYG	pHMOs_gluc	-70.2277	0.000513529	***
Lactobacillus_paragasseri_IATA108	auc	mPYG	pHMOs_gluc	-70.2277	0.000513529	***
Lactobacillus_paragasseri_IATA108	auc	mPYG	pHMOs_gluc	-70.2277	0.000513529	***
Lactobacillus_paragasseri_IATA108	auc	mPYG	pHMOs_gluc	-70.2277	0.000513529	***
Lactobacillus_paragasseri_IATA108	auc	mPYG	pHMOs_gluc	-70.2277	0.000513529	***
Lactobacillus_paragasseri_IATA108	auc	mPYG	pHMOs_gluc	-70.2277	0.000513529	***
Lactobacillus_paragasseri_IATA108	auc	mPYG	pHMOs_gluc	-70.2277	0.000513529	***
Lactobacillus_paragasseri_IATA108	auc	mPYG	pHMOs_gluc	-70.2277	0.000513529	***
Lactobacillus_paragasseri_IATA108	auc	mPYG	pHMOs_gluc	-70.2277	0.000513529	***
Lactobacillus_paragasseri_IATA108	auc	mPYG	pHMOs_gluc	-70.2277	0.000513529	***
Lactobacillus_paragasseri_IATA108	auc	mPYG	pHMOs_gluc	-70.2277	0.000513529	***
Lactobacillus_paragasseri_IATA108	auc	mPYG	pHMOs_gluc	-70.2277	0.000513529	***
Lactobacillus_paragasseri_IATA108	auc	mPYG	pHMOs_gluc	-70.2277	0.000513529	***
Lactobacillus_paragasseri_IATA108	auc	mPYG_gluc	pHMOs	7.57582	0.00469565	**
Lactobacillus_paragasseri_IATA108	auc	mPYG_gluc	pHMOs	7.57582	0.00469565	**
Lactobacillus_paragasseri_IATA108	auc	mPYG_gluc	pHMOs	7.57582	0.00469565	**
Lactobacillus_paragasseri_IATA108	auc	mPYG_gluc	pHMOs	7.57582	0.00469565	**
Lactobacillus_paragasseri_IATA108	auc	mPYG_gluc	pHMOs	7.57582	0.00469565	**
Lactobacillus_paragasseri_IATA108	auc	mPYG_gluc	pHMOs	7.57582	0.00469565	**
Lactobacillus_paragasseri_IATA108	auc	mPYG_gluc	pHMOs	7.57582	0.00469565	**
Lactobacillus_paragasseri_IATA108	auc	mPYG_gluc	pHMOs	7.57582	0.00469565	**
Lactobacillus_paragasseri_IATA108	auc	mPYG_gluc	pHMOs	7.57582	0.00469565	**
Lactobacillus_paragasseri_IATA108	auc	mPYG_gluc	pHMOs	7.57582	0.00469565	**
Lactobacillus_paragasseri_IATA108	auc	mPYG_gluc	pHMOs	7.57582	0.00469565	**
Lactobacillus_paragasseri_IATA108	auc	mPYG_gluc	pHMOs	7.57582	0.00469565	**
Lactobacillus_paragasseri_IATA108	auc	mPYG_gluc	pHMOs	7.57582	0.00469565	**
Lactobacillus_paragasseri_IATA108	auc	mPYG_gluc	pHMOs	7.57582	0.00469565	**
Lactobacillus_paragasseri_IATA108	auc	mPYG_gluc	pHMOs	7.57582	0.00469565	**
Lactobacillus_paragasseri_IATA108	auc	mPYG_gluc	pHMOs	7.57582	0.00469565	**
Lactobacillus_paragasseri_IATA108	auc	mPYG_gluc	pHMOs	7.57582	0.00469565	**
Lactobacillus_paragasseri_IATA108	auc	mPYG_gluc	pHMOs	7.57582	0.00469565	**
Lactobacillus_paragasseri_IATA108	auc	mPYG_gluc	pHMOs	7.57582	0.00469565	**
Lactobacillus_paragasseri_IATA108	auc	mPYG_gluc	pHMOs	7.57582	0.00469565	**
Lactobacillus_paragasseri_IATA108	auc	mPYG_gluc	pHMOs	7.57582	0.00469565	**
Lactobacillus_paragasseri_IATA108	auc	mPYG_gluc	pHMOs	7.57582	0.00469565	**
Lactobacillus_paragasseri_IATA108	auc	mPYG_gluc	pHMOs	7.57582	0.00469565	**
Lactobacillus_paragasseri_IATA108	auc	mPYG_gluc	pHMOs	7.57582	0.00469565	**
Lactobacillus_paragasseri_IATA108	auc	mPYG_gluc	pHMOs	7.57582	0.00469565	**
Lactobacillus_paragasseri_IATA108	auc	mPYG_gluc	pHMOs	7.57582	0.00469565	**
Lactobacillus_paragasseri_IATA108	auc	mPYG_gluc	pHMOs	7.57582	0.00469565	**
Lactobacillus_paragasseri_IATA108	auc	mPYG_gluc	pHMOs	7.57582	0.00469565	**
Lactobacillus_paragasseri_IATA108	auc	mPYG_gluc	pHMOs	7.57582	0.00469565	**
Lactobacillus_paragasseri_IATA108	auc	mPYG_gluc	pHMOs	7.57582	0.00469565	**
Lactobacillus_paragasseri_IATA108	auc	mPYG_gluc	pHMOs	7.57582	0.00469565	**
Lactobacillus_paragasseri_IATA108	auc	mPYG_gluc	pHMOs	7.57582	0.00469565	**
Lactobacillus_paragasseri_IATA108	auc	mPYG_gluc	pHMOs	7.57582	0.00469565	**
Lactobacillus_paragasseri_IATA108	auc	mPYG_gluc	pHMOs	7.57582	0.00469565	**
Lactobacillus_paragasseri_IATA108	auc	mPYG_gluc	pHMOs	7.57582	0.00469565	**
Lactobacillus_paragasseri_IATA108	auc	mPYG_gluc	pHMOs	7.57582	0.00469565	**
Lactobacillus_paragasseri_IATA108	auc	mPYG_gluc	pHMOs_gluc	-52.4413	7.08353e-05	****
Lactobacillus_paragasseri_IATA108	auc	mPYG_gluc	pHMOs_gluc	-52.4413	7.08353e-05	****
Lactobacillus_paragasseri_IATA108	auc	mPYG_gluc	pHMOs_gluc	-52.4413	7.08353e-05	****
Lactobacillus_paragasseri_IATA108	auc	mPYG_gluc	pHMOs_gluc	-52.4413	7.08353e-05	****
Lactobacillus_paragasseri_IATA108	auc	mPYG_gluc	pHMOs_gluc	-52.4413	7.08353e-05	****
Lactobacillus_paragasseri_IATA108	auc	mPYG_gluc	pHMOs_gluc	-52.4413	7.08353e-05	****
Lactobacillus_paragasseri_IATA108	auc	mPYG_gluc	pHMOs_gluc	-52.4413	7.08353e-05	****
Lactobacillus_paragasseri_IATA108	auc	mPYG_gluc	pHMOs_gluc	-52.4413	7.08353e-05	****
Lactobacillus_paragasseri_IATA108	auc	mPYG_gluc	pHMOs_gluc	-52.4413	7.08353e-05	****
Lactobacillus_paragasseri_IATA108	auc	mPYG_gluc	pHMOs_gluc	-52.4413	7.08353e-05	****
Lactobacillus_paragasseri_IATA108	auc	mPYG_gluc	pHMOs_gluc	-52.4413	7.08353e-05	****
Lactobacillus_paragasseri_IATA108	auc	mPYG_gluc	pHMOs_gluc	-52.4413	7.08353e-05	****
Lactobacillus_paragasseri_IATA108	auc	mPYG_gluc	pHMOs_gluc	-52.4413	7.08353e-05	****
Lactobacillus_paragasseri_IATA108	auc	mPYG_gluc	pHMOs_gluc	-52.4413	7.08353e-05	****
Lactobacillus_paragasseri_IATA108	auc	mPYG_gluc	pHMOs_gluc	-52.4413	7.08353e-05	****
Lactobacillus_paragasseri_IATA108	auc	mPYG_gluc	pHMOs_gluc	-52.4413	7.08353e-05	****
Lactobacillus_paragasseri_IATA108	auc	mPYG_gluc	pHMOs_gluc	-52.4413	7.08353e-05	****
Lactobacillus_paragasseri_IATA108	auc	mPYG_gluc	pHMOs_gluc	-52.4413	7.08353e-05	****
Lactobacillus_paragasseri_IATA108	auc	mPYG_gluc	pHMOs_gluc	-52.4413	7.08353e-05	****
Lactobacillus_paragasseri_IATA108	auc	mPYG_gluc	pHMOs_gluc	-52.4413	7.08353e-05	****
Lactobacillus_paragasseri_IATA108	auc	mPYG_gluc	pHMOs_gluc	-52.4413	7.08353e-05	****
Lactobacillus_paragasseri_IATA108	auc	mPYG_gluc	pHMOs_gluc	-52.4413	7.08353e-05	****
Lactobacillus_paragasseri_IATA108	auc	mPYG_gluc	pHMOs_gluc	-52.4413	7.08353e-05	****
Lactobacillus_paragasseri_IATA108	auc	mPYG_gluc	pHMOs_gluc	-52.4413	7.08353e-05	****
Lactobacillus_paragasseri_IATA108	auc	mPYG_gluc	pHMOs_gluc	-52.4413	7.08353e-05	****
Lactobacillus_paragasseri_IATA108	auc	mPYG_gluc	pHMOs_gluc	-52.4413	7.08353e-05	****
Lactobacillus_paragasseri_IATA108	auc	mPYG_gluc	pHMOs_gluc	-52.4413	7.08353e-05	****
Lactobacillus_paragasseri_IATA108	auc	mPYG_gluc	pHMOs_gluc	-52.4413	7.08353e-05	****
Lactobacillus_paragasseri_IATA108	auc	mPYG_gluc	pHMOs_gluc	-52.4413	7.08353e-05	****
Lactobacillus_paragasseri_IATA108	auc	mPYG_gluc	pHMOs_gluc	-52.4413	7.08353e-05	****
Lactobacillus_paragasseri_IATA108	auc	mPYG_gluc	pHMOs_gluc	-52.4413	7.08353e-05	****
Lactobacillus_paragasseri_IATA108	auc	mPYG_gluc	pHMOs_gluc	-52.4413	7.08353e-05	****
Lactobacillus_paragasseri_IATA108	auc	mPYG_gluc	pHMOs_gluc	-52.4413	7.08353e-05	****
Lactobacillus_paragasseri_IATA108	auc	mPYG_gluc	pHMOs_gluc	-52.4413	7.08353e-05	****
Lactobacillus_paragasseri_IATA108	auc	mPYG_gluc	pHMOs_gluc	-52.4413	7.08353e-05	****
Lactobacillus_paragasseri_IATA108	auc	mPYG_gluc	pHMOs_gluc	-52.4413	7.08353e-05	****
Lactobacillus_paragasseri_IATA108	auc	pHMOs	pHMOs_gluc	-62.4436	0.000217	***
Lactobacillus_paragasseri_IATA108	auc	pHMOs	pHMOs_gluc	-62.4436	0.000217	***
Lactobacillus_paragasseri_IATA108	auc	pHMOs	pHMOs_gluc	-62.4436	0.000217	***
Lactobacillus_paragasseri_IATA108	auc	pHMOs	pHMOs_gluc	-62.4436	0.000217	***
Lactobacillus_paragasseri_IATA108	auc	pHMOs	pHMOs_gluc	-62.4436	0.000217	***
Lactobacillus_paragasseri_IATA108	auc	pHMOs	pHMOs_gluc	-62.4436	0.000217	***
Lactobacillus_paragasseri_IATA108	auc	pHMOs	pHMOs_gluc	-62.4436	0.000217	***
Lactobacillus_paragasseri_IATA108	auc	pHMOs	pHMOs_gluc	-62.4436	0.000217	***
Lactobacillus_paragasseri_IATA108	auc	pHMOs	pHMOs_gluc	-62.4436	0.000217	***
Lactobacillus_paragasseri_IATA108	auc	pHMOs	pHMOs_gluc	-62.4436	0.000217	***
Lactobacillus_paragasseri_IATA108	auc	pHMOs	pHMOs_gluc	-62.4436	0.000217	***
Lactobacillus_paragasseri_IATA108	auc	pHMOs	pHMOs_gluc	-62.4436	0.000217	***
Lactobacillus_paragasseri_IATA108	auc	pHMOs	pHMOs_gluc	-62.4436	0.000217	***
Lactobacillus_paragasseri_IATA108	auc	pHMOs	pHMOs_gluc	-62.4436	0.000217	***
Lactobacillus_paragasseri_IATA108	auc	pHMOs	pHMOs_gluc	-62.4436	0.000217	***
Lactobacillus_paragasseri_IATA108	auc	pHMOs	pHMOs_gluc	-62.4436	0.000217	***
Lactobacillus_paragasseri_IATA108	auc	pHMOs	pHMOs_gluc	-62.4436	0.000217	***
Lactobacillus_paragasseri_IATA108	auc	pHMOs	pHMOs_gluc	-62.4436	0.000217	***
Lactobacillus_paragasseri_IATA108	auc	pHMOs	pHMOs_gluc	-62.4436	0.000217	***
Lactobacillus_paragasseri_IATA108	auc	pHMOs	pHMOs_gluc	-62.4436	0.000217	***
Lactobacillus_paragasseri_IATA108	auc	pHMOs	pHMOs_gluc	-62.4436	0.000217	***
Lactobacillus_paragasseri_IATA108	auc	pHMOs	pHMOs_gluc	-62.4436	0.000217	***
Lactobacillus_paragasseri_IATA108	auc	pHMOs	pHMOs_gluc	-62.4436	0.000217	***
Lactobacillus_paragasseri_IATA108	auc	pHMOs	pHMOs_gluc	-62.4436	0.000217	***
Lactobacillus_paragasseri_IATA108	auc	pHMOs	pHMOs_gluc	-62.4436	0.000217	***
Lactobacillus_paragasseri_IATA108	auc	pHMOs	pHMOs_gluc	-62.4436	0.000217	***
Lactobacillus_paragasseri_IATA108	auc	pHMOs	pHMOs_gluc	-62.4436	0.000217	***
Lactobacillus_paragasseri_IATA108	auc	pHMOs	pHMOs_gluc	-62.4436	0.000217	***
Lactobacillus_paragasseri_IATA108	auc	pHMOs	pHMOs_gluc	-62.4436	0.000217	***
Lactobacillus_paragasseri_IATA108	auc	pHMOs	pHMOs_gluc	-62.4436	0.000217	***
Lactobacillus_paragasseri_IATA108	auc	pHMOs	pHMOs_gluc	-62.4436	0.000217	***
Lactobacillus_paragasseri_IATA108	auc	pHMOs	pHMOs_gluc	-62.4436	0.000217	***
Lactobacillus_paragasseri_IATA108	auc	pHMOs	pHMOs_gluc	-62.4436	0.000217	***
Lactobacillus_paragasseri_IATA108	auc	pHMOs	pHMOs_gluc	-62.4436	0.000217	***
Lactobacillus_paragasseri_IATA108	auc	pHMOs	pHMOs_gluc	-62.4436	0.000217	***
Lactobacillus_paragasseri_IATA108	auc	pHMOs	pHMOs_gluc	-62.4436	0.000217	***
Lactobacillus_paragasseri_IATA126	auc	mPYG	mPYG_gluc	-0.940007	0.416185	ns
Lactobacillus_paragasseri_IATA126	auc	mPYG	mPYG_gluc	-0.940007	0.416185	ns
Lactobacillus_paragasseri_IATA126	auc	mPYG	mPYG_gluc	-0.940007	0.416185	ns
Lactobacillus_paragasseri_IATA126	auc	mPYG	mPYG_gluc	-0.940007	0.416185	ns
Lactobacillus_paragasseri_IATA126	auc	mPYG	mPYG_gluc	-0.940007	0.416185	ns
Lactobacillus_paragasseri_IATA126	auc	mPYG	mPYG_gluc	-0.940007	0.416185	ns
Lactobacillus_paragasseri_IATA126	auc	mPYG	mPYG_gluc	-0.940007	0.416185	ns
Lactobacillus_paragasseri_IATA126	auc	mPYG	mPYG_gluc	-0.940007	0.416185	ns
Lactobacillus_paragasseri_IATA126	auc	mPYG	mPYG_gluc	-0.940007	0.416185	ns
Lactobacillus_paragasseri_IATA126	auc	mPYG	mPYG_gluc	-0.940007	0.416185	ns
Lactobacillus_paragasseri_IATA126	auc	mPYG	mPYG_gluc	-0.940007	0.416185	ns
Lactobacillus_paragasseri_IATA126	auc	mPYG	mPYG_gluc	-0.940007	0.416185	ns
Lactobacillus_paragasseri_IATA126	auc	mPYG	mPYG_gluc	-0.940007	0.416185	ns
Lactobacillus_paragasseri_IATA126	auc	mPYG	mPYG_gluc	-0.940007	0.416185	ns
Lactobacillus_paragasseri_IATA126	auc	mPYG	mPYG_gluc	-0.940007	0.416185	ns
Lactobacillus_paragasseri_IATA126	auc	mPYG	mPYG_gluc	-0.940007	0.416185	ns
Lactobacillus_paragasseri_IATA126	auc	mPYG	mPYG_gluc	-0.940007	0.416185	ns
Lactobacillus_paragasseri_IATA126	auc	mPYG	mPYG_gluc	-0.940007	0.416185	ns
Lactobacillus_paragasseri_IATA126	auc	mPYG	mPYG_gluc	-0.940007	0.416185	ns
Lactobacillus_paragasseri_IATA126	auc	mPYG	mPYG_gluc	-0.940007	0.416185	ns
Lactobacillus_paragasseri_IATA126	auc	mPYG	mPYG_gluc	-0.940007	0.416185	ns
Lactobacillus_paragasseri_IATA126	auc	mPYG	mPYG_gluc	-0.940007	0.416185	ns
Lactobacillus_paragasseri_IATA126	auc	mPYG	mPYG_gluc	-0.940007	0.416185	ns
Lactobacillus_paragasseri_IATA126	auc	mPYG	mPYG_gluc	-0.940007	0.416185	ns
Lactobacillus_paragasseri_IATA126	auc	mPYG	mPYG_gluc	-0.940007	0.416185	ns
Lactobacillus_paragasseri_IATA126	auc	mPYG	mPYG_gluc	-0.940007	0.416185	ns
Lactobacillus_paragasseri_IATA126	auc	mPYG	mPYG_gluc	-0.940007	0.416185	ns
Lactobacillus_paragasseri_IATA126	auc	mPYG	mPYG_gluc	-0.940007	0.416185	ns
Lactobacillus_paragasseri_IATA126	auc	mPYG	mPYG_gluc	-0.940007	0.416185	ns
Lactobacillus_paragasseri_IATA126	auc	mPYG	mPYG_gluc	-0.940007	0.416185	ns
Lactobacillus_paragasseri_IATA126	auc	mPYG	mPYG_gluc	-0.940007	0.416185	ns
Lactobacillus_paragasseri_IATA126	auc	mPYG	mPYG_gluc	-0.940007	0.416185	ns
Lactobacillus_paragasseri_IATA126	auc	mPYG	mPYG_gluc	-0.940007	0.416185	ns
Lactobacillus_paragasseri_IATA126	auc	mPYG	mPYG_gluc	-0.940007	0.416185	ns
Lactobacillus_paragasseri_IATA126	auc	mPYG	mPYG_gluc	-0.940007	0.416185	ns
Lactobacillus_paragasseri_IATA126	auc	mPYG	mPYG_gluc	-0.940007	0.416185	ns
Lactobacillus_paragasseri_IATA126	auc	mPYG	pHMOs	-1.32934	0.279162	ns
Lactobacillus_paragasseri_IATA126	auc	mPYG	pHMOs	-1.32934	0.279162	ns
Lactobacillus_paragasseri_IATA126	auc	mPYG	pHMOs	-1.32934	0.279162	ns
Lactobacillus_paragasseri_IATA126	auc	mPYG	pHMOs	-1.32934	0.279162	ns
Lactobacillus_paragasseri_IATA126	auc	mPYG	pHMOs	-1.32934	0.279162	ns
Lactobacillus_paragasseri_IATA126	auc	mPYG	pHMOs	-1.32934	0.279162	ns
Lactobacillus_paragasseri_IATA126	auc	mPYG	pHMOs	-1.32934	0.279162	ns
Lactobacillus_paragasseri_IATA126	auc	mPYG	pHMOs	-1.32934	0.279162	ns
Lactobacillus_paragasseri_IATA126	auc	mPYG	pHMOs	-1.32934	0.279162	ns
Lactobacillus_paragasseri_IATA126	auc	mPYG	pHMOs	-1.32934	0.279162	ns
Lactobacillus_paragasseri_IATA126	auc	mPYG	pHMOs	-1.32934	0.279162	ns
Lactobacillus_paragasseri_IATA126	auc	mPYG	pHMOs	-1.32934	0.279162	ns
Lactobacillus_paragasseri_IATA126	auc	mPYG	pHMOs	-1.32934	0.279162	ns
Lactobacillus_paragasseri_IATA126	auc	mPYG	pHMOs	-1.32934	0.279162	ns
Lactobacillus_paragasseri_IATA126	auc	mPYG	pHMOs	-1.32934	0.279162	ns
Lactobacillus_paragasseri_IATA126	auc	mPYG	pHMOs	-1.32934	0.279162	ns
Lactobacillus_paragasseri_IATA126	auc	mPYG	pHMOs	-1.32934	0.279162	ns
Lactobacillus_paragasseri_IATA126	auc	mPYG	pHMOs	-1.32934	0.279162	ns
Lactobacillus_paragasseri_IATA126	auc	mPYG	pHMOs	-1.32934	0.279162	ns
[truncated: 1,025 more rows]

## Sheet: r
Species	Metric	Group1	Group2	Statistic	p.adj	p.adj.signif
Lacticaseibacillus_paracasei_IATA083	max_percap	mPYG	mPYG_gluc	-29.101	0.000190667	***
Lacticaseibacillus_paracasei_IATA083	max_percap	mPYG	mPYG_gluc	-29.101	0.000190667	***
Lacticaseibacillus_paracasei_IATA083	max_percap	mPYG	mPYG_gluc	-29.101	0.000190667	***
Lacticaseibacillus_paracasei_IATA083	max_percap	mPYG	mPYG_gluc	-29.101	0.000190667	***
Lacticaseibacillus_paracasei_IATA083	max_percap	mPYG	mPYG_gluc	-29.101	0.000190667	***
Lacticaseibacillus_paracasei_IATA083	max_percap	mPYG	mPYG_gluc	-29.101	0.000190667	***
Lacticaseibacillus_paracasei_IATA083	max_percap	mPYG	pHMOs	-5.93931	0.0298643	*
Lacticaseibacillus_paracasei_IATA083	max_percap	mPYG	pHMOs	-5.93931	0.0298643	*
Lacticaseibacillus_paracasei_IATA083	max_percap	mPYG	pHMOs	-5.93931	0.0298643	*
Lacticaseibacillus_paracasei_IATA083	max_percap	mPYG	pHMOs	-5.93931	0.0298643	*
Lacticaseibacillus_paracasei_IATA083	max_percap	mPYG	pHMOs	-5.93931	0.0298643	*
Lacticaseibacillus_paracasei_IATA083	max_percap	mPYG	pHMOs	-5.93931	0.0298643	*
Lacticaseibacillus_paracasei_IATA083	max_percap	mPYG	pHMOs_gluc	-22.4305	0.00485294	**
Lacticaseibacillus_paracasei_IATA083	max_percap	mPYG	pHMOs_gluc	-22.4305	0.00485294	**
Lacticaseibacillus_paracasei_IATA083	max_percap	mPYG	pHMOs_gluc	-22.4305	0.00485294	**
Lacticaseibacillus_paracasei_IATA083	max_percap	mPYG	pHMOs_gluc	-22.4305	0.00485294	**
Lacticaseibacillus_paracasei_IATA083	max_percap	mPYG	pHMOs_gluc	-22.4305	0.00485294	**
Lacticaseibacillus_paracasei_IATA083	max_percap	mPYG	pHMOs_gluc	-22.4305	0.00485294	**
Lacticaseibacillus_paracasei_IATA083	max_percap	mPYG_gluc	pHMOs	4.0424	0.0638272	ns
Lacticaseibacillus_paracasei_IATA083	max_percap	mPYG_gluc	pHMOs	4.0424	0.0638272	ns
Lacticaseibacillus_paracasei_IATA083	max_percap	mPYG_gluc	pHMOs	4.0424	0.0638272	ns
Lacticaseibacillus_paracasei_IATA083	max_percap	mPYG_gluc	pHMOs	4.0424	0.0638272	ns
Lacticaseibacillus_paracasei_IATA083	max_percap	mPYG_gluc	pHMOs	4.0424	0.0638272	ns
Lacticaseibacillus_paracasei_IATA083	max_percap	mPYG_gluc	pHMOs	4.0424	0.0638272	ns
Lacticaseibacillus_paracasei_IATA083	max_percap	mPYG_gluc	pHMOs_gluc	-18.8905	0.0066443	**
Lacticaseibacillus_paracasei_IATA083	max_percap	mPYG_gluc	pHMOs_gluc	-18.8905	0.0066443	**
Lacticaseibacillus_paracasei_IATA083	max_percap	mPYG_gluc	pHMOs_gluc	-18.8905	0.0066443	**
Lacticaseibacillus_paracasei_IATA083	max_percap	mPYG_gluc	pHMOs_gluc	-18.8905	0.0066443	**
Lacticaseibacillus_paracasei_IATA083	max_percap	mPYG_gluc	pHMOs_gluc	-18.8905	0.0066443	**
Lacticaseibacillus_paracasei_IATA083	max_percap	mPYG_gluc	pHMOs_gluc	-18.8905	0.0066443	**
Lacticaseibacillus_paracasei_IATA083	max_percap	pHMOs	pHMOs_gluc	-19.2621	0.00279661	**
Lacticaseibacillus_paracasei_IATA083	max_percap	pHMOs	pHMOs_gluc	-19.2621	0.00279661	**
Lacticaseibacillus_paracasei_IATA083	max_percap	pHMOs	pHMOs_gluc	-19.2621	0.00279661	**
Lacticaseibacillus_paracasei_IATA083	max_percap	pHMOs	pHMOs_gluc	-19.2621	0.00279661	**
Lacticaseibacillus_paracasei_IATA083	max_percap	pHMOs	pHMOs_gluc	-19.2621	0.00279661	**
Lacticaseibacillus_paracasei_IATA083	max_percap	pHMOs	pHMOs_gluc	-19.2621	0.00279661	**
Lacticaseibacillus_paracasei_IATA083	max_percap	mPYG	mPYG_gluc	-29.101	0.000190667	***
Lacticaseibacillus_paracasei_IATA083	max_percap	mPYG	mPYG_gluc	-29.101	0.000190667	***
Lacticaseibacillus_paracasei_IATA083	max_percap	mPYG	mPYG_gluc	-29.101	0.000190667	***
Lacticaseibacillus_paracasei_IATA083	max_percap	mPYG	mPYG_gluc	-29.101	0.000190667	***
Lacticaseibacillus_paracasei_IATA083	max_percap	mPYG	mPYG_gluc	-29.101	0.000190667	***
Lacticaseibacillus_paracasei_IATA083	max_percap	mPYG	mPYG_gluc	-29.101	0.000190667	***
Lacticaseibacillus_paracasei_IATA083	max_percap	mPYG	pHMOs	-5.93931	0.0298643	*
Lacticaseibacillus_paracasei_IATA083	max_percap	mPYG	pHMOs	-5.93931	0.0298643	*
Lacticaseibacillus_paracasei_IATA083	max_percap	mPYG	pHMOs	-5.93931	0.0298643	*
Lacticaseibacillus_paracasei_IATA083	max_percap	mPYG	pHMOs	-5.93931	0.0298643	*
Lacticaseibacillus_paracasei_IATA083	max_percap	mPYG	pHMOs	-5.93931	0.0298643	*
Lacticaseibacillus_paracasei_IATA083	max_percap	mPYG	pHMOs	-5.93931	0.0298643	*
Lacticaseibacillus_paracasei_IATA083	max_percap	mPYG	pHMOs_gluc	-22.4305	0.00485294	**
Lacticaseibacillus_paracasei_IATA083	max_percap	mPYG	pHMOs_gluc	-22.4305	0.00485294	**
Lacticaseibacillus_paracasei_IATA083	max_percap	mPYG	pHMOs_gluc	-22.4305	0.00485294	**
Lacticaseibacillus_paracasei_IATA083	max_percap	mPYG	pHMOs_gluc	-22.4305	0.00485294	**
Lacticaseibacillus_paracasei_IATA083	max_percap	mPYG	pHMOs_gluc	-22.4305	0.00485294	**
Lacticaseibacillus_paracasei_IATA083	max_percap	mPYG	pHMOs_gluc	-22.4305	0.00485294	**
Lacticaseibacillus_paracasei_IATA083	max_percap	mPYG_gluc	pHMOs	4.0424	0.0638272	ns
Lacticaseibacillus_paracasei_IATA083	max_percap	mPYG_gluc	pHMOs	4.0424	0.0638272	ns
Lacticaseibacillus_paracasei_IATA083	max_percap	mPYG_gluc	pHMOs	4.0424	0.0638272	ns
Lacticaseibacillus_paracasei_IATA083	max_percap	mPYG_gluc	pHMOs	4.0424	0.0638272	ns
Lacticaseibacillus_paracasei_IATA083	max_percap	mPYG_gluc	pHMOs	4.0424	0.0638272	ns
Lacticaseibacillus_paracasei_IATA083	max_percap	mPYG_gluc	pHMOs	4.0424	0.0638272	ns
Lacticaseibacillus_paracasei_IATA083	max_percap	mPYG_gluc	pHMOs_gluc	-18.8905	0.0066443	**
Lacticaseibacillus_paracasei_IATA083	max_percap	mPYG_gluc	pHMOs_gluc	-18.8905	0.0066443	**
Lacticaseibacillus_paracasei_IATA083	max_percap	mPYG_gluc	pHMOs_gluc	-18.8905	0.0066443	**
Lacticaseibacillus_paracasei_IATA083	max_percap	mPYG_gluc	pHMOs_gluc	-18.8905	0.0066443	**
Lacticaseibacillus_paracasei_IATA083	max_percap	mPYG_gluc	pHMOs_gluc	-18.8905	0.0066443	**
Lacticaseibacillus_paracasei_IATA083	max_percap	mPYG_gluc	pHMOs_gluc	-18.8905	0.0066443	**
Lacticaseibacillus_paracasei_IATA083	max_percap	pHMOs	pHMOs_gluc	-19.2621	0.00279661	**
Lacticaseibacillus_paracasei_IATA083	max_percap	pHMOs	pHMOs_gluc	-19.2621	0.00279661	**
Lacticaseibacillus_paracasei_IATA083	max_percap	pHMOs	pHMOs_gluc	-19.2621	0.00279661	**
Lacticaseibacillus_paracasei_IATA083	max_percap	pHMOs	pHMOs_gluc	-19.2621	0.00279661	**
Lacticaseibacillus_paracasei_IATA083	max_percap	pHMOs	pHMOs_gluc	-19.2621	0.00279661	**
Lacticaseibacillus_paracasei_IATA083	max_percap	pHMOs	pHMOs_gluc	-19.2621	0.00279661	**
Lacticaseibacillus_paracasei_IATA083	max_percap	mPYG	mPYG_gluc	-29.101	0.000190667	***
Lacticaseibacillus_paracasei_IATA083	max_percap	mPYG	mPYG_gluc	-29.101	0.000190667	***
Lacticaseibacillus_paracasei_IATA083	max_percap	mPYG	mPYG_gluc	-29.101	0.000190667	***
Lacticaseibacillus_paracasei_IATA083	max_percap	mPYG	mPYG_gluc	-29.101	0.000190667	***
Lacticaseibacillus_paracasei_IATA083	max_percap	mPYG	mPYG_gluc	-29.101	0.000190667	***
Lacticaseibacillus_paracasei_IATA083	max_percap	mPYG	mPYG_gluc	-29.101	0.000190667	***
Lacticaseibacillus_paracasei_IATA083	max_percap	mPYG	pHMOs	-5.93931	0.0298643	*
Lacticaseibacillus_paracasei_IATA083	max_percap	mPYG	pHMOs	-5.93931	0.0298643	*
Lacticaseibacillus_paracasei_IATA083	max_percap	mPYG	pHMOs	-5.93931	0.0298643	*
Lacticaseibacillus_paracasei_IATA083	max_percap	mPYG	pHMOs	-5.93931	0.0298643	*
Lacticaseibacillus_paracasei_IATA083	max_percap	mPYG	pHMOs	-5.93931	0.0298643	*
Lacticaseibacillus_paracasei_IATA083	max_percap	mPYG	pHMOs	-5.93931	0.0298643	*
Lacticaseibacillus_paracasei_IATA083	max_percap	mPYG	pHMOs_gluc	-22.4305	0.00485294	**
Lacticaseibacillus_paracasei_IATA083	max_percap	mPYG	pHMOs_gluc	-22.4305	0.00485294	**
Lacticaseibacillus_paracasei_IATA083	max_percap	mPYG	pHMOs_gluc	-22.4305	0.00485294	**
Lacticaseibacillus_paracasei_IATA083	max_percap	mPYG	pHMOs_gluc	-22.4305	0.00485294	**
Lacticaseibacillus_paracasei_IATA083	max_percap	mPYG	pHMOs_gluc	-22.4305	0.00485294	**
Lacticaseibacillus_paracasei_IATA083	max_percap	mPYG	pHMOs_gluc	-22.4305	0.00485294	**
Lacticaseibacillus_paracasei_IATA083	max_percap	mPYG_gluc	pHMOs	4.0424	0.0638272	ns
Lacticaseibacillus_paracasei_IATA083	max_percap	mPYG_gluc	pHMOs	4.0424	0.0638272	ns
Lacticaseibacillus_paracasei_IATA083	max_percap	mPYG_gluc	pHMOs	4.0424	0.0638272	ns
Lacticaseibacillus_paracasei_IATA083	max_percap	mPYG_gluc	pHMOs	4.0424	0.0638272	ns
Lacticaseibacillus_paracasei_IATA083	max_percap	mPYG_gluc	pHMOs	4.0424	0.0638272	ns
Lacticaseibacillus_paracasei_IATA083	max_percap	mPYG_gluc	pHMOs	4.0424	0.0638272	ns
Lacticaseibacillus_paracasei_IATA083	max_percap	mPYG_gluc	pHMOs_gluc	-18.8905	0.0066443	**
Lacticaseibacillus_paracasei_IATA083	max_percap	mPYG_gluc	pHMOs_gluc	-18.8905	0.0066443	**
Lacticaseibacillus_paracasei_IATA083	max_percap	mPYG_gluc	pHMOs_gluc	-18.8905	0.0066443	**
Lacticaseibacillus_paracasei_IATA083	max_percap	mPYG_gluc	pHMOs_gluc	-18.8905	0.0066443	**
Lacticaseibacillus_paracasei_IATA083	max_percap	mPYG_gluc	pHMOs_gluc	-18.8905	0.0066443	**
Lacticaseibacillus_paracasei_IATA083	max_percap	mPYG_gluc	pHMOs_gluc	-18.8905	0.0066443	**
Lacticaseibacillus_paracasei_IATA083	max_percap	pHMOs	pHMOs_gluc	-19.2621	0.00279661	**
Lacticaseibacillus_paracasei_IATA083	max_percap	pHMOs	pHMOs_gluc	-19.2621	0.00279661	**
Lacticaseibacillus_paracasei_IATA083	max_percap	pHMOs	pHMOs_gluc	-19.2621	0.00279661	**
Lacticaseibacillus_paracasei_IATA083	max_percap	pHMOs	pHMOs_gluc	-19.2621	0.00279661	**
Lacticaseibacillus_paracasei_IATA083	max_percap	pHMOs	pHMOs_gluc	-19.2621	0.00279661	**
Lacticaseibacillus_paracasei_IATA083	max_percap	pHMOs	pHMOs_gluc	-19.2621	0.00279661	**
Lacticaseibacillus_paracasei_IATA083	max_percap	mPYG	mPYG_gluc	-29.101	0.000190667	***
Lacticaseibacillus_paracasei_IATA083	max_percap	mPYG	mPYG_gluc	-29.101	0.000190667	***
Lacticaseibacillus_paracasei_IATA083	max_percap	mPYG	mPYG_gluc	-29.101	0.000190667	***
Lacticaseibacillus_paracasei_IATA083	max_percap	mPYG	mPYG_gluc	-29.101	0.000190667	***
Lacticaseibacillus_paracasei_IATA083	max_percap	mPYG	mPYG_gluc	-29.101	0.000190667	***
Lacticaseibacillus_paracasei_IATA083	max_percap	mPYG	mPYG_gluc	-29.101	0.000190667	***
Lacticaseibacillus_paracasei_IATA083	max_percap	mPYG	pHMOs	-5.93931	0.0298643	*
Lacticaseibacillus_paracasei_IATA083	max_percap	mPYG	pHMOs	-5.93931	0.0298643	*
Lacticaseibacillus_paracasei_IATA083	max_percap	mPYG	pHMOs	-5.93931	0.0298643	*
Lacticaseibacillus_paracasei_IATA083	max_percap	mPYG	pHMOs	-5.93931	0.0298643	*
Lacticaseibacillus_paracasei_IATA083	max_percap	mPYG	pHMOs	-5.93931	0.0298643	*
Lacticaseibacillus_paracasei_IATA083	max_percap	mPYG	pHMOs	-5.93931	0.0298643	*
Lacticaseibacillus_paracasei_IATA083	max_percap	mPYG	pHMOs_gluc	-22.4305	0.00485294	**
Lacticaseibacillus_paracasei_IATA083	max_percap	mPYG	pHMOs_gluc	-22.4305	0.00485294	**
Lacticaseibacillus_paracasei_IATA083	max_percap	mPYG	pHMOs_gluc	-22.4305	0.00485294	**
Lacticaseibacillus_paracasei_IATA083	max_percap	mPYG	pHMOs_gluc	-22.4305	0.00485294	**
Lacticaseibacillus_paracasei_IATA083	max_percap	mPYG	pHMOs_gluc	-22.4305	0.00485294	**
Lacticaseibacillus_paracasei_IATA083	max_percap	mPYG	pHMOs_gluc	-22.4305	0.00485294	**
Lacticaseibacillus_paracasei_IATA083	max_percap	mPYG_gluc	pHMOs	4.0424	0.0638272	ns
Lacticaseibacillus_paracasei_IATA083	max_percap	mPYG_gluc	pHMOs	4.0424	0.0638272	ns
Lacticaseibacillus_paracasei_IATA083	max_percap	mPYG_gluc	pHMOs	4.0424	0.0638272	ns
Lacticaseibacillus_paracasei_IATA083	max_percap	mPYG_gluc	pHMOs	4.0424	0.0638272	ns
Lacticaseibacillus_paracasei_IATA083	max_percap	mPYG_gluc	pHMOs	4.0424	0.0638272	ns
Lacticaseibacillus_paracasei_IATA083	max_percap	mPYG_gluc	pHMOs	4.0424	0.0638272	ns
Lacticaseibacillus_paracasei_IATA083	max_percap	mPYG_gluc	pHMOs_gluc	-18.8905	0.0066443	**
Lacticaseibacillus_paracasei_IATA083	max_percap	mPYG_gluc	pHMOs_gluc	-18.8905	0.0066443	**
Lacticaseibacillus_paracasei_IATA083	max_percap	mPYG_gluc	pHMOs_gluc	-18.8905	0.0066443	**
Lacticaseibacillus_paracasei_IATA083	max_percap	mPYG_gluc	pHMOs_gluc	-18.8905	0.0066443	**
Lacticaseibacillus_paracasei_IATA083	max_percap	mPYG_gluc	pHMOs_gluc	-18.8905	0.0066443	**
Lacticaseibacillus_paracasei_IATA083	max_percap	mPYG_gluc	pHMOs_gluc	-18.8905	0.0066443	**
Lacticaseibacillus_paracasei_IATA083	max_percap	pHMOs	pHMOs_gluc	-19.2621	0.00279661	**
Lacticaseibacillus_paracasei_IATA083	max_percap	pHMOs	pHMOs_gluc	-19.2621	0.00279661	**
Lacticaseibacillus_paracasei_IATA083	max_percap	pHMOs	pHMOs_gluc	-19.2621	0.00279661	**
Lacticaseibacillus_paracasei_IATA083	max_percap	pHMOs	pHMOs_gluc	-19.2621	0.00279661	**
Lacticaseibacillus_paracasei_IATA083	max_percap	pHMOs	pHMOs_gluc	-19.2621	0.00279661	**
Lacticaseibacillus_paracasei_IATA083	max_percap	pHMOs	pHMOs_gluc	-19.2621	0.00279661	**
Lacticaseibacillus_paracasei_IATA083	max_percap	mPYG	mPYG_gluc	-29.101	0.000190667	***
Lacticaseibacillus_paracasei_IATA083	max_percap	mPYG	mPYG_gluc	-29.101	0.000190667	***
Lacticaseibacillus_paracasei_IATA083	max_percap	mPYG	mPYG_gluc	-29.101	0.000190667	***
Lacticaseibacillus_paracasei_IATA083	max_percap	mPYG	mPYG_gluc	-29.101	0.000190667	***
Lacticaseibacillus_paracasei_IATA083	max_percap	mPYG	mPYG_gluc	-29.101	0.000190667	***
Lacticaseibacillus_paracasei_IATA083	max_percap	mPYG	mPYG_gluc	-29.101	0.000190667	***
Lacticaseibacillus_paracasei_IATA083	max_percap	mPYG	pHMOs	-5.93931	0.0298643	*
Lacticaseibacillus_paracasei_IATA083	max_percap	mPYG	pHMOs	-5.93931	0.0298643	*
Lacticaseibacillus_paracasei_IATA083	max_percap	mPYG	pHMOs	-5.93931	0.0298643	*
Lacticaseibacillus_paracasei_IATA083	max_percap	mPYG	pHMOs	-5.93931	0.0298643	*
Lacticaseibacillus_paracasei_IATA083	max_percap	mPYG	pHMOs	-5.93931	0.0298643	*
Lacticaseibacillus_paracasei_IATA083	max_percap	mPYG	pHMOs	-5.93931	0.0298643	*
Lacticaseibacillus_paracasei_IATA083	max_percap	mPYG	pHMOs_gluc	-22.4305	0.00485294	**
Lacticaseibacillus_paracasei_IATA083	max_percap	mPYG	pHMOs_gluc	-22.4305	0.00485294	**
Lacticaseibacillus_paracasei_IATA083	max_percap	mPYG	pHMOs_gluc	-22.4305	0.00485294	**
Lacticaseibacillus_paracasei_IATA083	max_percap	mPYG	pHMOs_gluc	-22.4305	0.00485294	**
Lacticaseibacillus_paracasei_IATA083	max_percap	mPYG	pHMOs_gluc	-22.4305	0.00485294	**
Lacticaseibacillus_paracasei_IATA083	max_percap	mPYG	pHMOs_gluc	-22.4305	0.00485294	**
Lacticaseibacillus_paracasei_IATA083	max_percap	mPYG_gluc	pHMOs	4.0424	0.0638272	ns
Lacticaseibacillus_paracasei_IATA083	max_percap	mPYG_gluc	pHMOs	4.0424	0.0638272	ns
Lacticaseibacillus_paracasei_IATA083	max_percap	mPYG_gluc	pHMOs	4.0424	0.0638272	ns
Lacticaseibacillus_paracasei_IATA083	max_percap	mPYG_gluc	pHMOs	4.0424	0.0638272	ns
Lacticaseibacillus_paracasei_IATA083	max_percap	mPYG_gluc	pHMOs	4.0424	0.0638272	ns
Lacticaseibacillus_paracasei_IATA083	max_percap	mPYG_gluc	pHMOs	4.0424	0.0638272	ns
Lacticaseibacillus_paracasei_IATA083	max_percap	mPYG_gluc	pHMOs_gluc	-18.8905	0.0066443	**
Lacticaseibacillus_paracasei_IATA083	max_percap	mPYG_gluc	pHMOs_gluc	-18.8905	0.0066443	**
Lacticaseibacillus_paracasei_IATA083	max_percap	mPYG_gluc	pHMOs_gluc	-18.8905	0.0066443	**
Lacticaseibacillus_paracasei_IATA083	max_percap	mPYG_gluc	pHMOs_gluc	-18.8905	0.0066443	**
Lacticaseibacillus_paracasei_IATA083	max_percap	mPYG_gluc	pHMOs_gluc	-18.8905	0.0066443	**
Lacticaseibacillus_paracasei_IATA083	max_percap	mPYG_gluc	pHMOs_gluc	-18.8905	0.0066443	**
Lacticaseibacillus_paracasei_IATA083	max_percap	pHMOs	pHMOs_gluc	-19.2621	0.00279661	**
Lacticaseibacillus_paracasei_IATA083	max_percap	pHMOs	pHMOs_gluc	-19.2621	0.00279661	**
Lacticaseibacillus_paracasei_IATA083	max_percap	pHMOs	pHMOs_gluc	-19.2621	0.00279661	**
Lacticaseibacillus_paracasei_IATA083	max_percap	pHMOs	pHMOs_gluc	-19.2621	0.00279661	**
Lacticaseibacillus_paracasei_IATA083	max_percap	pHMOs	pHMOs_gluc	-19.2621	0.00279661	**
Lacticaseibacillus_paracasei_IATA083	max_percap	pHMOs	pHMOs_gluc	-19.2621	0.00279661	**
Lacticaseibacillus_paracasei_IATA083	max_percap	mPYG	mPYG_gluc	-29.101	0.000190667	***
Lacticaseibacillus_paracasei_IATA083	max_percap	mPYG	mPYG_gluc	-29.101	0.000190667	***
Lacticaseibacillus_paracasei_IATA083	max_percap	mPYG	mPYG_gluc	-29.101	0.000190667	***
Lacticaseibacillus_paracasei_IATA083	max_percap	mPYG	mPYG_gluc	-29.101	0.000190667	***
Lacticaseibacillus_paracasei_IATA083	max_percap	mPYG	mPYG_gluc	-29.101	0.000190667	***
Lacticaseibacillus_paracasei_IATA083	max_percap	mPYG	mPYG_gluc	-29.101	0.000190667	***
Lacticaseibacillus_paracasei_IATA083	max_percap	mPYG	pHMOs	-5.93931	0.0298643	*
Lacticaseibacillus_paracasei_IATA083	max_percap	mPYG	pHMOs	-5.93931	0.0298643	*
Lacticaseibacillus_paracasei_IATA083	max_percap	mPYG	pHMOs	-5.93931	0.0298643	*
Lacticaseibacillus_paracasei_IATA083	max_percap	mPYG	pHMOs	-5.93931	0.0298643	*
Lacticaseibacillus_paracasei_IATA083	max_percap	mPYG	pHMOs	-5.93931	0.0298643	*
Lacticaseibacillus_paracasei_IATA083	max_percap	mPYG	pHMOs	-5.93931	0.0298643	*
Lacticaseibacillus_paracasei_IATA083	max_percap	mPYG	pHMOs_gluc	-22.4305	0.00485294	**
Lacticaseibacillus_paracasei_IATA083	max_percap	mPYG	pHMOs_gluc	-22.4305	0.00485294	**
Lacticaseibacillus_paracasei_IATA083	max_percap	mPYG	pHMOs_gluc	-22.4305	0.00485294	**
Lacticaseibacillus_paracasei_IATA083	max_percap	mPYG	pHMOs_gluc	-22.4305	0.00485294	**
Lacticaseibacillus_paracasei_IATA083	max_percap	mPYG	pHMOs_gluc	-22.4305	0.00485294	**
Lacticaseibacillus_paracasei_IATA083	max_percap	mPYG	pHMOs_gluc	-22.4305	0.00485294	**
Lacticaseibacillus_paracasei_IATA083	max_percap	mPYG_gluc	pHMOs	4.0424	0.0638272	ns
Lacticaseibacillus_paracasei_IATA083	max_percap	mPYG_gluc	pHMOs	4.0424	0.0638272	ns
Lacticaseibacillus_paracasei_IATA083	max_percap	mPYG_gluc	pHMOs	4.0424	0.0638272	ns
Lacticaseibacillus_paracasei_IATA083	max_percap	mPYG_gluc	pHMOs	4.0424	0.0638272	ns
Lacticaseibacillus_paracasei_IATA083	max_percap	mPYG_gluc	pHMOs	4.0424	0.0638272	ns
Lacticaseibacillus_paracasei_IATA083	max_percap	mPYG_gluc	pHMOs	4.0424	0.0638272	ns
Lacticaseibacillus_paracasei_IATA083	max_percap	mPYG_gluc	pHMOs_gluc	-18.8905	0.0066443	**
Lacticaseibacillus_paracasei_IATA083	max_percap	mPYG_gluc	pHMOs_gluc	-18.8905	0.0066443	**
Lacticaseibacillus_paracasei_IATA083	max_percap	mPYG_gluc	pHMOs_gluc	-18.8905	0.0066443	**
Lacticaseibacillus_paracasei_IATA083	max_percap	mPYG_gluc	pHMOs_gluc	-18.8905	0.0066443	**
Lacticaseibacillus_paracasei_IATA083	max_percap	mPYG_gluc	pHMOs_gluc	-18.8905	0.0066443	**
Lacticaseibacillus_paracasei_IATA083	max_percap	mPYG_gluc	pHMOs_gluc	-18.8905	0.0066443	**
Lacticaseibacillus_paracasei_IATA083	max_percap	pHMOs	pHMOs_gluc	-19.2621	0.00279661	**
Lacticaseibacillus_paracasei_IATA083	max_percap	pHMOs	pHMOs_gluc	-19.2621	0.00279661	**
Lacticaseibacillus_paracasei_IATA083	max_percap	pHMOs	pHMOs_gluc	-19.2621	0.00279661	**
Lacticaseibacillus_paracasei_IATA083	max_percap	pHMOs	pHMOs_gluc	-19.2621	0.00279661	**
Lacticaseibacillus_paracasei_IATA083	max_percap	pHMOs	pHMOs_gluc	-19.2621	0.00279661	**
Lacticaseibacillus_paracasei_IATA083	max_percap	pHMOs	pHMOs_gluc	-19.2621	0.00279661	**
Lacticaseibacillus_paracasei_IATA109	max_percap	mPYG	mPYG_gluc	-31.249	0.000129113	***
Lacticaseibacillus_paracasei_IATA109	max_percap	mPYG	mPYG_gluc	-31.249	0.000129113	***
Lacticaseibacillus_paracasei_IATA109	max_percap	mPYG	mPYG_gluc	-31.249	0.000129113	***
Lacticaseibacillus_paracasei_IATA109	max_percap	mPYG	mPYG_gluc	-31.249	0.000129113	***
Lacticaseibacillus_paracasei_IATA109	max_percap	mPYG	mPYG_gluc	-31.249	0.000129113	***
Lacticaseibacillus_paracasei_IATA109	max_percap	mPYG	mPYG_gluc	-31.249	0.000129113	***
Lacticaseibacillus_paracasei_IATA109	max_percap	mPYG	pHMOs	-12.0742	0.001782	**
Lacticaseibacillus_paracasei_IATA109	max_percap	mPYG	pHMOs	-12.0742	0.001782	**
Lacticaseibacillus_paracasei_IATA109	max_percap	mPYG	pHMOs	-12.0742	0.001782	**
Lacticaseibacillus_paracasei_IATA109	max_percap	mPYG	pHMOs	-12.0742	0.001782	**
Lacticaseibacillus_paracasei_IATA109	max_percap	mPYG	pHMOs	-12.0742	0.001782	**
Lacticaseibacillus_paracasei_IATA109	max_percap	mPYG	pHMOs	-12.0742	0.001782	**
Lacticaseibacillus_paracasei_IATA109	max_percap	mPYG	pHMOs_gluc	-42.9564	0.00167143	**
Lacticaseibacillus_paracasei_IATA109	max_percap	mPYG	pHMOs_gluc	-42.9564	0.00167143	**
Lacticaseibacillus_paracasei_IATA109	max_percap	mPYG	pHMOs_gluc	-42.9564	0.00167143	**
Lacticaseibacillus_paracasei_IATA109	max_percap	mPYG	pHMOs_gluc	-42.9564	0.00167143	**
Lacticaseibacillus_paracasei_IATA109	max_percap	mPYG	pHMOs_gluc	-42.9564	0.00167143	**
Lacticaseibacillus_paracasei_IATA109	max_percap	mPYG	pHMOs_gluc	-42.9564	0.00167143	**
Lacticaseibacillus_paracasei_IATA109	max_percap	mPYG_gluc	pHMOs	14.2728	0.00116769	**
Lacticaseibacillus_paracasei_IATA109	max_percap	mPYG_gluc	pHMOs	14.2728	0.00116769	**
Lacticaseibacillus_paracasei_IATA109	max_percap	mPYG_gluc	pHMOs	14.2728	0.00116769	**
Lacticaseibacillus_paracasei_IATA109	max_percap	mPYG_gluc	pHMOs	14.2728	0.00116769	**
Lacticaseibacillus_paracasei_IATA109	max_percap	mPYG_gluc	pHMOs	14.2728	0.00116769	**
Lacticaseibacillus_paracasei_IATA109	max_percap	mPYG_gluc	pHMOs	14.2728	0.00116769	**
Lacticaseibacillus_paracasei_IATA109	max_percap	mPYG_gluc	pHMOs_gluc	-35.7932	0.00213	**
Lacticaseibacillus_paracasei_IATA109	max_percap	mPYG_gluc	pHMOs_gluc	-35.7932	0.00213	**
Lacticaseibacillus_paracasei_IATA109	max_percap	mPYG_gluc	pHMOs_gluc	-35.7932	0.00213	**
Lacticaseibacillus_paracasei_IATA109	max_percap	mPYG_gluc	pHMOs_gluc	-35.7932	0.00213	**
Lacticaseibacillus_paracasei_IATA109	max_percap	mPYG_gluc	pHMOs_gluc	-35.7932	0.00213	**
Lacticaseibacillus_paracasei_IATA109	max_percap	mPYG_gluc	pHMOs_gluc	-35.7932	0.00213	**
Lacticaseibacillus_paracasei_IATA109	max_percap	pHMOs	pHMOs_gluc	-39.2667	0.00163216	**
Lacticaseibacillus_paracasei_IATA109	max_percap	pHMOs	pHMOs_gluc	-39.2667	0.00163216	**
Lacticaseibacillus_paracasei_IATA109	max_percap	pHMOs	pHMOs_gluc	-39.2667	0.00163216	**
Lacticaseibacillus_paracasei_IATA109	max_percap	pHMOs	pHMOs_gluc	-39.2667	0.00163216	**
Lacticaseibacillus_paracasei_IATA109	max_percap	pHMOs	pHMOs_gluc	-39.2667	0.00163216	**
Lacticaseibacillus_paracasei_IATA109	max_percap	pHMOs	pHMOs_gluc	-39.2667	0.00163216	**
Lacticaseibacillus_paracasei_IATA109	max_percap	mPYG	mPYG_gluc	-31.249	0.000129113	***
Lacticaseibacillus_paracasei_IATA109	max_percap	mPYG	mPYG_gluc	-31.249	0.000129113	***
Lacticaseibacillus_paracasei_IATA109	max_percap	mPYG	mPYG_gluc	-31.249	0.000129113	***
Lacticaseibacillus_paracasei_IATA109	max_percap	mPYG	mPYG_gluc	-31.249	0.000129113	***
Lacticaseibacillus_paracasei_IATA109	max_percap	mPYG	mPYG_gluc	-31.249	0.000129113	***
Lacticaseibacillus_paracasei_IATA109	max_percap	mPYG	mPYG_gluc	-31.249	0.000129113	***
Lacticaseibacillus_paracasei_IATA109	max_percap	mPYG	pHMOs	-12.0742	0.001782	**
Lacticaseibacillus_paracasei_IATA109	max_percap	mPYG	pHMOs	-12.0742	0.001782	**
Lacticaseibacillus_paracasei_IATA109	max_percap	mPYG	pHMOs	-12.0742	0.001782	**
Lacticaseibacillus_paracasei_IATA109	max_percap	mPYG	pHMOs	-12.0742	0.001782	**
Lacticaseibacillus_paracasei_IATA109	max_percap	mPYG	pHMOs	-12.0742	0.001782	**
Lacticaseibacillus_paracasei_IATA109	max_percap	mPYG	pHMOs	-12.0742	0.001782	**
Lacticaseibacillus_paracasei_IATA109	max_percap	mPYG	pHMOs_gluc	-42.9564	0.00167143	**
Lacticaseibacillus_paracasei_IATA109	max_percap	mPYG	pHMOs_gluc	-42.9564	0.00167143	**
Lacticaseibacillus_paracasei_IATA109	max_percap	mPYG	pHMOs_gluc	-42.9564	0.00167143	**
Lacticaseibacillus_paracasei_IATA109	max_percap	mPYG	pHMOs_gluc	-42.9564	0.00167143	**
Lacticaseibacillus_paracasei_IATA109	max_percap	mPYG	pHMOs_gluc	-42.9564	0.00167143	**
Lacticaseibacillus_paracasei_IATA109	max_percap	mPYG	pHMOs_gluc	-42.9564	0.00167143	**
Lacticaseibacillus_paracasei_IATA109	max_percap	mPYG_gluc	pHMOs	14.2728	0.00116769	**
Lacticaseibacillus_paracasei_IATA109	max_percap	mPYG_gluc	pHMOs	14.2728	0.00116769	**
Lacticaseibacillus_paracasei_IATA109	max_percap	mPYG_gluc	pHMOs	14.2728	0.00116769	**
Lacticaseibacillus_paracasei_IATA109	max_percap	mPYG_gluc	pHMOs	14.2728	0.00116769	**
Lacticaseibacillus_paracasei_IATA109	max_percap	mPYG_gluc	pHMOs	14.2728	0.00116769	**
Lacticaseibacillus_paracasei_IATA109	max_percap	mPYG_gluc	pHMOs	14.2728	0.00116769	**
Lacticaseibacillus_paracasei_IATA109	max_percap	mPYG_gluc	pHMOs_gluc	-35.7932	0.00213	**
Lacticaseibacillus_paracasei_IATA109	max_percap	mPYG_gluc	pHMOs_gluc	-35.7932	0.00213	**
Lacticaseibacillus_paracasei_IATA109	max_percap	mPYG_gluc	pHMOs_gluc	-35.7932	0.00213	**
Lacticaseibacillus_paracasei_IATA109	max_percap	mPYG_gluc	pHMOs_gluc	-35.7932	0.00213	**
Lacticaseibacillus_paracasei_IATA109	max_percap	mPYG_gluc	pHMOs_gluc	-35.7932	0.00213	**
Lacticaseibacillus_paracasei_IATA109	max_percap	mPYG_gluc	pHMOs_gluc	-35.7932	0.00213	**
Lacticaseibacillus_paracasei_IATA109	max_percap	pHMOs	pHMOs_gluc	-39.2667	0.00163216	**
Lacticaseibacillus_paracasei_IATA109	max_percap	pHMOs	pHMOs_gluc	-39.2667	0.00163216	**
Lacticaseibacillus_paracasei_IATA109	max_percap	pHMOs	pHMOs_gluc	-39.2667	0.00163216	**
Lacticaseibacillus_paracasei_IATA109	max_percap	pHMOs	pHMOs_gluc	-39.2667	0.00163216	**
Lacticaseibacillus_paracasei_IATA109	max_percap	pHMOs	pHMOs_gluc	-39.2667	0.00163216	**
Lacticaseibacillus_paracasei_IATA109	max_percap	pHMOs	pHMOs_gluc	-39.2667	0.00163216	**
Lacticaseibacillus_paracasei_IATA109	max_percap	mPYG	mPYG_gluc	-31.249	0.000129113	***
Lacticaseibacillus_paracasei_IATA109	max_percap	mPYG	mPYG_gluc	-31.249	0.000129113	***
Lacticaseibacillus_paracasei_IATA109	max_percap	mPYG	mPYG_gluc	-31.249	0.000129113	***
Lacticaseibacillus_paracasei_IATA109	max_percap	mPYG	mPYG_gluc	-31.249	0.000129113	***
Lacticaseibacillus_paracasei_IATA109	max_percap	mPYG	mPYG_gluc	-31.249	0.000129113	***
Lacticaseibacillus_paracasei_IATA109	max_percap	mPYG	mPYG_gluc	-31.249	0.000129113	***
Lacticaseibacillus_paracasei_IATA109	max_percap	mPYG	pHMOs	-12.0742	0.001782	**
Lacticaseibacillus_paracasei_IATA109	max_percap	mPYG	pHMOs	-12.0742	0.001782	**
Lacticaseibacillus_paracasei_IATA109	max_percap	mPYG	pHMOs	-12.0742	0.001782	**
Lacticaseibacillus_paracasei_IATA109	max_percap	mPYG	pHMOs	-12.0742	0.001782	**
Lacticaseibacillus_paracasei_IATA109	max_percap	mPYG	pHMOs	-12.0742	0.001782	**
Lacticaseibacillus_paracasei_IATA109	max_percap	mPYG	pHMOs	-12.0742	0.001782	**
Lacticaseibacillus_paracasei_IATA109	max_percap	mPYG	pHMOs_gluc	-42.9564	0.00167143	**
Lacticaseibacillus_paracasei_IATA109	max_percap	mPYG	pHMOs_gluc	-42.9564	0.00167143	**
Lacticaseibacillus_paracasei_IATA109	max_percap	mPYG	pHMOs_gluc	-42.9564	0.00167143	**
Lacticaseibacillus_paracasei_IATA109	max_percap	mPYG	pHMOs_gluc	-42.9564	0.00167143	**
Lacticaseibacillus_paracasei_IATA109	max_percap	mPYG	pHMOs_gluc	-42.9564	0.00167143	**
Lacticaseibacillus_paracasei_IATA109	max_percap	mPYG	pHMOs_gluc	-42.9564	0.00167143	**
Lacticaseibacillus_paracasei_IATA109	max_percap	mPYG_gluc	pHMOs	14.2728	0.00116769	**
Lacticaseibacillus_paracasei_IATA109	max_percap	mPYG_gluc	pHMOs	14.2728	0.00116769	**
Lacticaseibacillus_paracasei_IATA109	max_percap	mPYG_gluc	pHMOs	14.2728	0.00116769	**
Lacticaseibacillus_paracasei_IATA109	max_percap	mPYG_gluc	pHMOs	14.2728	0.00116769	**
Lacticaseibacillus_paracasei_IATA109	max_percap	mPYG_gluc	pHMOs	14.2728	0.00116769	**
Lacticaseibacillus_paracasei_IATA109	max_percap	mPYG_gluc	pHMOs	14.2728	0.00116769	**
Lacticaseibacillus_paracasei_IATA109	max_percap	mPYG_gluc	pHMOs_gluc	-35.7932	0.00213	**
Lacticaseibacillus_paracasei_IATA109	max_percap	mPYG_gluc	pHMOs_gluc	-35.7932	0.00213	**
Lacticaseibacillus_paracasei_IATA109	max_percap	mPYG_gluc	pHMOs_gluc	-35.7932	0.00213	**
Lacticaseibacillus_paracasei_IATA109	max_percap	mPYG_gluc	pHMOs_gluc	-35.7932	0.00213	**
Lacticaseibacillus_paracasei_IATA109	max_percap	mPYG_gluc	pHMOs_gluc	-35.7932	0.00213	**
Lacticaseibacillus_paracasei_IATA109	max_percap	mPYG_gluc	pHMOs_gluc	-35.7932	0.00213	**
Lacticaseibacillus_paracasei_IATA109	max_percap	pHMOs	pHMOs_gluc	-39.2667	0.00163216	**
Lacticaseibacillus_paracasei_IATA109	max_percap	pHMOs	pHMOs_gluc	-39.2667	0.00163216	**
Lacticaseibacillus_paracasei_IATA109	max_percap	pHMOs	pHMOs_gluc	-39.2667	0.00163216	**
Lacticaseibacillus_paracasei_IATA109	max_percap	pHMOs	pHMOs_gluc	-39.2667	0.00163216	**
Lacticaseibacillus_paracasei_IATA109	max_percap	pHMOs	pHMOs_gluc	-39.2667	0.00163216	**
Lacticaseibacillus_paracasei_IATA109	max_percap	pHMOs	pHMOs_gluc	-39.2667	0.00163216	**
Lacticaseibacillus_paracasei_IATA109	max_percap	mPYG	mPYG_gluc	-31.249	0.000129113	***
Lacticaseibacillus_paracasei_IATA109	max_percap	mPYG	mPYG_gluc	-31.249	0.000129113	***
Lacticaseibacillus_paracasei_IATA109	max_percap	mPYG	mPYG_gluc	-31.249	0.000129113	***
Lacticaseibacillus_paracasei_IATA109	max_percap	mPYG	mPYG_gluc	-31.249	0.000129113	***
Lacticaseibacillus_paracasei_IATA109	max_percap	mPYG	mPYG_gluc	-31.249	0.000129113	***
Lacticaseibacillus_paracasei_IATA109	max_percap	mPYG	mPYG_gluc	-31.249	0.000129113	***
Lacticaseibacillus_paracasei_IATA109	max_percap	mPYG	pHMOs	-12.0742	0.001782	**
Lacticaseibacillus_paracasei_IATA109	max_percap	mPYG	pHMOs	-12.0742	0.001782	**
Lacticaseibacillus_paracasei_IATA109	max_percap	mPYG	pHMOs	-12.0742	0.001782	**
Lacticaseibacillus_paracasei_IATA109	max_percap	mPYG	pHMOs	-12.0742	0.001782	**
Lacticaseibacillus_paracasei_IATA109	max_percap	mPYG	pHMOs	-12.0742	0.001782	**
Lacticaseibacillus_paracasei_IATA109	max_percap	mPYG	pHMOs	-12.0742	0.001782	**
Lacticaseibacillus_paracasei_IATA109	max_percap	mPYG	pHMOs_gluc	-42.9564	0.00167143	**
Lacticaseibacillus_paracasei_IATA109	max_percap	mPYG	pHMOs_gluc	-42.9564	0.00167143	**
Lacticaseibacillus_paracasei_IATA109	max_percap	mPYG	pHMOs_gluc	-42.9564	0.00167143	**
Lacticaseibacillus_paracasei_IATA109	max_percap	mPYG	pHMOs_gluc	-42.9564	0.00167143	**
Lacticaseibacillus_paracasei_IATA109	max_percap	mPYG	pHMOs_gluc	-42.9564	0.00167143	**
Lacticaseibacillus_paracasei_IATA109	max_percap	mPYG	pHMOs_gluc	-42.9564	0.00167143	**
Lacticaseibacillus_paracasei_IATA109	max_percap	mPYG_gluc	pHMOs	14.2728	0.00116769	**
Lacticaseibacillus_paracasei_IATA109	max_percap	mPYG_gluc	pHMOs	14.2728	0.00116769	**
Lacticaseibacillus_paracasei_IATA109	max_percap	mPYG_gluc	pHMOs	14.2728	0.00116769	**
Lacticaseibacillus_paracasei_IATA109	max_percap	mPYG_gluc	pHMOs	14.2728	0.00116769	**
Lacticaseibacillus_paracasei_IATA109	max_percap	mPYG_gluc	pHMOs	14.2728	0.00116769	**
Lacticaseibacillus_paracasei_IATA109	max_percap	mPYG_gluc	pHMOs	14.2728	0.00116769	**
Lacticaseibacillus_paracasei_IATA109	max_percap	mPYG_gluc	pHMOs_gluc	-35.7932	0.00213	**
Lacticaseibacillus_paracasei_IATA109	max_percap	mPYG_gluc	pHMOs_gluc	-35.7932	0.00213	**
Lacticaseibacillus_paracasei_IATA109	max_percap	mPYG_gluc	pHMOs_gluc	-35.7932	0.00213	**
Lacticaseibacillus_paracasei_IATA109	max_percap	mPYG_gluc	pHMOs_gluc	-35.7932	0.00213	**
Lacticaseibacillus_paracasei_IATA109	max_percap	mPYG_gluc	pHMOs_gluc	-35.7932	0.00213	**
Lacticaseibacillus_paracasei_IATA109	max_percap	mPYG_gluc	pHMOs_gluc	-35.7932	0.00213	**
Lacticaseibacillus_paracasei_IATA109	max_percap	pHMOs	pHMOs_gluc	-39.2667	0.00163216	**
Lacticaseibacillus_paracasei_IATA109	max_percap	pHMOs	pHMOs_gluc	-39.2667	0.00163216	**
Lacticaseibacillus_paracasei_IATA109	max_percap	pHMOs	pHMOs_gluc	-39.2667	0.00163216	**
Lacticaseibacillus_paracasei_IATA109	max_percap	pHMOs	pHMOs_gluc	-39.2667	0.00163216	**
Lacticaseibacillus_paracasei_IATA109	max_percap	pHMOs	pHMOs_gluc	-39.2667	0.00163216	**
Lacticaseibacillus_paracasei_IATA109	max_percap	pHMOs	pHMOs_gluc	-39.2667	0.00163216	**
Lacticaseibacillus_paracasei_IATA109	max_percap	mPYG	mPYG_gluc	-31.249	0.000129113	***
Lacticaseibacillus_paracasei_IATA109	max_percap	mPYG	mPYG_gluc	-31.249	0.000129113	***
Lacticaseibacillus_paracasei_IATA109	max_percap	mPYG	mPYG_gluc	-31.249	0.000129113	***
Lacticaseibacillus_paracasei_IATA109	max_percap	mPYG	mPYG_gluc	-31.249	0.000129113	***
Lacticaseibacillus_paracasei_IATA109	max_percap	mPYG	mPYG_gluc	-31.249	0.000129113	***
Lacticaseibacillus_paracasei_IATA109	max_percap	mPYG	mPYG_gluc	-31.249	0.000129113	***
Lacticaseibacillus_paracasei_IATA109	max_percap	mPYG	pHMOs	-12.0742	0.001782	**
Lacticaseibacillus_paracasei_IATA109	max_percap	mPYG	pHMOs	-12.0742	0.001782	**
Lacticaseibacillus_paracasei_IATA109	max_percap	mPYG	pHMOs	-12.0742	0.001782	**
Lacticaseibacillus_paracasei_IATA109	max_percap	mPYG	pHMOs	-12.0742	0.001782	**
Lacticaseibacillus_paracasei_IATA109	max_percap	mPYG	pHMOs	-12.0742	0.001782	**
Lacticaseibacillus_paracasei_IATA109	max_percap	mPYG	pHMOs	-12.0742	0.001782	**
Lacticaseibacillus_paracasei_IATA109	max_percap	mPYG	pHMOs_gluc	-42.9564	0.00167143	**
Lacticaseibacillus_paracasei_IATA109	max_percap	mPYG	pHMOs_gluc	-42.9564	0.00167143	**
Lacticaseibacillus_paracasei_IATA109	max_percap	mPYG	pHMOs_gluc	-42.9564	0.00167143	**
Lacticaseibacillus_paracasei_IATA109	max_percap	mPYG	pHMOs_gluc	-42.9564	0.00167143	**
Lacticaseibacillus_paracasei_IATA109	max_percap	mPYG	pHMOs_gluc	-42.9564	0.00167143	**
Lacticaseibacillus_paracasei_IATA109	max_percap	mPYG	pHMOs_gluc	-42.9564	0.00167143	**
Lacticaseibacillus_paracasei_IATA109	max_percap	mPYG_gluc	pHMOs	14.2728	0.00116769	**
Lacticaseibacillus_paracasei_IATA109	max_percap	mPYG_gluc	pHMOs	14.2728	0.00116769	**
Lacticaseibacillus_paracasei_IATA109	max_percap	mPYG_gluc	pHMOs	14.2728	0.00116769	**
Lacticaseibacillus_paracasei_IATA109	max_percap	mPYG_gluc	pHMOs	14.2728	0.00116769	**
Lacticaseibacillus_paracasei_IATA109	max_percap	mPYG_gluc	pHMOs	14.2728	0.00116769	**
Lacticaseibacillus_paracasei_IATA109	max_percap	mPYG_gluc	pHMOs	14.2728	0.00116769	**
Lacticaseibacillus_paracasei_IATA109	max_percap	mPYG_gluc	pHMOs_gluc	-35.7932	0.00213	**
Lacticaseibacillus_paracasei_IATA109	max_percap	mPYG_gluc	pHMOs_gluc	-35.7932	0.00213	**
Lacticaseibacillus_paracasei_IATA109	max_percap	mPYG_gluc	pHMOs_gluc	-35.7932	0.00213	**
Lacticaseibacillus_paracasei_IATA109	max_percap	mPYG_gluc	pHMOs_gluc	-35.7932	0.00213	**
Lacticaseibacillus_paracasei_IATA109	max_percap	mPYG_gluc	pHMOs_gluc	-35.7932	0.00213	**
Lacticaseibacillus_paracasei_IATA109	max_percap	mPYG_gluc	pHMOs_gluc	-35.7932	0.00213	**
Lacticaseibacillus_paracasei_IATA109	max_percap	pHMOs	pHMOs_gluc	-39.2667	0.00163216	**
Lacticaseibacillus_paracasei_IATA109	max_percap	pHMOs	pHMOs_gluc	-39.2667	0.00163216	**
Lacticaseibacillus_paracasei_IATA109	max_percap	pHMOs	pHMOs_gluc	-39.2667	0.00163216	**
Lacticaseibacillus_paracasei_IATA109	max_percap	pHMOs	pHMOs_gluc	-39.2667	0.00163216	**
Lacticaseibacillus_paracasei_IATA109	max_percap	pHMOs	pHMOs_gluc	-39.2667	0.00163216	**
Lacticaseibacillus_paracasei_IATA109	max_percap	pHMOs	pHMOs_gluc	-39.2667	0.00163216	**
Lacticaseibacillus_paracasei_IATA109	max_percap	mPYG	mPYG_gluc	-31.249	0.000129113	***
Lacticaseibacillus_paracasei_IATA109	max_percap	mPYG	mPYG_gluc	-31.249	0.000129113	***
Lacticaseibacillus_paracasei_IATA109	max_percap	mPYG	mPYG_gluc	-31.249	0.000129113	***
Lacticaseibacillus_paracasei_IATA109	max_percap	mPYG	mPYG_gluc	-31.249	0.000129113	***
Lacticaseibacillus_paracasei_IATA109	max_percap	mPYG	mPYG_gluc	-31.249	0.000129113	***
Lacticaseibacillus_paracasei_IATA109	max_percap	mPYG	mPYG_gluc	-31.249	0.000129113	***
Lacticaseibacillus_paracasei_IATA109	max_percap	mPYG	pHMOs	-12.0742	0.001782	**
Lacticaseibacillus_paracasei_IATA109	max_percap	mPYG	pHMOs	-12.0742	0.001782	**
Lacticaseibacillus_paracasei_IATA109	max_percap	mPYG	pHMOs	-12.0742	0.001782	**
Lacticaseibacillus_paracasei_IATA109	max_percap	mPYG	pHMOs	-12.0742	0.001782	**
Lacticaseibacillus_paracasei_IATA109	max_percap	mPYG	pHMOs	-12.0742	0.001782	**
Lacticaseibacillus_paracasei_IATA109	max_percap	mPYG	pHMOs	-12.0742	0.001782	**
Lacticaseibacillus_paracasei_IATA109	max_percap	mPYG	pHMOs_gluc	-42.9564	0.00167143	**
Lacticaseibacillus_paracasei_IATA109	max_percap	mPYG	pHMOs_gluc	-42.9564	0.00167143	**
Lacticaseibacillus_paracasei_IATA109	max_percap	mPYG	pHMOs_gluc	-42.9564	0.00167143	**
Lacticaseibacillus_paracasei_IATA109	max_percap	mPYG	pHMOs_gluc	-42.9564	0.00167143	**
Lacticaseibacillus_paracasei_IATA109	max_percap	mPYG	pHMOs_gluc	-42.9564	0.00167143	**
Lacticaseibacillus_paracasei_IATA109	max_percap	mPYG	pHMOs_gluc	-42.9564	0.00167143	**
Lacticaseibacillus_paracasei_IATA109	max_percap	mPYG_gluc	pHMOs	14.2728	0.00116769	**
Lacticaseibacillus_paracasei_IATA109	max_percap	mPYG_gluc	pHMOs	14.2728	0.00116769	**
Lacticaseibacillus_paracasei_IATA109	max_percap	mPYG_gluc	pHMOs	14.2728	0.00116769	**
Lacticaseibacillus_paracasei_IATA109	max_percap	mPYG_gluc	pHMOs	14.2728	0.00116769	**
Lacticaseibacillus_paracasei_IATA109	max_percap	mPYG_gluc	pHMOs	14.2728	0.00116769	**
Lacticaseibacillus_paracasei_IATA109	max_percap	mPYG_gluc	pHMOs	14.2728	0.00116769	**
Lacticaseibacillus_paracasei_IATA109	max_percap	mPYG_gluc	pHMOs_gluc	-35.7932	0.00213	**
Lacticaseibacillus_paracasei_IATA109	max_percap	mPYG_gluc	pHMOs_gluc	-35.7932	0.00213	**
Lacticaseibacillus_paracasei_IATA109	max_percap	mPYG_gluc	pHMOs_gluc	-35.7932	0.00213	**
Lacticaseibacillus_paracasei_IATA109	max_percap	mPYG_gluc	pHMOs_gluc	-35.7932	0.00213	**
Lacticaseibacillus_paracasei_IATA109	max_percap	mPYG_gluc	pHMOs_gluc	-35.7932	0.00213	**
Lacticaseibacillus_paracasei_IATA109	max_percap	mPYG_gluc	pHMOs_gluc	-35.7932	0.00213	**
Lacticaseibacillus_paracasei_IATA109	max_percap	pHMOs	pHMOs_gluc	-39.2667	0.00163216	**
Lacticaseibacillus_paracasei_IATA109	max_percap	pHMOs	pHMOs_gluc	-39.2667	0.00163216	**
Lacticaseibacillus_paracasei_IATA109	max_percap	pHMOs	pHMOs_gluc	-39.2667	0.00163216	**
Lacticaseibacillus_paracasei_IATA109	max_percap	pHMOs	pHMOs_gluc	-39.2667	0.00163216	**
Lacticaseibacillus_paracasei_IATA109	max_percap	pHMOs	pHMOs_gluc	-39.2667	0.00163216	**
Lacticaseibacillus_paracasei_IATA109	max_percap	pHMOs	pHMOs_gluc	-39.2667	0.00163216	**
Lacticaseibacillus_rhamnosus_IATA117	max_percap	mPYG	mPYG_gluc	-13.0857	0.00964912	**
Lacticaseibacillus_rhamnosus_IATA117	max_percap	mPYG	mPYG_gluc	-13.0857	0.00964912	**
Lacticaseibacillus_rhamnosus_IATA117	max_percap	mPYG	mPYG_gluc	-13.0857	0.00964912	**
Lacticaseibacillus_rhamnosus_IATA117	max_percap	mPYG	mPYG_gluc	-13.0857	0.00964912	**
Lacticaseibacillus_rhamnosus_IATA117	max_percap	mPYG	mPYG_gluc	-13.0857	0.00964912	**
Lacticaseibacillus_rhamnosus_IATA117	max_percap	mPYG	mPYG_gluc	-13.0857	0.00964912	**
Lacticaseibacillus_rhamnosus_IATA117	max_percap	mPYG	pHMOs	-7.05803	0.00485294	**
Lacticaseibacillus_rhamnosus_IATA117	max_percap	mPYG	pHMOs	-7.05803	0.00485294	**
Lacticaseibacillus_rhamnosus_IATA117	max_percap	mPYG	pHMOs	-7.05803	0.00485294	**
Lacticaseibacillus_rhamnosus_IATA117	max_percap	mPYG	pHMOs	-7.05803	0.00485294	**
Lacticaseibacillus_rhamnosus_IATA117	max_percap	mPYG	pHMOs	-7.05803	0.00485294	**
Lacticaseibacillus_rhamnosus_IATA117	max_percap	mPYG	pHMOs	-7.05803	0.00485294	**
Lacticaseibacillus_rhamnosus_IATA117	max_percap	mPYG	pHMOs_gluc	-44.5179	0.000331375	***
Lacticaseibacillus_rhamnosus_IATA117	max_percap	mPYG	pHMOs_gluc	-44.5179	0.000331375	***
Lacticaseibacillus_rhamnosus_IATA117	max_percap	mPYG	pHMOs_gluc	-44.5179	0.000331375	***
Lacticaseibacillus_rhamnosus_IATA117	max_percap	mPYG	pHMOs_gluc	-44.5179	0.000331375	***
Lacticaseibacillus_rhamnosus_IATA117	max_percap	mPYG	pHMOs_gluc	-44.5179	0.000331375	***
Lacticaseibacillus_rhamnosus_IATA117	max_percap	mPYG	pHMOs_gluc	-44.5179	0.000331375	***
Lacticaseibacillus_rhamnosus_IATA117	max_percap	mPYG_gluc	pHMOs	3.95582	0.0718548	ns
Lacticaseibacillus_rhamnosus_IATA117	max_percap	mPYG_gluc	pHMOs	3.95582	0.0718548	ns
Lacticaseibacillus_rhamnosus_IATA117	max_percap	mPYG_gluc	pHMOs	3.95582	0.0718548	ns
Lacticaseibacillus_rhamnosus_IATA117	max_percap	mPYG_gluc	pHMOs	3.95582	0.0718548	ns
Lacticaseibacillus_rhamnosus_IATA117	max_percap	mPYG_gluc	pHMOs	3.95582	0.0718548	ns
Lacticaseibacillus_rhamnosus_IATA117	max_percap	mPYG_gluc	pHMOs	3.95582	0.0718548	ns
Lacticaseibacillus_rhamnosus_IATA117	max_percap	mPYG_gluc	pHMOs_gluc	-43.1787	0.00194894	**
Lacticaseibacillus_rhamnosus_IATA117	max_percap	mPYG_gluc	pHMOs_gluc	-43.1787	0.00194894	**
Lacticaseibacillus_rhamnosus_IATA117	max_percap	mPYG_gluc	pHMOs_gluc	-43.1787	0.00194894	**
Lacticaseibacillus_rhamnosus_IATA117	max_percap	mPYG_gluc	pHMOs_gluc	-43.1787	0.00194894	**
Lacticaseibacillus_rhamnosus_IATA117	max_percap	mPYG_gluc	pHMOs_gluc	-43.1787	0.00194894	**
Lacticaseibacillus_rhamnosus_IATA117	max_percap	mPYG_gluc	pHMOs_gluc	-43.1787	0.00194894	**
Lacticaseibacillus_rhamnosus_IATA117	max_percap	pHMOs	pHMOs_gluc	-40.8192	0.000488	***
Lacticaseibacillus_rhamnosus_IATA117	max_percap	pHMOs	pHMOs_gluc	-40.8192	0.000488	***
Lacticaseibacillus_rhamnosus_IATA117	max_percap	pHMOs	pHMOs_gluc	-40.8192	0.000488	***
Lacticaseibacillus_rhamnosus_IATA117	max_percap	pHMOs	pHMOs_gluc	-40.8192	0.000488	***
Lacticaseibacillus_rhamnosus_IATA117	max_percap	pHMOs	pHMOs_gluc	-40.8192	0.000488	***
Lacticaseibacillus_rhamnosus_IATA117	max_percap	pHMOs	pHMOs_gluc	-40.8192	0.000488	***
Lacticaseibacillus_rhamnosus_IATA117	max_percap	mPYG	mPYG_gluc	-13.0857	0.00964912	**
Lacticaseibacillus_rhamnosus_IATA117	max_percap	mPYG	mPYG_gluc	-13.0857	0.00964912	**
Lacticaseibacillus_rhamnosus_IATA117	max_percap	mPYG	mPYG_gluc	-13.0857	0.00964912	**
Lacticaseibacillus_rhamnosus_IATA117	max_percap	mPYG	mPYG_gluc	-13.0857	0.00964912	**
Lacticaseibacillus_rhamnosus_IATA117	max_percap	mPYG	mPYG_gluc	-13.0857	0.00964912	**
Lacticaseibacillus_rhamnosus_IATA117	max_percap	mPYG	mPYG_gluc	-13.0857	0.00964912	**
Lacticaseibacillus_rhamnosus_IATA117	max_percap	mPYG	pHMOs	-7.05803	0.00485294	**
Lacticaseibacillus_rhamnosus_IATA117	max_percap	mPYG	pHMOs	-7.05803	0.00485294	**
Lacticaseibacillus_rhamnosus_IATA117	max_percap	mPYG	pHMOs	-7.05803	0.00485294	**
Lacticaseibacillus_rhamnosus_IATA117	max_percap	mPYG	pHMOs	-7.05803	0.00485294	**
Lacticaseibacillus_rhamnosus_IATA117	max_percap	mPYG	pHMOs	-7.05803	0.00485294	**
Lacticaseibacillus_rhamnosus_IATA117	max_percap	mPYG	pHMOs	-7.05803	0.00485294	**
Lacticaseibacillus_rhamnosus_IATA117	max_percap	mPYG	pHMOs_gluc	-44.5179	0.000331375	***
Lacticaseibacillus_rhamnosus_IATA117	max_percap	mPYG	pHMOs_gluc	-44.5179	0.000331375	***
Lacticaseibacillus_rhamnosus_IATA117	max_percap	mPYG	pHMOs_gluc	-44.5179	0.000331375	***
Lacticaseibacillus_rhamnosus_IATA117	max_percap	mPYG	pHMOs_gluc	-44.5179	0.000331375	***
Lacticaseibacillus_rhamnosus_IATA117	max_percap	mPYG	pHMOs_gluc	-44.5179	0.000331375	***
Lacticaseibacillus_rhamnosus_IATA117	max_percap	mPYG	pHMOs_gluc	-44.5179	0.000331375	***
Lacticaseibacillus_rhamnosus_IATA117	max_percap	mPYG_gluc	pHMOs	3.95582	0.0718548	ns
Lacticaseibacillus_rhamnosus_IATA117	max_percap	mPYG_gluc	pHMOs	3.95582	0.0718548	ns
Lacticaseibacillus_rhamnosus_IATA117	max_percap	mPYG_gluc	pHMOs	3.95582	0.0718548	ns
Lacticaseibacillus_rhamnosus_IATA117	max_percap	mPYG_gluc	pHMOs	3.95582	0.0718548	ns
Lacticaseibacillus_rhamnosus_IATA117	max_percap	mPYG_gluc	pHMOs	3.95582	0.0718548	ns
Lacticaseibacillus_rhamnosus_IATA117	max_percap	mPYG_gluc	pHMOs	3.95582	0.0718548	ns
Lacticaseibacillus_rhamnosus_IATA117	max_percap	mPYG_gluc	pHMOs_gluc	-43.1787	0.00194894	**
Lacticaseibacillus_rhamnosus_IATA117	max_percap	mPYG_gluc	pHMOs_gluc	-43.1787	0.00194894	**
Lacticaseibacillus_rhamnosus_IATA117	max_percap	mPYG_gluc	pHMOs_gluc	-43.1787	0.00194894	**
Lacticaseibacillus_rhamnosus_IATA117	max_percap	mPYG_gluc	pHMOs_gluc	-43.1787	0.00194894	**
Lacticaseibacillus_rhamnosus_IATA117	max_percap	mPYG_gluc	pHMOs_gluc	-43.1787	0.00194894	**
Lacticaseibacillus_rhamnosus_IATA117	max_percap	mPYG_gluc	pHMOs_gluc	-43.1787	0.00194894	**
Lacticaseibacillus_rhamnosus_IATA117	max_percap	pHMOs	pHMOs_gluc	-40.8192	0.000488	***
Lacticaseibacillus_rhamnosus_IATA117	max_percap	pHMOs	pHMOs_gluc	-40.8192	0.000488	***
Lacticaseibacillus_rhamnosus_IATA117	max_percap	pHMOs	pHMOs_gluc	-40.8192	0.000488	***
Lacticaseibacillus_rhamnosus_IATA117	max_percap	pHMOs	pHMOs_gluc	-40.8192	0.000488	***
Lacticaseibacillus_rhamnosus_IATA117	max_percap	pHMOs	pHMOs_gluc	-40.8192	0.000488	***
Lacticaseibacillus_rhamnosus_IATA117	max_percap	pHMOs	pHMOs_gluc	-40.8192	0.000488	***
Lacticaseibacillus_rhamnosus_IATA117	max_percap	mPYG	mPYG_gluc	-13.0857	0.00964912	**
Lacticaseibacillus_rhamnosus_IATA117	max_percap	mPYG	mPYG_gluc	-13.0857	0.00964912	**
Lacticaseibacillus_rhamnosus_IATA117	max_percap	mPYG	mPYG_gluc	-13.0857	0.00964912	**
Lacticaseibacillus_rhamnosus_IATA117	max_percap	mPYG	mPYG_gluc	-13.0857	0.00964912	**
Lacticaseibacillus_rhamnosus_IATA117	max_percap	mPYG	mPYG_gluc	-13.0857	0.00964912	**
Lacticaseibacillus_rhamnosus_IATA117	max_percap	mPYG	mPYG_gluc	-13.0857	0.00964912	**
Lacticaseibacillus_rhamnosus_IATA117	max_percap	mPYG	pHMOs	-7.05803	0.00485294	**
Lacticaseibacillus_rhamnosus_IATA117	max_percap	mPYG	pHMOs	-7.05803	0.00485294	**
Lacticaseibacillus_rhamnosus_IATA117	max_percap	mPYG	pHMOs	-7.05803	0.00485294	**
Lacticaseibacillus_rhamnosus_IATA117	max_percap	mPYG	pHMOs	-7.05803	0.00485294	**
Lacticaseibacillus_rhamnosus_IATA117	max_percap	mPYG	pHMOs	-7.05803	0.00485294	**
Lacticaseibacillus_rhamnosus_IATA117	max_percap	mPYG	pHMOs	-7.05803	0.00485294	**
Lacticaseibacillus_rhamnosus_IATA117	max_percap	mPYG	pHMOs_gluc	-44.5179	0.000331375	***
Lacticaseibacillus_rhamnosus_IATA117	max_percap	mPYG	pHMOs_gluc	-44.5179	0.000331375	***
Lacticaseibacillus_rhamnosus_IATA117	max_percap	mPYG	pHMOs_gluc	-44.5179	0.000331375	***
Lacticaseibacillus_rhamnosus_IATA117	max_percap	mPYG	pHMOs_gluc	-44.5179	0.000331375	***
Lacticaseibacillus_rhamnosus_IATA117	max_percap	mPYG	pHMOs_gluc	-44.5179	0.000331375	***
Lacticaseibacillus_rhamnosus_IATA117	max_percap	mPYG	pHMOs_gluc	-44.5179	0.000331375	***
Lacticaseibacillus_rhamnosus_IATA117	max_percap	mPYG_gluc	pHMOs	3.95582	0.0718548	ns
Lacticaseibacillus_rhamnosus_IATA117	max_percap	mPYG_gluc	pHMOs	3.95582	0.0718548	ns
Lacticaseibacillus_rhamnosus_IATA117	max_percap	mPYG_gluc	pHMOs	3.95582	0.0718548	ns
Lacticaseibacillus_rhamnosus_IATA117	max_percap	mPYG_gluc	pHMOs	3.95582	0.0718548	ns
Lacticaseibacillus_rhamnosus_IATA117	max_percap	mPYG_gluc	pHMOs	3.95582	0.0718548	ns
Lacticaseibacillus_rhamnosus_IATA117	max_percap	mPYG_gluc	pHMOs	3.95582	0.0718548	ns
Lacticaseibacillus_rhamnosus_IATA117	max_percap	mPYG_gluc	pHMOs_gluc	-43.1787	0.00194894	**
Lacticaseibacillus_rhamnosus_IATA117	max_percap	mPYG_gluc	pHMOs_gluc	-43.1787	0.00194894	**
Lacticaseibacillus_rhamnosus_IATA117	max_percap	mPYG_gluc	pHMOs_gluc	-43.1787	0.00194894	**
Lacticaseibacillus_rhamnosus_IATA117	max_percap	mPYG_gluc	pHMOs_gluc	-43.1787	0.00194894	**
Lacticaseibacillus_rhamnosus_IATA117	max_percap	mPYG_gluc	pHMOs_gluc	-43.1787	0.00194894	**
Lacticaseibacillus_rhamnosus_IATA117	max_percap	mPYG_gluc	pHMOs_gluc	-43.1787	0.00194894	**
Lacticaseibacillus_rhamnosus_IATA117	max_percap	pHMOs	pHMOs_gluc	-40.8192	0.000488	***
Lacticaseibacillus_rhamnosus_IATA117	max_percap	pHMOs	pHMOs_gluc	-40.8192	0.000488	***
Lacticaseibacillus_rhamnosus_IATA117	max_percap	pHMOs	pHMOs_gluc	-40.8192	0.000488	***
Lacticaseibacillus_rhamnosus_IATA117	max_percap	pHMOs	pHMOs_gluc	-40.8192	0.000488	***
Lacticaseibacillus_rhamnosus_IATA117	max_percap	pHMOs	pHMOs_gluc	-40.8192	0.000488	***
Lacticaseibacillus_rhamnosus_IATA117	max_percap	pHMOs	pHMOs_gluc	-40.8192	0.000488	***
Lacticaseibacillus_rhamnosus_IATA117	max_percap	mPYG	mPYG_gluc	-13.0857	0.00964912	**
Lacticaseibacillus_rhamnosus_IATA117	max_percap	mPYG	mPYG_gluc	-13.0857	0.00964912	**
Lacticaseibacillus_rhamnosus_IATA117	max_percap	mPYG	mPYG_gluc	-13.0857	0.00964912	**
Lacticaseibacillus_rhamnosus_IATA117	max_percap	mPYG	mPYG_gluc	-13.0857	0.00964912	**
Lacticaseibacillus_rhamnosus_IATA117	max_percap	mPYG	mPYG_gluc	-13.0857	0.00964912	**
Lacticaseibacillus_rhamnosus_IATA117	max_percap	mPYG	mPYG_gluc	-13.0857	0.00964912	**
Lacticaseibacillus_rhamnosus_IATA117	max_percap	mPYG	pHMOs	-7.05803	0.00485294	**
Lacticaseibacillus_rhamnosus_IATA117	max_percap	mPYG	pHMOs	-7.05803	0.00485294	**
Lacticaseibacillus_rhamnosus_IATA117	max_percap	mPYG	pHMOs	-7.05803	0.00485294	**
Lacticaseibacillus_rhamnosus_IATA117	max_percap	mPYG	pHMOs	-7.05803	0.00485294	**
Lacticaseibacillus_rhamnosus_IATA117	max_percap	mPYG	pHMOs	-7.05803	0.00485294	**
Lacticaseibacillus_rhamnosus_IATA117	max_percap	mPYG	pHMOs	-7.05803	0.00485294	**
Lacticaseibacillus_rhamnosus_IATA117	max_percap	mPYG	pHMOs_gluc	-44.5179	0.000331375	***
Lacticaseibacillus_rhamnosus_IATA117	max_percap	mPYG	pHMOs_gluc	-44.5179	0.000331375	***
Lacticaseibacillus_rhamnosus_IATA117	max_percap	mPYG	pHMOs_gluc	-44.5179	0.000331375	***
Lacticaseibacillus_rhamnosus_IATA117	max_percap	mPYG	pHMOs_gluc	-44.5179	0.000331375	***
Lacticaseibacillus_rhamnosus_IATA117	max_percap	mPYG	pHMOs_gluc	-44.5179	0.000331375	***
Lacticaseibacillus_rhamnosus_IATA117	max_percap	mPYG	pHMOs_gluc	-44.5179	0.000331375	***
Lacticaseibacillus_rhamnosus_IATA117	max_percap	mPYG_gluc	pHMOs	3.95582	0.0718548	ns
Lacticaseibacillus_rhamnosus_IATA117	max_percap	mPYG_gluc	pHMOs	3.95582	0.0718548	ns
Lacticaseibacillus_rhamnosus_IATA117	max_percap	mPYG_gluc	pHMOs	3.95582	0.0718548	ns
Lacticaseibacillus_rhamnosus_IATA117	max_percap	mPYG_gluc	pHMOs	3.95582	0.0718548	ns
Lacticaseibacillus_rhamnosus_IATA117	max_percap	mPYG_gluc	pHMOs	3.95582	0.0718548	ns
Lacticaseibacillus_rhamnosus_IATA117	max_percap	mPYG_gluc	pHMOs	3.95582	0.0718548	ns
Lacticaseibacillus_rhamnosus_IATA117	max_percap	mPYG_gluc	pHMOs_gluc	-43.1787	0.00194894	**
Lacticaseibacillus_rhamnosus_IATA117	max_percap	mPYG_gluc	pHMOs_gluc	-43.1787	0.00194894	**
Lacticaseibacillus_rhamnosus_IATA117	max_percap	mPYG_gluc	pHMOs_gluc	-43.1787	0.00194894	**
Lacticaseibacillus_rhamnosus_IATA117	max_percap	mPYG_gluc	pHMOs_gluc	-43.1787	0.00194894	**
Lacticaseibacillus_rhamnosus_IATA117	max_percap	mPYG_gluc	pHMOs_gluc	-43.1787	0.00194894	**
Lacticaseibacillus_rhamnosus_IATA117	max_percap	mPYG_gluc	pHMOs_gluc	-43.1787	0.00194894	**
Lacticaseibacillus_rhamnosus_IATA117	max_percap	pHMOs	pHMOs_gluc	-40.8192	0.000488	***
Lacticaseibacillus_rhamnosus_IATA117	max_percap	pHMOs	pHMOs_gluc	-40.8192	0.000488	***
Lacticaseibacillus_rhamnosus_IATA117	max_percap	pHMOs	pHMOs_gluc	-40.8192	0.000488	***
Lacticaseibacillus_rhamnosus_IATA117	max_percap	pHMOs	pHMOs_gluc	-40.8192	0.000488	***
Lacticaseibacillus_rhamnosus_IATA117	max_percap	pHMOs	pHMOs_gluc	-40.8192	0.000488	***
Lacticaseibacillus_rhamnosus_IATA117	max_percap	pHMOs	pHMOs_gluc	-40.8192	0.000488	***
Lacticaseibacillus_rhamnosus_IATA117	max_percap	mPYG	mPYG_gluc	-13.0857	0.00964912	**
Lacticaseibacillus_rhamnosus_IATA117	max_percap	mPYG	mPYG_gluc	-13.0857	0.00964912	**
Lacticaseibacillus_rhamnosus_IATA117	max_percap	mPYG	mPYG_gluc	-13.0857	0.00964912	**
Lacticaseibacillus_rhamnosus_IATA117	max_percap	mPYG	mPYG_gluc	-13.0857	0.00964912	**
Lacticaseibacillus_rhamnosus_IATA117	max_percap	mPYG	mPYG_gluc	-13.0857	0.00964912	**
Lacticaseibacillus_rhamnosus_IATA117	max_percap	mPYG	mPYG_gluc	-13.0857	0.00964912	**
Lacticaseibacillus_rhamnosus_IATA117	max_percap	mPYG	pHMOs	-7.05803	0.00485294	**
Lacticaseibacillus_rhamnosus_IATA117	max_percap	mPYG	pHMOs	-7.05803	0.00485294	**
Lacticaseibacillus_rhamnosus_IATA117	max_percap	mPYG	pHMOs	-7.05803	0.00485294	**
Lacticaseibacillus_rhamnosus_IATA117	max_percap	mPYG	pHMOs	-7.05803	0.00485294	**
Lacticaseibacillus_rhamnosus_IATA117	max_percap	mPYG	pHMOs	-7.05803	0.00485294	**
Lacticaseibacillus_rhamnosus_IATA117	max_percap	mPYG	pHMOs	-7.05803	0.00485294	**
Lacticaseibacillus_rhamnosus_IATA117	max_percap	mPYG	pHMOs_gluc	-44.5179	0.000331375	***
Lacticaseibacillus_rhamnosus_IATA117	max_percap	mPYG	pHMOs_gluc	-44.5179	0.000331375	***
Lacticaseibacillus_rhamnosus_IATA117	max_percap	mPYG	pHMOs_gluc	-44.5179	0.000331375	***
Lacticaseibacillus_rhamnosus_IATA117	max_percap	mPYG	pHMOs_gluc	-44.5179	0.000331375	***
Lacticaseibacillus_rhamnosus_IATA117	max_percap	mPYG	pHMOs_gluc	-44.5179	0.000331375	***
Lacticaseibacillus_rhamnosus_IATA117	max_percap	mPYG	pHMOs_gluc	-44.5179	0.000331375	***
Lacticaseibacillus_rhamnosus_IATA117	max_percap	mPYG_gluc	pHMOs	3.95582	0.0718548	ns
Lacticaseibacillus_rhamnosus_IATA117	max_percap	mPYG_gluc	pHMOs	3.95582	0.0718548	ns
Lacticaseibacillus_rhamnosus_IATA117	max_percap	mPYG_gluc	pHMOs	3.95582	0.0718548	ns
Lacticaseibacillus_rhamnosus_IATA117	max_percap	mPYG_gluc	pHMOs	3.95582	0.0718548	ns
Lacticaseibacillus_rhamnosus_IATA117	max_percap	mPYG_gluc	pHMOs	3.95582	0.0718548	ns
Lacticaseibacillus_rhamnosus_IATA117	max_percap	mPYG_gluc	pHMOs	3.95582	0.0718548	ns
Lacticaseibacillus_rhamnosus_IATA117	max_percap	mPYG_gluc	pHMOs_gluc	-43.1787	0.00194894	**
Lacticaseibacillus_rhamnosus_IATA117	max_percap	mPYG_gluc	pHMOs_gluc	-43.1787	0.00194894	**
Lacticaseibacillus_rhamnosus_IATA117	max_percap	mPYG_gluc	pHMOs_gluc	-43.1787	0.00194894	**
Lacticaseibacillus_rhamnosus_IATA117	max_percap	mPYG_gluc	pHMOs_gluc	-43.1787	0.00194894	**
Lacticaseibacillus_rhamnosus_IATA117	max_percap	mPYG_gluc	pHMOs_gluc	-43.1787	0.00194894	**
Lacticaseibacillus_rhamnosus_IATA117	max_percap	mPYG_gluc	pHMOs_gluc	-43.1787	0.00194894	**
Lacticaseibacillus_rhamnosus_IATA117	max_percap	pHMOs	pHMOs_gluc	-40.8192	0.000488	***
Lacticaseibacillus_rhamnosus_IATA117	max_percap	pHMOs	pHMOs_gluc	-40.8192	0.000488	***
Lacticaseibacillus_rhamnosus_IATA117	max_percap	pHMOs	pHMOs_gluc	-40.8192	0.000488	***
Lacticaseibacillus_rhamnosus_IATA117	max_percap	pHMOs	pHMOs_gluc	-40.8192	0.000488	***
Lacticaseibacillus_rhamnosus_IATA117	max_percap	pHMOs	pHMOs_gluc	-40.8192	0.000488	***
Lacticaseibacillus_rhamnosus_IATA117	max_percap	pHMOs	pHMOs_gluc	-40.8192	0.000488	***
Lacticaseibacillus_rhamnosus_IATA117	max_percap	mPYG	mPYG_gluc	-13.0857	0.00964912	**
Lacticaseibacillus_rhamnosus_IATA117	max_percap	mPYG	mPYG_gluc	-13.0857	0.00964912	**
Lacticaseibacillus_rhamnosus_IATA117	max_percap	mPYG	mPYG_gluc	-13.0857	0.00964912	**
Lacticaseibacillus_rhamnosus_IATA117	max_percap	mPYG	mPYG_gluc	-13.0857	0.00964912	**
Lacticaseibacillus_rhamnosus_IATA117	max_percap	mPYG	mPYG_gluc	-13.0857	0.00964912	**
Lacticaseibacillus_rhamnosus_IATA117	max_percap	mPYG	mPYG_gluc	-13.0857	0.00964912	**
Lacticaseibacillus_rhamnosus_IATA117	max_percap	mPYG	pHMOs	-7.05803	0.00485294	**
Lacticaseibacillus_rhamnosus_IATA117	max_percap	mPYG	pHMOs	-7.05803	0.00485294	**
Lacticaseibacillus_rhamnosus_IATA117	max_percap	mPYG	pHMOs	-7.05803	0.00485294	**
Lacticaseibacillus_rhamnosus_IATA117	max_percap	mPYG	pHMOs	-7.05803	0.00485294	**
Lacticaseibacillus_rhamnosus_IATA117	max_percap	mPYG	pHMOs	-7.05803	0.00485294	**
Lacticaseibacillus_rhamnosus_IATA117	max_percap	mPYG	pHMOs	-7.05803	0.00485294	**
Lacticaseibacillus_rhamnosus_IATA117	max_percap	mPYG	pHMOs_gluc	-44.5179	0.000331375	***
Lacticaseibacillus_rhamnosus_IATA117	max_percap	mPYG	pHMOs_gluc	-44.5179	0.000331375	***
Lacticaseibacillus_rhamnosus_IATA117	max_percap	mPYG	pHMOs_gluc	-44.5179	0.000331375	***
Lacticaseibacillus_rhamnosus_IATA117	max_percap	mPYG	pHMOs_gluc	-44.5179	0.000331375	***
Lacticaseibacillus_rhamnosus_IATA117	max_percap	mPYG	pHMOs_gluc	-44.5179	0.000331375	***
Lacticaseibacillus_rhamnosus_IATA117	max_percap	mPYG	pHMOs_gluc	-44.5179	0.000331375	***
Lacticaseibacillus_rhamnosus_IATA117	max_percap	mPYG_gluc	pHMOs	3.95582	0.0718548	ns
Lacticaseibacillus_rhamnosus_IATA117	max_percap	mPYG_gluc	pHMOs	3.95582	0.0718548	ns
Lacticaseibacillus_rhamnosus_IATA117	max_percap	mPYG_gluc	pHMOs	3.95582	0.0718548	ns
Lacticaseibacillus_rhamnosus_IATA117	max_percap	mPYG_gluc	pHMOs	3.95582	0.0718548	ns
Lacticaseibacillus_rhamnosus_IATA117	max_percap	mPYG_gluc	pHMOs	3.95582	0.0718548	ns
Lacticaseibacillus_rhamnosus_IATA117	max_percap	mPYG_gluc	pHMOs	3.95582	0.0718548	ns
Lacticaseibacillus_rhamnosus_IATA117	max_percap	mPYG_gluc	pHMOs_gluc	-43.1787	0.00194894	**
Lacticaseibacillus_rhamnosus_IATA117	max_percap	mPYG_gluc	pHMOs_gluc	-43.1787	0.00194894	**
Lacticaseibacillus_rhamnosus_IATA117	max_percap	mPYG_gluc	pHMOs_gluc	-43.1787	0.00194894	**
Lacticaseibacillus_rhamnosus_IATA117	max_percap	mPYG_gluc	pHMOs_gluc	-43.1787	0.00194894	**
Lacticaseibacillus_rhamnosus_IATA117	max_percap	mPYG_gluc	pHMOs_gluc	-43.1787	0.00194894	**
Lacticaseibacillus_rhamnosus_IATA117	max_percap	mPYG_gluc	pHMOs_gluc	-43.1787	0.00194894	**
Lacticaseibacillus_rhamnosus_IATA117	max_percap	pHMOs	pHMOs_gluc	-40.8192	0.000488	***
Lacticaseibacillus_rhamnosus_IATA117	max_percap	pHMOs	pHMOs_gluc	-40.8192	0.000488	***
Lacticaseibacillus_rhamnosus_IATA117	max_percap	pHMOs	pHMOs_gluc	-40.8192	0.000488	***
Lacticaseibacillus_rhamnosus_IATA117	max_percap	pHMOs	pHMOs_gluc	-40.8192	0.000488	***
Lacticaseibacillus_rhamnosus_IATA117	max_percap	pHMOs	pHMOs_gluc	-40.8192	0.000488	***
Lacticaseibacillus_rhamnosus_IATA117	max_percap	pHMOs	pHMOs_gluc	-40.8192	0.000488	***
Lactobacillus_gasseri_IATA081	max_percap	mPYG	mPYG_gluc	-17.8817	0.00194894	**
Lactobacillus_gasseri_IATA081	max_percap	mPYG	mPYG_gluc	-17.8817	0.00194894	**
Lactobacillus_gasseri_IATA081	max_percap	mPYG	mPYG_gluc	-17.8817	0.00194894	**
Lactobacillus_gasseri_IATA081	max_percap	mPYG	mPYG_gluc	-17.8817	0.00194894	**
Lactobacillus_gasseri_IATA081	max_percap	mPYG	mPYG_gluc	-17.8817	0.00194894	**
Lactobacillus_gasseri_IATA081	max_percap	mPYG	mPYG_gluc	-17.8817	0.00194894	**
Lactobacillus_gasseri_IATA081	max_percap	mPYG	pHMOs	-7.29781	0.0157979	*
Lactobacillus_gasseri_IATA081	max_percap	mPYG	pHMOs	-7.29781	0.0157979	*
Lactobacillus_gasseri_IATA081	max_percap	mPYG	pHMOs	-7.29781	0.0157979	*
Lactobacillus_gasseri_IATA081	max_percap	mPYG	pHMOs	-7.29781	0.0157979	*
Lactobacillus_gasseri_IATA081	max_percap	mPYG	pHMOs	-7.29781	0.0157979	*
Lactobacillus_gasseri_IATA081	max_percap	mPYG	pHMOs	-7.29781	0.0157979	*
Lactobacillus_gasseri_IATA081	max_percap	mPYG	pHMOs_gluc	-14.2537	0.00804878	**
Lactobacillus_gasseri_IATA081	max_percap	mPYG	pHMOs_gluc	-14.2537	0.00804878	**
Lactobacillus_gasseri_IATA081	max_percap	mPYG	pHMOs_gluc	-14.2537	0.00804878	**
Lactobacillus_gasseri_IATA081	max_percap	mPYG	pHMOs_gluc	-14.2537	0.00804878	**
Lactobacillus_gasseri_IATA081	max_percap	mPYG	pHMOs_gluc	-14.2537	0.00804878	**
Lactobacillus_gasseri_IATA081	max_percap	mPYG	pHMOs_gluc	-14.2537	0.00804878	**
Lactobacillus_gasseri_IATA081	max_percap	mPYG_gluc	pHMOs	6.12177	0.00804878	**
Lactobacillus_gasseri_IATA081	max_percap	mPYG_gluc	pHMOs	6.12177	0.00804878	**
Lactobacillus_gasseri_IATA081	max_percap	mPYG_gluc	pHMOs	6.12177	0.00804878	**
Lactobacillus_gasseri_IATA081	max_percap	mPYG_gluc	pHMOs	6.12177	0.00804878	**
Lactobacillus_gasseri_IATA081	max_percap	mPYG_gluc	pHMOs	6.12177	0.00804878	**
Lactobacillus_gasseri_IATA081	max_percap	mPYG_gluc	pHMOs	6.12177	0.00804878	**
Lactobacillus_gasseri_IATA081	max_percap	mPYG_gluc	pHMOs_gluc	-7.1863	0.0167513	*
Lactobacillus_gasseri_IATA081	max_percap	mPYG_gluc	pHMOs_gluc	-7.1863	0.0167513	*
Lactobacillus_gasseri_IATA081	max_percap	mPYG_gluc	pHMOs_gluc	-7.1863	0.0167513	*
Lactobacillus_gasseri_IATA081	max_percap	mPYG_gluc	pHMOs_gluc	-7.1863	0.0167513	*
Lactobacillus_gasseri_IATA081	max_percap	mPYG_gluc	pHMOs_gluc	-7.1863	0.0167513	*
Lactobacillus_gasseri_IATA081	max_percap	mPYG_gluc	pHMOs_gluc	-7.1863	0.0167513	*
Lactobacillus_gasseri_IATA081	max_percap	pHMOs	pHMOs_gluc	-10.091	0.0066443	**
Lactobacillus_gasseri_IATA081	max_percap	pHMOs	pHMOs_gluc	-10.091	0.0066443	**
Lactobacillus_gasseri_IATA081	max_percap	pHMOs	pHMOs_gluc	-10.091	0.0066443	**
Lactobacillus_gasseri_IATA081	max_percap	pHMOs	pHMOs_gluc	-10.091	0.0066443	**
Lactobacillus_gasseri_IATA081	max_percap	pHMOs	pHMOs_gluc	-10.091	0.0066443	**
Lactobacillus_gasseri_IATA081	max_percap	pHMOs	pHMOs_gluc	-10.091	0.0066443	**
Lactobacillus_gasseri_IATA081	max_percap	mPYG	mPYG_gluc	-17.8817	0.00194894	**
Lactobacillus_gasseri_IATA081	max_percap	mPYG	mPYG_gluc	-17.8817	0.00194894	**
Lactobacillus_gasseri_IATA081	max_percap	mPYG	mPYG_gluc	-17.8817	0.00194894	**
Lactobacillus_gasseri_IATA081	max_percap	mPYG	mPYG_gluc	-17.8817	0.00194894	**
Lactobacillus_gasseri_IATA081	max_percap	mPYG	mPYG_gluc	-17.8817	0.00194894	**
Lactobacillus_gasseri_IATA081	max_percap	mPYG	mPYG_gluc	-17.8817	0.00194894	**
Lactobacillus_gasseri_IATA081	max_percap	mPYG	pHMOs	-7.29781	0.0157979	*
Lactobacillus_gasseri_IATA081	max_percap	mPYG	pHMOs	-7.29781	0.0157979	*
Lactobacillus_gasseri_IATA081	max_percap	mPYG	pHMOs	-7.29781	0.0157979	*
Lactobacillus_gasseri_IATA081	max_percap	mPYG	pHMOs	-7.29781	0.0157979	*
Lactobacillus_gasseri_IATA081	max_percap	mPYG	pHMOs	-7.29781	0.0157979	*
Lactobacillus_gasseri_IATA081	max_percap	mPYG	pHMOs	-7.29781	0.0157979	*
Lactobacillus_gasseri_IATA081	max_percap	mPYG	pHMOs_gluc	-14.2537	0.00804878	**
Lactobacillus_gasseri_IATA081	max_percap	mPYG	pHMOs_gluc	-14.2537	0.00804878	**
Lactobacillus_gasseri_IATA081	max_percap	mPYG	pHMOs_gluc	-14.2537	0.00804878	**
Lactobacillus_gasseri_IATA081	max_percap	mPYG	pHMOs_gluc	-14.2537	0.00804878	**
Lactobacillus_gasseri_IATA081	max_percap	mPYG	pHMOs_gluc	-14.2537	0.00804878	**
Lactobacillus_gasseri_IATA081	max_percap	mPYG	pHMOs_gluc	-14.2537	0.00804878	**
Lactobacillus_gasseri_IATA081	max_percap	mPYG_gluc	pHMOs	6.12177	0.00804878	**
Lactobacillus_gasseri_IATA081	max_percap	mPYG_gluc	pHMOs	6.12177	0.00804878	**
Lactobacillus_gasseri_IATA081	max_percap	mPYG_gluc	pHMOs	6.12177	0.00804878	**
Lactobacillus_gasseri_IATA081	max_percap	mPYG_gluc	pHMOs	6.12177	0.00804878	**
Lactobacillus_gasseri_IATA081	max_percap	mPYG_gluc	pHMOs	6.12177	0.00804878	**
Lactobacillus_gasseri_IATA081	max_percap	mPYG_gluc	pHMOs	6.12177	0.00804878	**
Lactobacillus_gasseri_IATA081	max_percap	mPYG_gluc	pHMOs_gluc	-7.1863	0.0167513	*
Lactobacillus_gasseri_IATA081	max_percap	mPYG_gluc	pHMOs_gluc	-7.1863	0.0167513	*
Lactobacillus_gasseri_IATA081	max_percap	mPYG_gluc	pHMOs_gluc	-7.1863	0.0167513	*
Lactobacillus_gasseri_IATA081	max_percap	mPYG_gluc	pHMOs_gluc	-7.1863	0.0167513	*
Lactobacillus_gasseri_IATA081	max_percap	mPYG_gluc	pHMOs_gluc	-7.1863	0.0167513	*
Lactobacillus_gasseri_IATA081	max_percap	mPYG_gluc	pHMOs_gluc	-7.1863	0.0167513	*
Lactobacillus_gasseri_IATA081	max_percap	pHMOs	pHMOs_gluc	-10.091	0.0066443	**
Lactobacillus_gasseri_IATA081	max_percap	pHMOs	pHMOs_gluc	-10.091	0.0066443	**
Lactobacillus_gasseri_IATA081	max_percap	pHMOs	pHMOs_gluc	-10.091	0.0066443	**
Lactobacillus_gasseri_IATA081	max_percap	pHMOs	pHMOs_gluc	-10.091	0.0066443	**
Lactobacillus_gasseri_IATA081	max_percap	pHMOs	pHMOs_gluc	-10.091	0.0066443	**
Lactobacillus_gasseri_IATA081	max_percap	pHMOs	pHMOs_gluc	-10.091	0.0066443	**
Lactobacillus_gasseri_IATA081	max_percap	mPYG	mPYG_gluc	-17.8817	0.00194894	**
Lactobacillus_gasseri_IATA081	max_percap	mPYG	mPYG_gluc	-17.8817	0.00194894	**
Lactobacillus_gasseri_IATA081	max_percap	mPYG	mPYG_gluc	-17.8817	0.00194894	**
Lactobacillus_gasseri_IATA081	max_percap	mPYG	mPYG_gluc	-17.8817	0.00194894	**
Lactobacillus_gasseri_IATA081	max_percap	mPYG	mPYG_gluc	-17.8817	0.00194894	**
Lactobacillus_gasseri_IATA081	max_percap	mPYG	mPYG_gluc	-17.8817	0.00194894	**
Lactobacillus_gasseri_IATA081	max_percap	mPYG	pHMOs	-7.29781	0.0157979	*
Lactobacillus_gasseri_IATA081	max_percap	mPYG	pHMOs	-7.29781	0.0157979	*
Lactobacillus_gasseri_IATA081	max_percap	mPYG	pHMOs	-7.29781	0.0157979	*
Lactobacillus_gasseri_IATA081	max_percap	mPYG	pHMOs	-7.29781	0.0157979	*
Lactobacillus_gasseri_IATA081	max_percap	mPYG	pHMOs	-7.29781	0.0157979	*
Lactobacillus_gasseri_IATA081	max_percap	mPYG	pHMOs	-7.29781	0.0157979	*
Lactobacillus_gasseri_IATA081	max_percap	mPYG	pHMOs_gluc	-14.2537	0.00804878	**
Lactobacillus_gasseri_IATA081	max_percap	mPYG	pHMOs_gluc	-14.2537	0.00804878	**
Lactobacillus_gasseri_IATA081	max_percap	mPYG	pHMOs_gluc	-14.2537	0.00804878	**
Lactobacillus_gasseri_IATA081	max_percap	mPYG	pHMOs_gluc	-14.2537	0.00804878	**
Lactobacillus_gasseri_IATA081	max_percap	mPYG	pHMOs_gluc	-14.2537	0.00804878	**
Lactobacillus_gasseri_IATA081	max_percap	mPYG	pHMOs_gluc	-14.2537	0.00804878	**
Lactobacillus_gasseri_IATA081	max_percap	mPYG_gluc	pHMOs	6.12177	0.00804878	**
Lactobacillus_gasseri_IATA081	max_percap	mPYG_gluc	pHMOs	6.12177	0.00804878	**
Lactobacillus_gasseri_IATA081	max_percap	mPYG_gluc	pHMOs	6.12177	0.00804878	**
Lactobacillus_gasseri_IATA081	max_percap	mPYG_gluc	pHMOs	6.12177	0.00804878	**
Lactobacillus_gasseri_IATA081	max_percap	mPYG_gluc	pHMOs	6.12177	0.00804878	**
Lactobacillus_gasseri_IATA081	max_percap	mPYG_gluc	pHMOs	6.12177	0.00804878	**
Lactobacillus_gasseri_IATA081	max_percap	mPYG_gluc	pHMOs_gluc	-7.1863	0.0167513	*
Lactobacillus_gasseri_IATA081	max_percap	mPYG_gluc	pHMOs_gluc	-7.1863	0.0167513	*
Lactobacillus_gasseri_IATA081	max_percap	mPYG_gluc	pHMOs_gluc	-7.1863	0.0167513	*
Lactobacillus_gasseri_IATA081	max_percap	mPYG_gluc	pHMOs_gluc	-7.1863	0.0167513	*
Lactobacillus_gasseri_IATA081	max_percap	mPYG_gluc	pHMOs_gluc	-7.1863	0.0167513	*
Lactobacillus_gasseri_IATA081	max_percap	mPYG_gluc	pHMOs_gluc	-7.1863	0.0167513	*
Lactobacillus_gasseri_IATA081	max_percap	pHMOs	pHMOs_gluc	-10.091	0.0066443	**
Lactobacillus_gasseri_IATA081	max_percap	pHMOs	pHMOs_gluc	-10.091	0.0066443	**
Lactobacillus_gasseri_IATA081	max_percap	pHMOs	pHMOs_gluc	-10.091	0.0066443	**
Lactobacillus_gasseri_IATA081	max_percap	pHMOs	pHMOs_gluc	-10.091	0.0066443	**
Lactobacillus_gasseri_IATA081	max_percap	pHMOs	pHMOs_gluc	-10.091	0.0066443	**
Lactobacillus_gasseri_IATA081	max_percap	pHMOs	pHMOs_gluc	-10.091	0.0066443	**
Lactobacillus_gasseri_IATA081	max_percap	mPYG	mPYG_gluc	-17.8817	0.00194894	**
Lactobacillus_gasseri_IATA081	max_percap	mPYG	mPYG_gluc	-17.8817	0.00194894	**
Lactobacillus_gasseri_IATA081	max_percap	mPYG	mPYG_gluc	-17.8817	0.00194894	**
Lactobacillus_gasseri_IATA081	max_percap	mPYG	mPYG_gluc	-17.8817	0.00194894	**
Lactobacillus_gasseri_IATA081	max_percap	mPYG	mPYG_gluc	-17.8817	0.00194894	**
Lactobacillus_gasseri_IATA081	max_percap	mPYG	mPYG_gluc	-17.8817	0.00194894	**
Lactobacillus_gasseri_IATA081	max_percap	mPYG	pHMOs	-7.29781	0.0157979	*
Lactobacillus_gasseri_IATA081	max_percap	mPYG	pHMOs	-7.29781	0.0157979	*
Lactobacillus_gasseri_IATA081	max_percap	mPYG	pHMOs	-7.29781	0.0157979	*
Lactobacillus_gasseri_IATA081	max_percap	mPYG	pHMOs	-7.29781	0.0157979	*
Lactobacillus_gasseri_IATA081	max_percap	mPYG	pHMOs	-7.29781	0.0157979	*
Lactobacillus_gasseri_IATA081	max_percap	mPYG	pHMOs	-7.29781	0.0157979	*
Lactobacillus_gasseri_IATA081	max_percap	mPYG	pHMOs_gluc	-14.2537	0.00804878	**
Lactobacillus_gasseri_IATA081	max_percap	mPYG	pHMOs_gluc	-14.2537	0.00804878	**
Lactobacillus_gasseri_IATA081	max_percap	mPYG	pHMOs_gluc	-14.2537	0.00804878	**
Lactobacillus_gasseri_IATA081	max_percap	mPYG	pHMOs_gluc	-14.2537	0.00804878	**
Lactobacillus_gasseri_IATA081	max_percap	mPYG	pHMOs_gluc	-14.2537	0.00804878	**
Lactobacillus_gasseri_IATA081	max_percap	mPYG	pHMOs_gluc	-14.2537	0.00804878	**
Lactobacillus_gasseri_IATA081	max_percap	mPYG_gluc	pHMOs	6.12177	0.00804878	**
Lactobacillus_gasseri_IATA081	max_percap	mPYG_gluc	pHMOs	6.12177	0.00804878	**
Lactobacillus_gasseri_IATA081	max_percap	mPYG_gluc	pHMOs	6.12177	0.00804878	**
Lactobacillus_gasseri_IATA081	max_percap	mPYG_gluc	pHMOs	6.12177	0.00804878	**
Lactobacillus_gasseri_IATA081	max_percap	mPYG_gluc	pHMOs	6.12177	0.00804878	**
Lactobacillus_gasseri_IATA081	max_percap	mPYG_gluc	pHMOs	6.12177	0.00804878	**
Lactobacillus_gasseri_IATA081	max_percap	mPYG_gluc	pHMOs_gluc	-7.1863	0.0167513	*
Lactobacillus_gasseri_IATA081	max_percap	mPYG_gluc	pHMOs_gluc	-7.1863	0.0167513	*
Lactobacillus_gasseri_IATA081	max_percap	mPYG_gluc	pHMOs_gluc	-7.1863	0.0167513	*
Lactobacillus_gasseri_IATA081	max_percap	mPYG_gluc	pHMOs_gluc	-7.1863	0.0167513	*
Lactobacillus_gasseri_IATA081	max_percap	mPYG_gluc	pHMOs_gluc	-7.1863	0.0167513	*
Lactobacillus_gasseri_IATA081	max_percap	mPYG_gluc	pHMOs_gluc	-7.1863	0.0167513	*
Lactobacillus_gasseri_IATA081	max_percap	pHMOs	pHMOs_gluc	-10.091	0.0066443	**
Lactobacillus_gasseri_IATA081	max_percap	pHMOs	pHMOs_gluc	-10.091	0.0066443	**
Lactobacillus_gasseri_IATA081	max_percap	pHMOs	pHMOs_gluc	-10.091	0.0066443	**
Lactobacillus_gasseri_IATA081	max_percap	pHMOs	pHMOs_gluc	-10.091	0.0066443	**
Lactobacillus_gasseri_IATA081	max_percap	pHMOs	pHMOs_gluc	-10.091	0.0066443	**
Lactobacillus_gasseri_IATA081	max_percap	pHMOs	pHMOs_gluc	-10.091	0.0066443	**
Lactobacillus_gasseri_IATA081	max_percap	mPYG	mPYG_gluc	-17.8817	0.00194894	**
Lactobacillus_gasseri_IATA081	max_percap	mPYG	mPYG_gluc	-17.8817	0.00194894	**
Lactobacillus_gasseri_IATA081	max_percap	mPYG	mPYG_gluc	-17.8817	0.00194894	**
Lactobacillus_gasseri_IATA081	max_percap	mPYG	mPYG_gluc	-17.8817	0.00194894	**
Lactobacillus_gasseri_IATA081	max_percap	mPYG	mPYG_gluc	-17.8817	0.00194894	**
Lactobacillus_gasseri_IATA081	max_percap	mPYG	mPYG_gluc	-17.8817	0.00194894	**
Lactobacillus_gasseri_IATA081	max_percap	mPYG	pHMOs	-7.29781	0.0157979	*
Lactobacillus_gasseri_IATA081	max_percap	mPYG	pHMOs	-7.29781	0.0157979	*
Lactobacillus_gasseri_IATA081	max_percap	mPYG	pHMOs	-7.29781	0.0157979	*
Lactobacillus_gasseri_IATA081	max_percap	mPYG	pHMOs	-7.29781	0.0157979	*
Lactobacillus_gasseri_IATA081	max_percap	mPYG	pHMOs	-7.29781	0.0157979	*
Lactobacillus_gasseri_IATA081	max_percap	mPYG	pHMOs	-7.29781	0.0157979	*
Lactobacillus_gasseri_IATA081	max_percap	mPYG	pHMOs_gluc	-14.2537	0.00804878	**
Lactobacillus_gasseri_IATA081	max_percap	mPYG	pHMOs_gluc	-14.2537	0.00804878	**
Lactobacillus_gasseri_IATA081	max_percap	mPYG	pHMOs_gluc	-14.2537	0.00804878	**
Lactobacillus_gasseri_IATA081	max_percap	mPYG	pHMOs_gluc	-14.2537	0.00804878	**
Lactobacillus_gasseri_IATA081	max_percap	mPYG	pHMOs_gluc	-14.2537	0.00804878	**
Lactobacillus_gasseri_IATA081	max_percap	mPYG	pHMOs_gluc	-14.2537	0.00804878	**
Lactobacillus_gasseri_IATA081	max_percap	mPYG_gluc	pHMOs	6.12177	0.00804878	**
Lactobacillus_gasseri_IATA081	max_percap	mPYG_gluc	pHMOs	6.12177	0.00804878	**
Lactobacillus_gasseri_IATA081	max_percap	mPYG_gluc	pHMOs	6.12177	0.00804878	**
Lactobacillus_gasseri_IATA081	max_percap	mPYG_gluc	pHMOs	6.12177	0.00804878	**
Lactobacillus_gasseri_IATA081	max_percap	mPYG_gluc	pHMOs	6.12177	0.00804878	**
Lactobacillus_gasseri_IATA081	max_percap	mPYG_gluc	pHMOs	6.12177	0.00804878	**
Lactobacillus_gasseri_IATA081	max_percap	mPYG_gluc	pHMOs_gluc	-7.1863	0.0167513	*
Lactobacillus_gasseri_IATA081	max_percap	mPYG_gluc	pHMOs_gluc	-7.1863	0.0167513	*
Lactobacillus_gasseri_IATA081	max_percap	mPYG_gluc	pHMOs_gluc	-7.1863	0.0167513	*
Lactobacillus_gasseri_IATA081	max_percap	mPYG_gluc	pHMOs_gluc	-7.1863	0.0167513	*
Lactobacillus_gasseri_IATA081	max_percap	mPYG_gluc	pHMOs_gluc	-7.1863	0.0167513	*
Lactobacillus_gasseri_IATA081	max_percap	mPYG_gluc	pHMOs_gluc	-7.1863	0.0167513	*
Lactobacillus_gasseri_IATA081	max_percap	pHMOs	pHMOs_gluc	-10.091	0.0066443	**
Lactobacillus_gasseri_IATA081	max_percap	pHMOs	pHMOs_gluc	-10.091	0.0066443	**
Lactobacillus_gasseri_IATA081	max_percap	pHMOs	pHMOs_gluc	-10.091	0.0066443	**
Lactobacillus_gasseri_IATA081	max_percap	pHMOs	pHMOs_gluc	-10.091	0.0066443	**
Lactobacillus_gasseri_IATA081	max_percap	pHMOs	pHMOs_gluc	-10.091	0.0066443	**
Lactobacillus_gasseri_IATA081	max_percap	pHMOs	pHMOs_gluc	-10.091	0.0066443	**
Lactobacillus_gasseri_IATA081	max_percap	mPYG	mPYG_gluc	-17.8817	0.00194894	**
Lactobacillus_gasseri_IATA081	max_percap	mPYG	mPYG_gluc	-17.8817	0.00194894	**
Lactobacillus_gasseri_IATA081	max_percap	mPYG	mPYG_gluc	-17.8817	0.00194894	**
Lactobacillus_gasseri_IATA081	max_percap	mPYG	mPYG_gluc	-17.8817	0.00194894	**
Lactobacillus_gasseri_IATA081	max_percap	mPYG	mPYG_gluc	-17.8817	0.00194894	**
Lactobacillus_gasseri_IATA081	max_percap	mPYG	mPYG_gluc	-17.8817	0.00194894	**
Lactobacillus_gasseri_IATA081	max_percap	mPYG	pHMOs	-7.29781	0.0157979	*
Lactobacillus_gasseri_IATA081	max_percap	mPYG	pHMOs	-7.29781	0.0157979	*
Lactobacillus_gasseri_IATA081	max_percap	mPYG	pHMOs	-7.29781	0.0157979	*
Lactobacillus_gasseri_IATA081	max_percap	mPYG	pHMOs	-7.29781	0.0157979	*
Lactobacillus_gasseri_IATA081	max_percap	mPYG	pHMOs	-7.29781	0.0157979	*
Lactobacillus_gasseri_IATA081	max_percap	mPYG	pHMOs	-7.29781	0.0157979	*
Lactobacillus_gasseri_IATA081	max_percap	mPYG	pHMOs_gluc	-14.2537	0.00804878	**
Lactobacillus_gasseri_IATA081	max_percap	mPYG	pHMOs_gluc	-14.2537	0.00804878	**
Lactobacillus_gasseri_IATA081	max_percap	mPYG	pHMOs_gluc	-14.2537	0.00804878	**
Lactobacillus_gasseri_IATA081	max_percap	mPYG	pHMOs_gluc	-14.2537	0.00804878	**
Lactobacillus_gasseri_IATA081	max_percap	mPYG	pHMOs_gluc	-14.2537	0.00804878	**
Lactobacillus_gasseri_IATA081	max_percap	mPYG	pHMOs_gluc	-14.2537	0.00804878	**
Lactobacillus_gasseri_IATA081	max_percap	mPYG_gluc	pHMOs	6.12177	0.00804878	**
Lactobacillus_gasseri_IATA081	max_percap	mPYG_gluc	pHMOs	6.12177	0.00804878	**
Lactobacillus_gasseri_IATA081	max_percap	mPYG_gluc	pHMOs	6.12177	0.00804878	**
Lactobacillus_gasseri_IATA081	max_percap	mPYG_gluc	pHMOs	6.12177	0.00804878	**
Lactobacillus_gasseri_IATA081	max_percap	mPYG_gluc	pHMOs	6.12177	0.00804878	**
Lactobacillus_gasseri_IATA081	max_percap	mPYG_gluc	pHMOs	6.12177	0.00804878	**
Lactobacillus_gasseri_IATA081	max_percap	mPYG_gluc	pHMOs_gluc	-7.1863	0.0167513	*
Lactobacillus_gasseri_IATA081	max_percap	mPYG_gluc	pHMOs_gluc	-7.1863	0.0167513	*
Lactobacillus_gasseri_IATA081	max_percap	mPYG_gluc	pHMOs_gluc	-7.1863	0.0167513	*
Lactobacillus_gasseri_IATA081	max_percap	mPYG_gluc	pHMOs_gluc	-7.1863	0.0167513	*
Lactobacillus_gasseri_IATA081	max_percap	mPYG_gluc	pHMOs_gluc	-7.1863	0.0167513	*
Lactobacillus_gasseri_IATA081	max_percap	mPYG_gluc	pHMOs_gluc	-7.1863	0.0167513	*
Lactobacillus_gasseri_IATA081	max_percap	pHMOs	pHMOs_gluc	-10.091	0.0066443	**
Lactobacillus_gasseri_IATA081	max_percap	pHMOs	pHMOs_gluc	-10.091	0.0066443	**
Lactobacillus_gasseri_IATA081	max_percap	pHMOs	pHMOs_gluc	-10.091	0.0066443	**
Lactobacillus_gasseri_IATA081	max_percap	pHMOs	pHMOs_gluc	-10.091	0.0066443	**
Lactobacillus_gasseri_IATA081	max_percap	pHMOs	pHMOs_gluc	-10.091	0.0066443	**
Lactobacillus_gasseri_IATA081	max_percap	pHMOs	pHMOs_gluc	-10.091	0.0066443	**
Limosilactobacillus_mucosae_IATA082	max_percap	mPYG	mPYG_gluc	-11.0191	0.00222567	**
Limosilactobacillus_mucosae_IATA082	max_percap	mPYG	mPYG_gluc	-11.0191	0.00222567	**
Limosilactobacillus_mucosae_IATA082	max_percap	mPYG	mPYG_gluc	-11.0191	0.00222567	**
Limosilactobacillus_mucosae_IATA082	max_percap	mPYG	mPYG_gluc	-11.0191	0.00222567	**
Limosilactobacillus_mucosae_IATA082	max_percap	mPYG	mPYG_gluc	-11.0191	0.00222567	**
Limosilactobacillus_mucosae_IATA082	max_percap	mPYG	mPYG_gluc	-11.0191	0.00222567	**
Limosilactobacillus_mucosae_IATA082	max_percap	mPYG	pHMOs	-2.50599	0.0890476	ns
Limosilactobacillus_mucosae_IATA082	max_percap	mPYG	pHMOs	-2.50599	0.0890476	ns
Limosilactobacillus_mucosae_IATA082	max_percap	mPYG	pHMOs	-2.50599	0.0890476	ns
Limosilactobacillus_mucosae_IATA082	max_percap	mPYG	pHMOs	-2.50599	0.0890476	ns
Limosilactobacillus_mucosae_IATA082	max_percap	mPYG	pHMOs	-2.50599	0.0890476	ns
Limosilactobacillus_mucosae_IATA082	max_percap	mPYG	pHMOs	-2.50599	0.0890476	ns
Limosilactobacillus_mucosae_IATA082	max_percap	mPYG	pHMOs_gluc	-9.01047	0.00485294	**
Limosilactobacillus_mucosae_IATA082	max_percap	mPYG	pHMOs_gluc	-9.01047	0.00485294	**
Limosilactobacillus_mucosae_IATA082	max_percap	mPYG	pHMOs_gluc	-9.01047	0.00485294	**
Limosilactobacillus_mucosae_IATA082	max_percap	mPYG	pHMOs_gluc	-9.01047	0.00485294	**
Limosilactobacillus_mucosae_IATA082	max_percap	mPYG	pHMOs_gluc	-9.01047	0.00485294	**
Limosilactobacillus_mucosae_IATA082	max_percap	mPYG	pHMOs_gluc	-9.01047	0.00485294	**
Limosilactobacillus_mucosae_IATA082	max_percap	mPYG_gluc	pHMOs	7.01329	0.00804878	**
Limosilactobacillus_mucosae_IATA082	max_percap	mPYG_gluc	pHMOs	7.01329	0.00804878	**
Limosilactobacillus_mucosae_IATA082	max_percap	mPYG_gluc	pHMOs	7.01329	0.00804878	**
Limosilactobacillus_mucosae_IATA082	max_percap	mPYG_gluc	pHMOs	7.01329	0.00804878	**
Limosilactobacillus_mucosae_IATA082	max_percap	mPYG_gluc	pHMOs	7.01329	0.00804878	**
Limosilactobacillus_mucosae_IATA082	max_percap	mPYG_gluc	pHMOs	7.01329	0.00804878	**
Limosilactobacillus_mucosae_IATA082	max_percap	mPYG_gluc	pHMOs_gluc	-2.00138	0.173935	ns
Limosilactobacillus_mucosae_IATA082	max_percap	mPYG_gluc	pHMOs_gluc	-2.00138	0.173935	ns
Limosilactobacillus_mucosae_IATA082	max_percap	mPYG_gluc	pHMOs_gluc	-2.00138	0.173935	ns
Limosilactobacillus_mucosae_IATA082	max_percap	mPYG_gluc	pHMOs_gluc	-2.00138	0.173935	ns
Limosilactobacillus_mucosae_IATA082	max_percap	mPYG_gluc	pHMOs_gluc	-2.00138	0.173935	ns
Limosilactobacillus_mucosae_IATA082	max_percap	mPYG_gluc	pHMOs_gluc	-2.00138	0.173935	ns
Limosilactobacillus_mucosae_IATA082	max_percap	pHMOs	pHMOs_gluc	-6.6223	0.00804878	**
Limosilactobacillus_mucosae_IATA082	max_percap	pHMOs	pHMOs_gluc	-6.6223	0.00804878	**
Limosilactobacillus_mucosae_IATA082	max_percap	pHMOs	pHMOs_gluc	-6.6223	0.00804878	**
Limosilactobacillus_mucosae_IATA082	max_percap	pHMOs	pHMOs_gluc	-6.6223	0.00804878	**
Limosilactobacillus_mucosae_IATA082	max_percap	pHMOs	pHMOs_gluc	-6.6223	0.00804878	**
Limosilactobacillus_mucosae_IATA082	max_percap	pHMOs	pHMOs_gluc	-6.6223	0.00804878	**
Limosilactobacillus_mucosae_IATA082	max_percap	mPYG	mPYG_gluc	-11.0191	0.00222567	**
Limosilactobacillus_mucosae_IATA082	max_percap	mPYG	mPYG_gluc	-11.0191	0.00222567	**
Limosilactobacillus_mucosae_IATA082	max_percap	mPYG	mPYG_gluc	-11.0191	0.00222567	**
Limosilactobacillus_mucosae_IATA082	max_percap	mPYG	mPYG_gluc	-11.0191	0.00222567	**
Limosilactobacillus_mucosae_IATA082	max_percap	mPYG	mPYG_gluc	-11.0191	0.00222567	**
Limosilactobacillus_mucosae_IATA082	max_percap	mPYG	mPYG_gluc	-11.0191	0.00222567	**
Limosilactobacillus_mucosae_IATA082	max_percap	mPYG	pHMOs	-2.50599	0.0890476	ns
Limosilactobacillus_mucosae_IATA082	max_percap	mPYG	pHMOs	-2.50599	0.0890476	ns
Limosilactobacillus_mucosae_IATA082	max_percap	mPYG	pHMOs	-2.50599	0.0890476	ns
Limosilactobacillus_mucosae_IATA082	max_percap	mPYG	pHMOs	-2.50599	0.0890476	ns
Limosilactobacillus_mucosae_IATA082	max_percap	mPYG	pHMOs	-2.50599	0.0890476	ns
Limosilactobacillus_mucosae_IATA082	max_percap	mPYG	pHMOs	-2.50599	0.0890476	ns
Limosilactobacillus_mucosae_IATA082	max_percap	mPYG	pHMOs_gluc	-9.01047	0.00485294	**
Limosilactobacillus_mucosae_IATA082	max_percap	mPYG	pHMOs_gluc	-9.01047	0.00485294	**
Limosilactobacillus_mucosae_IATA082	max_percap	mPYG	pHMOs_gluc	-9.01047	0.00485294	**
Limosilactobacillus_mucosae_IATA082	max_percap	mPYG	pHMOs_gluc	-9.01047	0.00485294	**
Limosilactobacillus_mucosae_IATA082	max_percap	mPYG	pHMOs_gluc	-9.01047	0.00485294	**
Limosilactobacillus_mucosae_IATA082	max_percap	mPYG	pHMOs_gluc	-9.01047	0.00485294	**
Limosilactobacillus_mucosae_IATA082	max_percap	mPYG_gluc	pHMOs	7.01329	0.00804878	**
Limosilactobacillus_mucosae_IATA082	max_percap	mPYG_gluc	pHMOs	7.01329	0.00804878	**
Limosilactobacillus_mucosae_IATA082	max_percap	mPYG_gluc	pHMOs	7.01329	0.00804878	**
Limosilactobacillus_mucosae_IATA082	max_percap	mPYG_gluc	pHMOs	7.01329	0.00804878	**
Limosilactobacillus_mucosae_IATA082	max_percap	mPYG_gluc	pHMOs	7.01329	0.00804878	**
Limosilactobacillus_mucosae_IATA082	max_percap	mPYG_gluc	pHMOs	7.01329	0.00804878	**
Limosilactobacillus_mucosae_IATA082	max_percap	mPYG_gluc	pHMOs_gluc	-2.00138	0.173935	ns
Limosilactobacillus_mucosae_IATA082	max_percap	mPYG_gluc	pHMOs_gluc	-2.00138	0.173935	ns
Limosilactobacillus_mucosae_IATA082	max_percap	mPYG_gluc	pHMOs_gluc	-2.00138	0.173935	ns
Limosilactobacillus_mucosae_IATA082	max_percap	mPYG_gluc	pHMOs_gluc	-2.00138	0.173935	ns
Limosilactobacillus_mucosae_IATA082	max_percap	mPYG_gluc	pHMOs_gluc	-2.00138	0.173935	ns
Limosilactobacillus_mucosae_IATA082	max_percap	mPYG_gluc	pHMOs_gluc	-2.00138	0.173935	ns
Limosilactobacillus_mucosae_IATA082	max_percap	pHMOs	pHMOs_gluc	-6.6223	0.00804878	**
Limosilactobacillus_mucosae_IATA082	max_percap	pHMOs	pHMOs_gluc	-6.6223	0.00804878	**
Limosilactobacillus_mucosae_IATA082	max_percap	pHMOs	pHMOs_gluc	-6.6223	0.00804878	**
Limosilactobacillus_mucosae_IATA082	max_percap	pHMOs	pHMOs_gluc	-6.6223	0.00804878	**
Limosilactobacillus_mucosae_IATA082	max_percap	pHMOs	pHMOs_gluc	-6.6223	0.00804878	**
Limosilactobacillus_mucosae_IATA082	max_percap	pHMOs	pHMOs_gluc	-6.6223	0.00804878	**
Limosilactobacillus_mucosae_IATA082	max_percap	mPYG	mPYG_gluc	-11.0191	0.00222567	**
Limosilactobacillus_mucosae_IATA082	max_percap	mPYG	mPYG_gluc	-11.0191	0.00222567	**
Limosilactobacillus_mucosae_IATA082	max_percap	mPYG	mPYG_gluc	-11.0191	0.00222567	**
Limosilactobacillus_mucosae_IATA082	max_percap	mPYG	mPYG_gluc	-11.0191	0.00222567	**
Limosilactobacillus_mucosae_IATA082	max_percap	mPYG	mPYG_gluc	-11.0191	0.00222567	**
Limosilactobacillus_mucosae_IATA082	max_percap	mPYG	mPYG_gluc	-11.0191	0.00222567	**
Limosilactobacillus_mucosae_IATA082	max_percap	mPYG	pHMOs	-2.50599	0.0890476	ns
Limosilactobacillus_mucosae_IATA082	max_percap	mPYG	pHMOs	-2.50599	0.0890476	ns
Limosilactobacillus_mucosae_IATA082	max_percap	mPYG	pHMOs	-2.50599	0.0890476	ns
Limosilactobacillus_mucosae_IATA082	max_percap	mPYG	pHMOs	-2.50599	0.0890476	ns
Limosilactobacillus_mucosae_IATA082	max_percap	mPYG	pHMOs	-2.50599	0.0890476	ns
Limosilactobacillus_mucosae_IATA082	max_percap	mPYG	pHMOs	-2.50599	0.0890476	ns
Limosilactobacillus_mucosae_IATA082	max_percap	mPYG	pHMOs_gluc	-9.01047	0.00485294	**
Limosilactobacillus_mucosae_IATA082	max_percap	mPYG	pHMOs_gluc	-9.01047	0.00485294	**
Limosilactobacillus_mucosae_IATA082	max_percap	mPYG	pHMOs_gluc	-9.01047	0.00485294	**
Limosilactobacillus_mucosae_IATA082	max_percap	mPYG	pHMOs_gluc	-9.01047	0.00485294	**
Limosilactobacillus_mucosae_IATA082	max_percap	mPYG	pHMOs_gluc	-9.01047	0.00485294	**
Limosilactobacillus_mucosae_IATA082	max_percap	mPYG	pHMOs_gluc	-9.01047	0.00485294	**
Limosilactobacillus_mucosae_IATA082	max_percap	mPYG_gluc	pHMOs	7.01329	0.00804878	**
Limosilactobacillus_mucosae_IATA082	max_percap	mPYG_gluc	pHMOs	7.01329	0.00804878	**
Limosilactobacillus_mucosae_IATA082	max_percap	mPYG_gluc	pHMOs	7.01329	0.00804878	**
Limosilactobacillus_mucosae_IATA082	max_percap	mPYG_gluc	pHMOs	7.01329	0.00804878	**
Limosilactobacillus_mucosae_IATA082	max_percap	mPYG_gluc	pHMOs	7.01329	0.00804878	**
Limosilactobacillus_mucosae_IATA082	max_percap	mPYG_gluc	pHMOs	7.01329	0.00804878	**
Limosilactobacillus_mucosae_IATA082	max_percap	mPYG_gluc	pHMOs_gluc	-2.00138	0.173935	ns
Limosilactobacillus_mucosae_IATA082	max_percap	mPYG_gluc	pHMOs_gluc	-2.00138	0.173935	ns
Limosilactobacillus_mucosae_IATA082	max_percap	mPYG_gluc	pHMOs_gluc	-2.00138	0.173935	ns
Limosilactobacillus_mucosae_IATA082	max_percap	mPYG_gluc	pHMOs_gluc	-2.00138	0.173935	ns
Limosilactobacillus_mucosae_IATA082	max_percap	mPYG_gluc	pHMOs_gluc	-2.00138	0.173935	ns
Limosilactobacillus_mucosae_IATA082	max_percap	mPYG_gluc	pHMOs_gluc	-2.00138	0.173935	ns
Limosilactobacillus_mucosae_IATA082	max_percap	pHMOs	pHMOs_gluc	-6.6223	0.00804878	**
Limosilactobacillus_mucosae_IATA082	max_percap	pHMOs	pHMOs_gluc	-6.6223	0.00804878	**
Limosilactobacillus_mucosae_IATA082	max_percap	pHMOs	pHMOs_gluc	-6.6223	0.00804878	**
Limosilactobacillus_mucosae_IATA082	max_percap	pHMOs	pHMOs_gluc	-6.6223	0.00804878	**
Limosilactobacillus_mucosae_IATA082	max_percap	pHMOs	pHMOs_gluc	-6.6223	0.00804878	**
Limosilactobacillus_mucosae_IATA082	max_percap	pHMOs	pHMOs_gluc	-6.6223	0.00804878	**
Limosilactobacillus_mucosae_IATA082	max_percap	mPYG	mPYG_gluc	-11.0191	0.00222567	**
Limosilactobacillus_mucosae_IATA082	max_percap	mPYG	mPYG_gluc	-11.0191	0.00222567	**
Limosilactobacillus_mucosae_IATA082	max_percap	mPYG	mPYG_gluc	-11.0191	0.00222567	**
Limosilactobacillus_mucosae_IATA082	max_percap	mPYG	mPYG_gluc	-11.0191	0.00222567	**
Limosilactobacillus_mucosae_IATA082	max_percap	mPYG	mPYG_gluc	-11.0191	0.00222567	**
Limosilactobacillus_mucosae_IATA082	max_percap	mPYG	mPYG_gluc	-11.0191	0.00222567	**
Limosilactobacillus_mucosae_IATA082	max_percap	mPYG	pHMOs	-2.50599	0.0890476	ns
Limosilactobacillus_mucosae_IATA082	max_percap	mPYG	pHMOs	-2.50599	0.0890476	ns
Limosilactobacillus_mucosae_IATA082	max_percap	mPYG	pHMOs	-2.50599	0.0890476	ns
Limosilactobacillus_mucosae_IATA082	max_percap	mPYG	pHMOs	-2.50599	0.0890476	ns
Limosilactobacillus_mucosae_IATA082	max_percap	mPYG	pHMOs	-2.50599	0.0890476	ns
Limosilactobacillus_mucosae_IATA082	max_percap	mPYG	pHMOs	-2.50599	0.0890476	ns
Limosilactobacillus_mucosae_IATA082	max_percap	mPYG	pHMOs_gluc	-9.01047	0.00485294	**
Limosilactobacillus_mucosae_IATA082	max_percap	mPYG	pHMOs_gluc	-9.01047	0.00485294	**
Limosilactobacillus_mucosae_IATA082	max_percap	mPYG	pHMOs_gluc	-9.01047	0.00485294	**
Limosilactobacillus_mucosae_IATA082	max_percap	mPYG	pHMOs_gluc	-9.01047	0.00485294	**
Limosilactobacillus_mucosae_IATA082	max_percap	mPYG	pHMOs_gluc	-9.01047	0.00485294	**
Limosilactobacillus_mucosae_IATA082	max_percap	mPYG	pHMOs_gluc	-9.01047	0.00485294	**
Limosilactobacillus_mucosae_IATA082	max_percap	mPYG_gluc	pHMOs	7.01329	0.00804878	**
Limosilactobacillus_mucosae_IATA082	max_percap	mPYG_gluc	pHMOs	7.01329	0.00804878	**
Limosilactobacillus_mucosae_IATA082	max_percap	mPYG_gluc	pHMOs	7.01329	0.00804878	**
Limosilactobacillus_mucosae_IATA082	max_percap	mPYG_gluc	pHMOs	7.01329	0.00804878	**
Limosilactobacillus_mucosae_IATA082	max_percap	mPYG_gluc	pHMOs	7.01329	0.00804878	**
Limosilactobacillus_mucosae_IATA082	max_percap	mPYG_gluc	pHMOs	7.01329	0.00804878	**
Limosilactobacillus_mucosae_IATA082	max_percap	mPYG_gluc	pHMOs_gluc	-2.00138	0.173935	ns
Limosilactobacillus_mucosae_IATA082	max_percap	mPYG_gluc	pHMOs_gluc	-2.00138	0.173935	ns
Limosilactobacillus_mucosae_IATA082	max_percap	mPYG_gluc	pHMOs_gluc	-2.00138	0.173935	ns
Limosilactobacillus_mucosae_IATA082	max_percap	mPYG_gluc	pHMOs_gluc	-2.00138	0.173935	ns
Limosilactobacillus_mucosae_IATA082	max_percap	mPYG_gluc	pHMOs_gluc	-2.00138	0.173935	ns
Limosilactobacillus_mucosae_IATA082	max_percap	mPYG_gluc	pHMOs_gluc	-2.00138	0.173935	ns
Limosilactobacillus_mucosae_IATA082	max_percap	pHMOs	pHMOs_gluc	-6.6223	0.00804878	**
Limosilactobacillus_mucosae_IATA082	max_percap	pHMOs	pHMOs_gluc	-6.6223	0.00804878	**
Limosilactobacillus_mucosae_IATA082	max_percap	pHMOs	pHMOs_gluc	-6.6223	0.00804878	**
Limosilactobacillus_mucosae_IATA082	max_percap	pHMOs	pHMOs_gluc	-6.6223	0.00804878	**
Limosilactobacillus_mucosae_IATA082	max_percap	pHMOs	pHMOs_gluc	-6.6223	0.00804878	**
Limosilactobacillus_mucosae_IATA082	max_percap	pHMOs	pHMOs_gluc	-6.6223	0.00804878	**
Limosilactobacillus_mucosae_IATA082	max_percap	mPYG	mPYG_gluc	-11.0191	0.00222567	**
Limosilactobacillus_mucosae_IATA082	max_percap	mPYG	mPYG_gluc	-11.0191	0.00222567	**
Limosilactobacillus_mucosae_IATA082	max_percap	mPYG	mPYG_gluc	-11.0191	0.00222567	**
Limosilactobacillus_mucosae_IATA082	max_percap	mPYG	mPYG_gluc	-11.0191	0.00222567	**
Limosilactobacillus_mucosae_IATA082	max_percap	mPYG	mPYG_gluc	-11.0191	0.00222567	**
Limosilactobacillus_mucosae_IATA082	max_percap	mPYG	mPYG_gluc	-11.0191	0.00222567	**
Limosilactobacillus_mucosae_IATA082	max_percap	mPYG	pHMOs	-2.50599	0.0890476	ns
Limosilactobacillus_mucosae_IATA082	max_percap	mPYG	pHMOs	-2.50599	0.0890476	ns
Limosilactobacillus_mucosae_IATA082	max_percap	mPYG	pHMOs	-2.50599	0.0890476	ns
Limosilactobacillus_mucosae_IATA082	max_percap	mPYG	pHMOs	-2.50599	0.0890476	ns
Limosilactobacillus_mucosae_IATA082	max_percap	mPYG	pHMOs	-2.50599	0.0890476	ns
Limosilactobacillus_mucosae_IATA082	max_percap	mPYG	pHMOs	-2.50599	0.0890476	ns
Limosilactobacillus_mucosae_IATA082	max_percap	mPYG	pHMOs_gluc	-9.01047	0.00485294	**
Limosilactobacillus_mucosae_IATA082	max_percap	mPYG	pHMOs_gluc	-9.01047	0.00485294	**
Limosilactobacillus_mucosae_IATA082	max_percap	mPYG	pHMOs_gluc	-9.01047	0.00485294	**
Limosilactobacillus_mucosae_IATA082	max_percap	mPYG	pHMOs_gluc	-9.01047	0.00485294	**
Limosilactobacillus_mucosae_IATA082	max_percap	mPYG	pHMOs_gluc	-9.01047	0.00485294	**
Limosilactobacillus_mucosae_IATA082	max_percap	mPYG	pHMOs_gluc	-9.01047	0.00485294	**
Limosilactobacillus_mucosae_IATA082	max_percap	mPYG_gluc	pHMOs	7.01329	0.00804878	**
Limosilactobacillus_mucosae_IATA082	max_percap	mPYG_gluc	pHMOs	7.01329	0.00804878	**
Limosilactobacillus_mucosae_IATA082	max_percap	mPYG_gluc	pHMOs	7.01329	0.00804878	**
Limosilactobacillus_mucosae_IATA082	max_percap	mPYG_gluc	pHMOs	7.01329	0.00804878	**
Limosilactobacillus_mucosae_IATA082	max_percap	mPYG_gluc	pHMOs	7.01329	0.00804878	**
Limosilactobacillus_mucosae_IATA082	max_percap	mPYG_gluc	pHMOs	7.01329	0.00804878	**
Limosilactobacillus_mucosae_IATA082	max_percap	mPYG_gluc	pHMOs_gluc	-2.00138	0.173935	ns
Limosilactobacillus_mucosae_IATA082	max_percap	mPYG_gluc	pHMOs_gluc	-2.00138	0.173935	ns
Limosilactobacillus_mucosae_IATA082	max_percap	mPYG_gluc	pHMOs_gluc	-2.00138	0.173935	ns
Limosilactobacillus_mucosae_IATA082	max_percap	mPYG_gluc	pHMOs_gluc	-2.00138	0.173935	ns
Limosilactobacillus_mucosae_IATA082	max_percap	mPYG_gluc	pHMOs_gluc	-2.00138	0.173935	ns
Limosilactobacillus_mucosae_IATA082	max_percap	mPYG_gluc	pHMOs_gluc	-2.00138	0.173935	ns
Limosilactobacillus_mucosae_IATA082	max_percap	pHMOs	pHMOs_gluc	-6.6223	0.00804878	**
Limosilactobacillus_mucosae_IATA082	max_percap	pHMOs	pHMOs_gluc	-6.6223	0.00804878	**
Limosilactobacillus_mucosae_IATA082	max_percap	pHMOs	pHMOs_gluc	-6.6223	0.00804878	**
Limosilactobacillus_mucosae_IATA082	max_percap	pHMOs	pHMOs_gluc	-6.6223	0.00804878	**
Limosilactobacillus_mucosae_IATA082	max_percap	pHMOs	pHMOs_gluc	-6.6223	0.00804878	**
Limosilactobacillus_mucosae_IATA082	max_percap	pHMOs	pHMOs_gluc	-6.6223	0.00804878	**
Limosilactobacillus_mucosae_IATA082	max_percap	mPYG	mPYG_gluc	-11.0191	0.00222567	**
Limosilactobacillus_mucosae_IATA082	max_percap	mPYG	mPYG_gluc	-11.0191	0.00222567	**
Limosilactobacillus_mucosae_IATA082	max_percap	mPYG	mPYG_gluc	-11.0191	0.00222567	**
Limosilactobacillus_mucosae_IATA082	max_percap	mPYG	mPYG_gluc	-11.0191	0.00222567	**
Limosilactobacillus_mucosae_IATA082	max_percap	mPYG	mPYG_gluc	-11.0191	0.00222567	**
Limosilactobacillus_mucosae_IATA082	max_percap	mPYG	mPYG_gluc	-11.0191	0.00222567	**
Limosilactobacillus_mucosae_IATA082	max_percap	mPYG	pHMOs	-2.50599	0.0890476	ns
Limosilactobacillus_mucosae_IATA082	max_percap	mPYG	pHMOs	-2.50599	0.0890476	ns
Limosilactobacillus_mucosae_IATA082	max_percap	mPYG	pHMOs	-2.50599	0.0890476	ns
Limosilactobacillus_mucosae_IATA082	max_percap	mPYG	pHMOs	-2.50599	0.0890476	ns
Limosilactobacillus_mucosae_IATA082	max_percap	mPYG	pHMOs	-2.50599	0.0890476	ns
Limosilactobacillus_mucosae_IATA082	max_percap	mPYG	pHMOs	-2.50599	0.0890476	ns
Limosilactobacillus_mucosae_IATA082	max_percap	mPYG	pHMOs_gluc	-9.01047	0.00485294	**
Limosilactobacillus_mucosae_IATA082	max_percap	mPYG	pHMOs_gluc	-9.01047	0.00485294	**
Limosilactobacillus_mucosae_IATA082	max_percap	mPYG	pHMOs_gluc	-9.01047	0.00485294	**
Limosilactobacillus_mucosae_IATA082	max_percap	mPYG	pHMOs_gluc	-9.01047	0.00485294	**
Limosilactobacillus_mucosae_IATA082	max_percap	mPYG	pHMOs_gluc	-9.01047	0.00485294	**
Limosilactobacillus_mucosae_IATA082	max_percap	mPYG	pHMOs_gluc	-9.01047	0.00485294	**
Limosilactobacillus_mucosae_IATA082	max_percap	mPYG_gluc	pHMOs	7.01329	0.00804878	**
Limosilactobacillus_mucosae_IATA082	max_percap	mPYG_gluc	pHMOs	7.01329	0.00804878	**
Limosilactobacillus_mucosae_IATA082	max_percap	mPYG_gluc	pHMOs	7.01329	0.00804878	**
Limosilactobacillus_mucosae_IATA082	max_percap	mPYG_gluc	pHMOs	7.01329	0.00804878	**
Limosilactobacillus_mucosae_IATA082	max_percap	mPYG_gluc	pHMOs	7.01329	0.00804878	**
Limosilactobacillus_mucosae_IATA082	max_percap	mPYG_gluc	pHMOs	7.01329	0.00804878	**
Limosilactobacillus_mucosae_IATA082	max_percap	mPYG_gluc	pHMOs_gluc	-2.00138	0.173935	ns
Limosilactobacillus_mucosae_IATA082	max_percap	mPYG_gluc	pHMOs_gluc	-2.00138	0.173935	ns
Limosilactobacillus_mucosae_IATA082	max_percap	mPYG_gluc	pHMOs_gluc	-2.00138	0.173935	ns
Limosilactobacillus_mucosae_IATA082	max_percap	mPYG_gluc	pHMOs_gluc	-2.00138	0.173935	ns
Limosilactobacillus_mucosae_IATA082	max_percap	mPYG_gluc	pHMOs_gluc	-2.00138	0.173935	ns
Limosilactobacillus_mucosae_IATA082	max_percap	mPYG_gluc	pHMOs_gluc	-2.00138	0.173935	ns
Limosilactobacillus_mucosae_IATA082	max_percap	pHMOs	pHMOs_gluc	-6.6223	0.00804878	**
Limosilactobacillus_mucosae_IATA082	max_percap	pHMOs	pHMOs_gluc	-6.6223	0.00804878	**
Limosilactobacillus_mucosae_IATA082	max_percap	pHMOs	pHMOs_gluc	-6.6223	0.00804878	**
Limosilactobacillus_mucosae_IATA082	max_percap	pHMOs	pHMOs_gluc	-6.6223	0.00804878	**
Limosilactobacillus_mucosae_IATA082	max_percap	pHMOs	pHMOs_gluc	-6.6223	0.00804878	**
Limosilactobacillus_mucosae_IATA082	max_percap	pHMOs	pHMOs_gluc	-6.6223	0.00804878	**
Lacticaseibacillus_paracasei_IATA110	max_percap	mPYG	mPYG_gluc	0.368866	0.767586	ns
Lacticaseibacillus_paracasei_IATA110	max_percap	mPYG	mPYG_gluc	0.368866	0.767586	ns
Lacticaseibacillus_paracasei_IATA110	max_percap	mPYG	mPYG_gluc	0.368866	0.767586	ns
Lacticaseibacillus_paracasei_IATA110	max_percap	mPYG	mPYG_gluc	0.368866	0.767586	ns
Lacticaseibacillus_paracasei_IATA110	max_percap	mPYG	mPYG_gluc	0.368866	0.767586	ns
Lacticaseibacillus_paracasei_IATA110	max_percap	mPYG	mPYG_gluc	0.368866	0.767586	ns
Lacticaseibacillus_paracasei_IATA110	max_percap	mPYG	pHMOs	1.63579	0.216486	ns
Lacticaseibacillus_paracasei_IATA110	max_percap	mPYG	pHMOs	1.63579	0.216486	ns
Lacticaseibacillus_paracasei_IATA110	max_percap	mPYG	pHMOs	1.63579	0.216486	ns
Lacticaseibacillus_paracasei_IATA110	max_percap	mPYG	pHMOs	1.63579	0.216486	ns
Lacticaseibacillus_paracasei_IATA110	max_percap	mPYG	pHMOs	1.63579	0.216486	ns
Lacticaseibacillus_paracasei_IATA110	max_percap	mPYG	pHMOs	1.63579	0.216486	ns
Lacticaseibacillus_paracasei_IATA110	max_percap	mPYG	pHMOs_gluc	-24.348	0.000626786	***
Lacticaseibacillus_paracasei_IATA110	max_percap	mPYG	pHMOs_gluc	-24.348	0.000626786	***
Lacticaseibacillus_paracasei_IATA110	max_percap	mPYG	pHMOs_gluc	-24.348	0.000626786	***
Lacticaseibacillus_paracasei_IATA110	max_percap	mPYG	pHMOs_gluc	-24.348	0.000626786	***
Lacticaseibacillus_paracasei_IATA110	max_percap	mPYG	pHMOs_gluc	-24.348	0.000626786	***
Lacticaseibacillus_paracasei_IATA110	max_percap	mPYG	pHMOs_gluc	-24.348	0.000626786	***
Lacticaseibacillus_paracasei_IATA110	max_percap	mPYG_gluc	pHMOs	1.79498	0.233642	ns
Lacticaseibacillus_paracasei_IATA110	max_percap	mPYG_gluc	pHMOs	1.79498	0.233642	ns
Lacticaseibacillus_paracasei_IATA110	max_percap	mPYG_gluc	pHMOs	1.79498	0.233642	ns
Lacticaseibacillus_paracasei_IATA110	max_percap	mPYG_gluc	pHMOs	1.79498	0.233642	ns
Lacticaseibacillus_paracasei_IATA110	max_percap	mPYG_gluc	pHMOs	1.79498	0.233642	ns
Lacticaseibacillus_paracasei_IATA110	max_percap	mPYG_gluc	pHMOs	1.79498	0.233642	ns
Lacticaseibacillus_paracasei_IATA110	max_percap	mPYG_gluc	pHMOs_gluc	-26.9447	0.00211765	**
Lacticaseibacillus_paracasei_IATA110	max_percap	mPYG_gluc	pHMOs_gluc	-26.9447	0.00211765	**
Lacticaseibacillus_paracasei_IATA110	max_percap	mPYG_gluc	pHMOs_gluc	-26.9447	0.00211765	**
Lacticaseibacillus_paracasei_IATA110	max_percap	mPYG_gluc	pHMOs_gluc	-26.9447	0.00211765	**
Lacticaseibacillus_paracasei_IATA110	max_percap	mPYG_gluc	pHMOs_gluc	-26.9447	0.00211765	**
Lacticaseibacillus_paracasei_IATA110	max_percap	mPYG_gluc	pHMOs_gluc	-26.9447	0.00211765	**
Lacticaseibacillus_paracasei_IATA110	max_percap	pHMOs	pHMOs_gluc	-25.0126	0.000516522	***
Lacticaseibacillus_paracasei_IATA110	max_percap	pHMOs	pHMOs_gluc	-25.0126	0.000516522	***
Lacticaseibacillus_paracasei_IATA110	max_percap	pHMOs	pHMOs_gluc	-25.0126	0.000516522	***
Lacticaseibacillus_paracasei_IATA110	max_percap	pHMOs	pHMOs_gluc	-25.0126	0.000516522	***
Lacticaseibacillus_paracasei_IATA110	max_percap	pHMOs	pHMOs_gluc	-25.0126	0.000516522	***
Lacticaseibacillus_paracasei_IATA110	max_percap	pHMOs	pHMOs_gluc	-25.0126	0.000516522	***
Lacticaseibacillus_paracasei_IATA110	max_percap	mPYG	mPYG_gluc	0.368866	0.767586	ns
Lacticaseibacillus_paracasei_IATA110	max_percap	mPYG	mPYG_gluc	0.368866	0.767586	ns
Lacticaseibacillus_paracasei_IATA110	max_percap	mPYG	mPYG_gluc	0.368866	0.767586	ns
Lacticaseibacillus_paracasei_IATA110	max_percap	mPYG	mPYG_gluc	0.368866	0.767586	ns
Lacticaseibacillus_paracasei_IATA110	max_percap	mPYG	mPYG_gluc	0.368866	0.767586	ns
Lacticaseibacillus_paracasei_IATA110	max_percap	mPYG	mPYG_gluc	0.368866	0.767586	ns
Lacticaseibacillus_paracasei_IATA110	max_percap	mPYG	pHMOs	1.63579	0.216486	ns
Lacticaseibacillus_paracasei_IATA110	max_percap	mPYG	pHMOs	1.63579	0.216486	ns
Lacticaseibacillus_paracasei_IATA110	max_percap	mPYG	pHMOs	1.63579	0.216486	ns
Lacticaseibacillus_paracasei_IATA110	max_percap	mPYG	pHMOs	1.63579	0.216486	ns
Lacticaseibacillus_paracasei_IATA110	max_percap	mPYG	pHMOs	1.63579	0.216486	ns
Lacticaseibacillus_paracasei_IATA110	max_percap	mPYG	pHMOs	1.63579	0.216486	ns
Lacticaseibacillus_paracasei_IATA110	max_percap	mPYG	pHMOs_gluc	-24.348	0.000626786	***
Lacticaseibacillus_paracasei_IATA110	max_percap	mPYG	pHMOs_gluc	-24.348	0.000626786	***
Lacticaseibacillus_paracasei_IATA110	max_percap	mPYG	pHMOs_gluc	-24.348	0.000626786	***
Lacticaseibacillus_paracasei_IATA110	max_percap	mPYG	pHMOs_gluc	-24.348	0.000626786	***
Lacticaseibacillus_paracasei_IATA110	max_percap	mPYG	pHMOs_gluc	-24.348	0.000626786	***
Lacticaseibacillus_paracasei_IATA110	max_percap	mPYG	pHMOs_gluc	-24.348	0.000626786	***
Lacticaseibacillus_paracasei_IATA110	max_percap	mPYG_gluc	pHMOs	1.79498	0.233642	ns
Lacticaseibacillus_paracasei_IATA110	max_percap	mPYG_gluc	pHMOs	1.79498	0.233642	ns
Lacticaseibacillus_paracasei_IATA110	max_percap	mPYG_gluc	pHMOs	1.79498	0.233642	ns
Lacticaseibacillus_paracasei_IATA110	max_percap	mPYG_gluc	pHMOs	1.79498	0.233642	ns
Lacticaseibacillus_paracasei_IATA110	max_percap	mPYG_gluc	pHMOs	1.79498	0.233642	ns
Lacticaseibacillus_paracasei_IATA110	max_percap	mPYG_gluc	pHMOs	1.79498	0.233642	ns
Lacticaseibacillus_paracasei_IATA110	max_percap	mPYG_gluc	pHMOs_gluc	-26.9447	0.00211765	**
Lacticaseibacillus_paracasei_IATA110	max_percap	mPYG_gluc	pHMOs_gluc	-26.9447	0.00211765	**
Lacticaseibacillus_paracasei_IATA110	max_percap	mPYG_gluc	pHMOs_gluc	-26.9447	0.00211765	**
Lacticaseibacillus_paracasei_IATA110	max_percap	mPYG_gluc	pHMOs_gluc	-26.9447	0.00211765	**
Lacticaseibacillus_paracasei_IATA110	max_percap	mPYG_gluc	pHMOs_gluc	-26.9447	0.00211765	**
Lacticaseibacillus_paracasei_IATA110	max_percap	mPYG_gluc	pHMOs_gluc	-26.9447	0.00211765	**
Lacticaseibacillus_paracasei_IATA110	max_percap	pHMOs	pHMOs_gluc	-25.0126	0.000516522	***
Lacticaseibacillus_paracasei_IATA110	max_percap	pHMOs	pHMOs_gluc	-25.0126	0.000516522	***
Lacticaseibacillus_paracasei_IATA110	max_percap	pHMOs	pHMOs_gluc	-25.0126	0.000516522	***
Lacticaseibacillus_paracasei_IATA110	max_percap	pHMOs	pHMOs_gluc	-25.0126	0.000516522	***
Lacticaseibacillus_paracasei_IATA110	max_percap	pHMOs	pHMOs_gluc	-25.0126	0.000516522	***
Lacticaseibacillus_paracasei_IATA110	max_percap	pHMOs	pHMOs_gluc	-25.0126	0.000516522	***
Lacticaseibacillus_paracasei_IATA110	max_percap	mPYG	mPYG_gluc	0.368866	0.767586	ns
Lacticaseibacillus_paracasei_IATA110	max_percap	mPYG	mPYG_gluc	0.368866	0.767586	ns
Lacticaseibacillus_paracasei_IATA110	max_percap	mPYG	mPYG_gluc	0.368866	0.767586	ns
Lacticaseibacillus_paracasei_IATA110	max_percap	mPYG	mPYG_gluc	0.368866	0.767586	ns
Lacticaseibacillus_paracasei_IATA110	max_percap	mPYG	mPYG_gluc	0.368866	0.767586	ns
Lacticaseibacillus_paracasei_IATA110	max_percap	mPYG	mPYG_gluc	0.368866	0.767586	ns
Lacticaseibacillus_paracasei_IATA110	max_percap	mPYG	pHMOs	1.63579	0.216486	ns
Lacticaseibacillus_paracasei_IATA110	max_percap	mPYG	pHMOs	1.63579	0.216486	ns
Lacticaseibacillus_paracasei_IATA110	max_percap	mPYG	pHMOs	1.63579	0.216486	ns
Lacticaseibacillus_paracasei_IATA110	max_percap	mPYG	pHMOs	1.63579	0.216486	ns
Lacticaseibacillus_paracasei_IATA110	max_percap	mPYG	pHMOs	1.63579	0.216486	ns
Lacticaseibacillus_paracasei_IATA110	max_percap	mPYG	pHMOs	1.63579	0.216486	ns
Lacticaseibacillus_paracasei_IATA110	max_percap	mPYG	pHMOs_gluc	-24.348	0.000626786	***
Lacticaseibacillus_paracasei_IATA110	max_percap	mPYG	pHMOs_gluc	-24.348	0.000626786	***
Lacticaseibacillus_paracasei_IATA110	max_percap	mPYG	pHMOs_gluc	-24.348	0.000626786	***
Lacticaseibacillus_paracasei_IATA110	max_percap	mPYG	pHMOs_gluc	-24.348	0.000626786	***
Lacticaseibacillus_paracasei_IATA110	max_percap	mPYG	pHMOs_gluc	-24.348	0.000626786	***
Lacticaseibacillus_paracasei_IATA110	max_percap	mPYG	pHMOs_gluc	-24.348	0.000626786	***
Lacticaseibacillus_paracasei_IATA110	max_percap	mPYG_gluc	pHMOs	1.79498	0.233642	ns
Lacticaseibacillus_paracasei_IATA110	max_percap	mPYG_gluc	pHMOs	1.79498	0.233642	ns
Lacticaseibacillus_paracasei_IATA110	max_percap	mPYG_gluc	pHMOs	1.79498	0.233642	ns
Lacticaseibacillus_paracasei_IATA110	max_percap	mPYG_gluc	pHMOs	1.79498	0.233642	ns
Lacticaseibacillus_paracasei_IATA110	max_percap	mPYG_gluc	pHMOs	1.79498	0.233642	ns
Lacticaseibacillus_paracasei_IATA110	max_percap	mPYG_gluc	pHMOs	1.79498	0.233642	ns
Lacticaseibacillus_paracasei_IATA110	max_percap	mPYG_gluc	pHMOs_gluc	-26.9447	0.00211765	**
Lacticaseibacillus_paracasei_IATA110	max_percap	mPYG_gluc	pHMOs_gluc	-26.9447	0.00211765	**
Lacticaseibacillus_paracasei_IATA110	max_percap	mPYG_gluc	pHMOs_gluc	-26.9447	0.00211765	**
Lacticaseibacillus_paracasei_IATA110	max_percap	mPYG_gluc	pHMOs_gluc	-26.9447	0.00211765	**
Lacticaseibacillus_paracasei_IATA110	max_percap	mPYG_gluc	pHMOs_gluc	-26.9447	0.00211765	**
Lacticaseibacillus_paracasei_IATA110	max_percap	mPYG_gluc	pHMOs_gluc	-26.9447	0.00211765	**
Lacticaseibacillus_paracasei_IATA110	max_percap	pHMOs	pHMOs_gluc	-25.0126	0.000516522	***
Lacticaseibacillus_paracasei_IATA110	max_percap	pHMOs	pHMOs_gluc	-25.0126	0.000516522	***
Lacticaseibacillus_paracasei_IATA110	max_percap	pHMOs	pHMOs_gluc	-25.0126	0.000516522	***
Lacticaseibacillus_paracasei_IATA110	max_percap	pHMOs	pHMOs_gluc	-25.0126	0.000516522	***
Lacticaseibacillus_paracasei_IATA110	max_percap	pHMOs	pHMOs_gluc	-25.0126	0.000516522	***
Lacticaseibacillus_paracasei_IATA110	max_percap	pHMOs	pHMOs_gluc	-25.0126	0.000516522	***
Lacticaseibacillus_paracasei_IATA110	max_percap	mPYG	mPYG_gluc	0.368866	0.767586	ns
Lacticaseibacillus_paracasei_IATA110	max_percap	mPYG	mPYG_gluc	0.368866	0.767586	ns
Lacticaseibacillus_paracasei_IATA110	max_percap	mPYG	mPYG_gluc	0.368866	0.767586	ns
Lacticaseibacillus_paracasei_IATA110	max_percap	mPYG	mPYG_gluc	0.368866	0.767586	ns
Lacticaseibacillus_paracasei_IATA110	max_percap	mPYG	mPYG_gluc	0.368866	0.767586	ns
Lacticaseibacillus_paracasei_IATA110	max_percap	mPYG	mPYG_gluc	0.368866	0.767586	ns
Lacticaseibacillus_paracasei_IATA110	max_percap	mPYG	pHMOs	1.63579	0.216486	ns
Lacticaseibacillus_paracasei_IATA110	max_percap	mPYG	pHMOs	1.63579	0.216486	ns
Lacticaseibacillus_paracasei_IATA110	max_percap	mPYG	pHMOs	1.63579	0.216486	ns
Lacticaseibacillus_paracasei_IATA110	max_percap	mPYG	pHMOs	1.63579	0.216486	ns
Lacticaseibacillus_paracasei_IATA110	max_percap	mPYG	pHMOs	1.63579	0.216486	ns
Lacticaseibacillus_paracasei_IATA110	max_percap	mPYG	pHMOs	1.63579	0.216486	ns
Lacticaseibacillus_paracasei_IATA110	max_percap	mPYG	pHMOs_gluc	-24.348	0.000626786	***
Lacticaseibacillus_paracasei_IATA110	max_percap	mPYG	pHMOs_gluc	-24.348	0.000626786	***
Lacticaseibacillus_paracasei_IATA110	max_percap	mPYG	pHMOs_gluc	-24.348	0.000626786	***
Lacticaseibacillus_paracasei_IATA110	max_percap	mPYG	pHMOs_gluc	-24.348	0.000626786	***
Lacticaseibacillus_paracasei_IATA110	max_percap	mPYG	pHMOs_gluc	-24.348	0.000626786	***
Lacticaseibacillus_paracasei_IATA110	max_percap	mPYG	pHMOs_gluc	-24.348	0.000626786	***
Lacticaseibacillus_paracasei_IATA110	max_percap	mPYG_gluc	pHMOs	1.79498	0.233642	ns
Lacticaseibacillus_paracasei_IATA110	max_percap	mPYG_gluc	pHMOs	1.79498	0.233642	ns
Lacticaseibacillus_paracasei_IATA110	max_percap	mPYG_gluc	pHMOs	1.79498	0.233642	ns
Lacticaseibacillus_paracasei_IATA110	max_percap	mPYG_gluc	pHMOs	1.79498	0.233642	ns
Lacticaseibacillus_paracasei_IATA110	max_percap	mPYG_gluc	pHMOs	1.79498	0.233642	ns
Lacticaseibacillus_paracasei_IATA110	max_percap	mPYG_gluc	pHMOs	1.79498	0.233642	ns
Lacticaseibacillus_paracasei_IATA110	max_percap	mPYG_gluc	pHMOs_gluc	-26.9447	0.00211765	**
Lacticaseibacillus_paracasei_IATA110	max_percap	mPYG_gluc	pHMOs_gluc	-26.9447	0.00211765	**
Lacticaseibacillus_paracasei_IATA110	max_percap	mPYG_gluc	pHMOs_gluc	-26.9447	0.00211765	**
Lacticaseibacillus_paracasei_IATA110	max_percap	mPYG_gluc	pHMOs_gluc	-26.9447	0.00211765	**
Lacticaseibacillus_paracasei_IATA110	max_percap	mPYG_gluc	pHMOs_gluc	-26.9447	0.00211765	**
Lacticaseibacillus_paracasei_IATA110	max_percap	mPYG_gluc	pHMOs_gluc	-26.9447	0.00211765	**
Lacticaseibacillus_paracasei_IATA110	max_percap	pHMOs	pHMOs_gluc	-25.0126	0.000516522	***
Lacticaseibacillus_paracasei_IATA110	max_percap	pHMOs	pHMOs_gluc	-25.0126	0.000516522	***
Lacticaseibacillus_paracasei_IATA110	max_percap	pHMOs	pHMOs_gluc	-25.0126	0.000516522	***
Lacticaseibacillus_paracasei_IATA110	max_percap	pHMOs	pHMOs_gluc	-25.0126	0.000516522	***
Lacticaseibacillus_paracasei_IATA110	max_percap	pHMOs	pHMOs_gluc	-25.0126	0.000516522	***
Lacticaseibacillus_paracasei_IATA110	max_percap	pHMOs	pHMOs_gluc	-25.0126	0.000516522	***
Lacticaseibacillus_paracasei_IATA110	max_percap	mPYG	mPYG_gluc	0.368866	0.767586	ns
Lacticaseibacillus_paracasei_IATA110	max_percap	mPYG	mPYG_gluc	0.368866	0.767586	ns
Lacticaseibacillus_paracasei_IATA110	max_percap	mPYG	mPYG_gluc	0.368866	0.767586	ns
Lacticaseibacillus_paracasei_IATA110	max_percap	mPYG	mPYG_gluc	0.368866	0.767586	ns
Lacticaseibacillus_paracasei_IATA110	max_percap	mPYG	mPYG_gluc	0.368866	0.767586	ns
Lacticaseibacillus_paracasei_IATA110	max_percap	mPYG	mPYG_gluc	0.368866	0.767586	ns
Lacticaseibacillus_paracasei_IATA110	max_percap	mPYG	pHMOs	1.63579	0.216486	ns
Lacticaseibacillus_paracasei_IATA110	max_percap	mPYG	pHMOs	1.63579	0.216486	ns
Lacticaseibacillus_paracasei_IATA110	max_percap	mPYG	pHMOs	1.63579	0.216486	ns
Lacticaseibacillus_paracasei_IATA110	max_percap	mPYG	pHMOs	1.63579	0.216486	ns
Lacticaseibacillus_paracasei_IATA110	max_percap	mPYG	pHMOs	1.63579	0.216486	ns
Lacticaseibacillus_paracasei_IATA110	max_percap	mPYG	pHMOs	1.63579	0.216486	ns
Lacticaseibacillus_paracasei_IATA110	max_percap	mPYG	pHMOs_gluc	-24.348	0.000626786	***
Lacticaseibacillus_paracasei_IATA110	max_percap	mPYG	pHMOs_gluc	-24.348	0.000626786	***
Lacticaseibacillus_paracasei_IATA110	max_percap	mPYG	pHMOs_gluc	-24.348	0.000626786	***
Lacticaseibacillus_paracasei_IATA110	max_percap	mPYG	pHMOs_gluc	-24.348	0.000626786	***
Lacticaseibacillus_paracasei_IATA110	max_percap	mPYG	pHMOs_gluc	-24.348	0.000626786	***
Lacticaseibacillus_paracasei_IATA110	max_percap	mPYG	pHMOs_gluc	-24.348	0.000626786	***
Lacticaseibacillus_paracasei_IATA110	max_percap	mPYG_gluc	pHMOs	1.79498	0.233642	ns
Lacticaseibacillus_paracasei_IATA110	max_percap	mPYG_gluc	pHMOs	1.79498	0.233642	ns
Lacticaseibacillus_paracasei_IATA110	max_percap	mPYG_gluc	pHMOs	1.79498	0.233642	ns
Lacticaseibacillus_paracasei_IATA110	max_percap	mPYG_gluc	pHMOs	1.79498	0.233642	ns
Lacticaseibacillus_paracasei_IATA110	max_percap	mPYG_gluc	pHMOs	1.79498	0.233642	ns
Lacticaseibacillus_paracasei_IATA110	max_percap	mPYG_gluc	pHMOs	1.79498	0.233642	ns
Lacticaseibacillus_paracasei_IATA110	max_percap	mPYG_gluc	pHMOs_gluc	-26.9447	0.00211765	**
Lacticaseibacillus_paracasei_IATA110	max_percap	mPYG_gluc	pHMOs_gluc	-26.9447	0.00211765	**
Lacticaseibacillus_paracasei_IATA110	max_percap	mPYG_gluc	pHMOs_gluc	-26.9447	0.00211765	**
Lacticaseibacillus_paracasei_IATA110	max_percap	mPYG_gluc	pHMOs_gluc	-26.9447	0.00211765	**
Lacticaseibacillus_paracasei_IATA110	max_percap	mPYG_gluc	pHMOs_gluc	-26.9447	0.00211765	**
Lacticaseibacillus_paracasei_IATA110	max_percap	mPYG_gluc	pHMOs_gluc	-26.9447	0.00211765	**
Lacticaseibacillus_paracasei_IATA110	max_percap	pHMOs	pHMOs_gluc	-25.0126	0.000516522	***
Lacticaseibacillus_paracasei_IATA110	max_percap	pHMOs	pHMOs_gluc	-25.0126	0.000516522	***
Lacticaseibacillus_paracasei_IATA110	max_percap	pHMOs	pHMOs_gluc	-25.0126	0.000516522	***
Lacticaseibacillus_paracasei_IATA110	max_percap	pHMOs	pHMOs_gluc	-25.0126	0.000516522	***
Lacticaseibacillus_paracasei_IATA110	max_percap	pHMOs	pHMOs_gluc	-25.0126	0.000516522	***
Lacticaseibacillus_paracasei_IATA110	max_percap	pHMOs	pHMOs_gluc	-25.0126	0.000516522	***
Lacticaseibacillus_paracasei_IATA110	max_percap	mPYG	mPYG_gluc	0.368866	0.767586	ns
Lacticaseibacillus_paracasei_IATA110	max_percap	mPYG	mPYG_gluc	0.368866	0.767586	ns
Lacticaseibacillus_paracasei_IATA110	max_percap	mPYG	mPYG_gluc	0.368866	0.767586	ns
Lacticaseibacillus_paracasei_IATA110	max_percap	mPYG	mPYG_gluc	0.368866	0.767586	ns
Lacticaseibacillus_paracasei_IATA110	max_percap	mPYG	mPYG_gluc	0.368866	0.767586	ns
Lacticaseibacillus_paracasei_IATA110	max_percap	mPYG	mPYG_gluc	0.368866	0.767586	ns
Lacticaseibacillus_paracasei_IATA110	max_percap	mPYG	pHMOs	1.63579	0.216486	ns
Lacticaseibacillus_paracasei_IATA110	max_percap	mPYG	pHMOs	1.63579	0.216486	ns
Lacticaseibacillus_paracasei_IATA110	max_percap	mPYG	pHMOs	1.63579	0.216486	ns
Lacticaseibacillus_paracasei_IATA110	max_percap	mPYG	pHMOs	1.63579	0.216486	ns
Lacticaseibacillus_paracasei_IATA110	max_percap	mPYG	pHMOs	1.63579	0.216486	ns
Lacticaseibacillus_paracasei_IATA110	max_percap	mPYG	pHMOs	1.63579	0.216486	ns
Lacticaseibacillus_paracasei_IATA110	max_percap	mPYG	pHMOs_gluc	-24.348	0.000626786	***
Lacticaseibacillus_paracasei_IATA110	max_percap	mPYG	pHMOs_gluc	-24.348	0.000626786	***
Lacticaseibacillus_paracasei_IATA110	max_percap	mPYG	pHMOs_gluc	-24.348	0.000626786	***
Lacticaseibacillus_paracasei_IATA110	max_percap	mPYG	pHMOs_gluc	-24.348	0.000626786	***
Lacticaseibacillus_paracasei_IATA110	max_percap	mPYG	pHMOs_gluc	-24.348	0.000626786	***
Lacticaseibacillus_paracasei_IATA110	max_percap	mPYG	pHMOs_gluc	-24.348	0.000626786	***
Lacticaseibacillus_paracasei_IATA110	max_percap	mPYG_gluc	pHMOs	1.79498	0.233642	ns
Lacticaseibacillus_paracasei_IATA110	max_percap	mPYG_gluc	pHMOs	1.79498	0.233642	ns
Lacticaseibacillus_paracasei_IATA110	max_percap	mPYG_gluc	pHMOs	1.79498	0.233642	ns
Lacticaseibacillus_paracasei_IATA110	max_percap	mPYG_gluc	pHMOs	1.79498	0.233642	ns
Lacticaseibacillus_paracasei_IATA110	max_percap	mPYG_gluc	pHMOs	1.79498	0.233642	ns
Lacticaseibacillus_paracasei_IATA110	max_percap	mPYG_gluc	pHMOs	1.79498	0.233642	ns
Lacticaseibacillus_paracasei_IATA110	max_percap	mPYG_gluc	pHMOs_gluc	-26.9447	0.00211765	**
Lacticaseibacillus_paracasei_IATA110	max_percap	mPYG_gluc	pHMOs_gluc	-26.9447	0.00211765	**
Lacticaseibacillus_paracasei_IATA110	max_percap	mPYG_gluc	pHMOs_gluc	-26.9447	0.00211765	**
Lacticaseibacillus_paracasei_IATA110	max_percap	mPYG_gluc	pHMOs_gluc	-26.9447	0.00211765	**
Lacticaseibacillus_paracasei_IATA110	max_percap	mPYG_gluc	pHMOs_gluc	-26.9447	0.00211765	**
Lacticaseibacillus_paracasei_IATA110	max_percap	mPYG_gluc	pHMOs_gluc	-26.9447	0.00211765	**
Lacticaseibacillus_paracasei_IATA110	max_percap	pHMOs	pHMOs_gluc	-25.0126	0.000516522	***
Lacticaseibacillus_paracasei_IATA110	max_percap	pHMOs	pHMOs_gluc	-25.0126	0.000516522	***
Lacticaseibacillus_paracasei_IATA110	max_percap	pHMOs	pHMOs_gluc	-25.0126	0.000516522	***
Lacticaseibacillus_paracasei_IATA110	max_percap	pHMOs	pHMOs_gluc	-25.0126	0.000516522	***
Lacticaseibacillus_paracasei_IATA110	max_percap	pHMOs	pHMOs_gluc	-25.0126	0.000516522	***
Lacticaseibacillus_paracasei_IATA110	max_percap	pHMOs	pHMOs_gluc	-25.0126	0.000516522	***
Lacticaseibacillus_paracasei_IATA125	max_percap	mPYG	mPYG_gluc	1.49178	0.312152	ns
Lacticaseibacillus_paracasei_IATA125	max_percap	mPYG	mPYG_gluc	1.49178	0.312152	ns
Lacticaseibacillus_paracasei_IATA125	max_percap	mPYG	mPYG_gluc	1.49178	0.312152	ns
Lacticaseibacillus_paracasei_IATA125	max_percap	mPYG	mPYG_gluc	1.49178	0.312152	ns
Lacticaseibacillus_paracasei_IATA125	max_percap	mPYG	mPYG_gluc	1.49178	0.312152	ns
Lacticaseibacillus_paracasei_IATA125	max_percap	mPYG	mPYG_gluc	1.49178	0.312152	ns
Lacticaseibacillus_paracasei_IATA125	max_percap	mPYG	pHMOs	-3.1428	0.11234	ns
Lacticaseibacillus_paracasei_IATA125	max_percap	mPYG	pHMOs	-3.1428	0.11234	ns
Lacticaseibacillus_paracasei_IATA125	max_percap	mPYG	pHMOs	-3.1428	0.11234	ns
Lacticaseibacillus_paracasei_IATA125	max_percap	mPYG	pHMOs	-3.1428	0.11234	ns
Lacticaseibacillus_paracasei_IATA125	max_percap	mPYG	pHMOs	-3.1428	0.11234	ns
Lacticaseibacillus_paracasei_IATA125	max_percap	mPYG	pHMOs	-3.1428	0.11234	ns
Lacticaseibacillus_paracasei_IATA125	max_percap	mPYG	pHMOs_gluc	-8.42378	0.0215385	*
Lacticaseibacillus_paracasei_IATA125	max_percap	mPYG	pHMOs_gluc	-8.42378	0.0215385	*
Lacticaseibacillus_paracasei_IATA125	max_percap	mPYG	pHMOs_gluc	-8.42378	0.0215385	*
Lacticaseibacillus_paracasei_IATA125	max_percap	mPYG	pHMOs_gluc	-8.42378	0.0215385	*
Lacticaseibacillus_paracasei_IATA125	max_percap	mPYG	pHMOs_gluc	-8.42378	0.0215385	*
Lacticaseibacillus_paracasei_IATA125	max_percap	mPYG	pHMOs_gluc	-8.42378	0.0215385	*
Lacticaseibacillus_paracasei_IATA125	max_percap	mPYG_gluc	pHMOs	-3.15061	0.11234	ns
Lacticaseibacillus_paracasei_IATA125	max_percap	mPYG_gluc	pHMOs	-3.15061	0.11234	ns
Lacticaseibacillus_paracasei_IATA125	max_percap	mPYG_gluc	pHMOs	-3.15061	0.11234	ns
Lacticaseibacillus_paracasei_IATA125	max_percap	mPYG_gluc	pHMOs	-3.15061	0.11234	ns
Lacticaseibacillus_paracasei_IATA125	max_percap	mPYG_gluc	pHMOs	-3.15061	0.11234	ns
Lacticaseibacillus_paracasei_IATA125	max_percap	mPYG_gluc	pHMOs	-3.15061	0.11234	ns
Lacticaseibacillus_paracasei_IATA125	max_percap	mPYG_gluc	pHMOs_gluc	-8.4381	0.0215385	*
Lacticaseibacillus_paracasei_IATA125	max_percap	mPYG_gluc	pHMOs_gluc	-8.4381	0.0215385	*
Lacticaseibacillus_paracasei_IATA125	max_percap	mPYG_gluc	pHMOs_gluc	-8.4381	0.0215385	*
Lacticaseibacillus_paracasei_IATA125	max_percap	mPYG_gluc	pHMOs_gluc	-8.4381	0.0215385	*
Lacticaseibacillus_paracasei_IATA125	max_percap	mPYG_gluc	pHMOs_gluc	-8.4381	0.0215385	*
Lacticaseibacillus_paracasei_IATA125	max_percap	mPYG_gluc	pHMOs_gluc	-8.4381	0.0215385	*
Lacticaseibacillus_paracasei_IATA125	max_percap	pHMOs	pHMOs_gluc	-1.19214	0.35775	ns
Lacticaseibacillus_paracasei_IATA125	max_percap	pHMOs	pHMOs_gluc	-1.19214	0.35775	ns
Lacticaseibacillus_paracasei_IATA125	max_percap	pHMOs	pHMOs_gluc	-1.19214	0.35775	ns
Lacticaseibacillus_paracasei_IATA125	max_percap	pHMOs	pHMOs_gluc	-1.19214	0.35775	ns
Lacticaseibacillus_paracasei_IATA125	max_percap	pHMOs	pHMOs_gluc	-1.19214	0.35775	ns
Lacticaseibacillus_paracasei_IATA125	max_percap	pHMOs	pHMOs_gluc	-1.19214	0.35775	ns
Lacticaseibacillus_paracasei_IATA125	max_percap	mPYG	mPYG_gluc	1.49178	0.312152	ns
Lacticaseibacillus_paracasei_IATA125	max_percap	mPYG	mPYG_gluc	1.49178	0.312152	ns
Lacticaseibacillus_paracasei_IATA125	max_percap	mPYG	mPYG_gluc	1.49178	0.312152	ns
Lacticaseibacillus_paracasei_IATA125	max_percap	mPYG	mPYG_gluc	1.49178	0.312152	ns
Lacticaseibacillus_paracasei_IATA125	max_percap	mPYG	mPYG_gluc	1.49178	0.312152	ns
Lacticaseibacillus_paracasei_IATA125	max_percap	mPYG	mPYG_gluc	1.49178	0.312152	ns
Lacticaseibacillus_paracasei_IATA125	max_percap	mPYG	pHMOs	-3.1428	0.11234	ns
Lacticaseibacillus_paracasei_IATA125	max_percap	mPYG	pHMOs	-3.1428	0.11234	ns
Lacticaseibacillus_paracasei_IATA125	max_percap	mPYG	pHMOs	-3.1428	0.11234	ns
Lacticaseibacillus_paracasei_IATA125	max_percap	mPYG	pHMOs	-3.1428	0.11234	ns
Lacticaseibacillus_paracasei_IATA125	max_percap	mPYG	pHMOs	-3.1428	0.11234	ns
Lacticaseibacillus_paracasei_IATA125	max_percap	mPYG	pHMOs	-3.1428	0.11234	ns
Lacticaseibacillus_paracasei_IATA125	max_percap	mPYG	pHMOs_gluc	-8.42378	0.0215385	*
Lacticaseibacillus_paracasei_IATA125	max_percap	mPYG	pHMOs_gluc	-8.42378	0.0215385	*
Lacticaseibacillus_paracasei_IATA125	max_percap	mPYG	pHMOs_gluc	-8.42378	0.0215385	*
Lacticaseibacillus_paracasei_IATA125	max_percap	mPYG	pHMOs_gluc	-8.42378	0.0215385	*
Lacticaseibacillus_paracasei_IATA125	max_percap	mPYG	pHMOs_gluc	-8.42378	0.0215385	*
Lacticaseibacillus_paracasei_IATA125	max_percap	mPYG	pHMOs_gluc	-8.42378	0.0215385	*
Lacticaseibacillus_paracasei_IATA125	max_percap	mPYG_gluc	pHMOs	-3.15061	0.11234	ns
Lacticaseibacillus_paracasei_IATA125	max_percap	mPYG_gluc	pHMOs	-3.15061	0.11234	ns
Lacticaseibacillus_paracasei_IATA125	max_percap	mPYG_gluc	pHMOs	-3.15061	0.11234	ns
Lacticaseibacillus_paracasei_IATA125	max_percap	mPYG_gluc	pHMOs	-3.15061	0.11234	ns
Lacticaseibacillus_paracasei_IATA125	max_percap	mPYG_gluc	pHMOs	-3.15061	0.11234	ns
Lacticaseibacillus_paracasei_IATA125	max_percap	mPYG_gluc	pHMOs	-3.15061	0.11234	ns
Lacticaseibacillus_paracasei_IATA125	max_percap	mPYG_gluc	pHMOs_gluc	-8.4381	0.0215385	*
Lacticaseibacillus_paracasei_IATA125	max_percap	mPYG_gluc	pHMOs_gluc	-8.4381	0.0215385	*
Lacticaseibacillus_paracasei_IATA125	max_percap	mPYG_gluc	pHMOs_gluc	-8.4381	0.0215385	*
Lacticaseibacillus_paracasei_IATA125	max_percap	mPYG_gluc	pHMOs_gluc	-8.4381	0.0215385	*
Lacticaseibacillus_paracasei_IATA125	max_percap	mPYG_gluc	pHMOs_gluc	-8.4381	0.0215385	*
Lacticaseibacillus_paracasei_IATA125	max_percap	mPYG_gluc	pHMOs_gluc	-8.4381	0.0215385	*
Lacticaseibacillus_paracasei_IATA125	max_percap	pHMOs	pHMOs_gluc	-1.19214	0.35775	ns
Lacticaseibacillus_paracasei_IATA125	max_percap	pHMOs	pHMOs_gluc	-1.19214	0.35775	ns
Lacticaseibacillus_paracasei_IATA125	max_percap	pHMOs	pHMOs_gluc	-1.19214	0.35775	ns
Lacticaseibacillus_paracasei_IATA125	max_percap	pHMOs	pHMOs_gluc	-1.19214	0.35775	ns
Lacticaseibacillus_paracasei_IATA125	max_percap	pHMOs	pHMOs_gluc	-1.19214	0.35775	ns
Lacticaseibacillus_paracasei_IATA125	max_percap	pHMOs	pHMOs_gluc	-1.19214	0.35775	ns
Lacticaseibacillus_paracasei_IATA125	max_percap	mPYG	mPYG_gluc	1.49178	0.312152	ns
Lacticaseibacillus_paracasei_IATA125	max_percap	mPYG	mPYG_gluc	1.49178	0.312152	ns
Lacticaseibacillus_paracasei_IATA125	max_percap	mPYG	mPYG_gluc	1.49178	0.312152	ns
Lacticaseibacillus_paracasei_IATA125	max_percap	mPYG	mPYG_gluc	1.49178	0.312152	ns
Lacticaseibacillus_paracasei_IATA125	max_percap	mPYG	mPYG_gluc	1.49178	0.312152	ns
Lacticaseibacillus_paracasei_IATA125	max_percap	mPYG	mPYG_gluc	1.49178	0.312152	ns
Lacticaseibacillus_paracasei_IATA125	max_percap	mPYG	pHMOs	-3.1428	0.11234	ns
Lacticaseibacillus_paracasei_IATA125	max_percap	mPYG	pHMOs	-3.1428	0.11234	ns
Lacticaseibacillus_paracasei_IATA125	max_percap	mPYG	pHMOs	-3.1428	0.11234	ns
Lacticaseibacillus_paracasei_IATA125	max_percap	mPYG	pHMOs	-3.1428	0.11234	ns
Lacticaseibacillus_paracasei_IATA125	max_percap	mPYG	pHMOs	-3.1428	0.11234	ns
Lacticaseibacillus_paracasei_IATA125	max_percap	mPYG	pHMOs	-3.1428	0.11234	ns
Lacticaseibacillus_paracasei_IATA125	max_percap	mPYG	pHMOs_gluc	-8.42378	0.0215385	*
Lacticaseibacillus_paracasei_IATA125	max_percap	mPYG	pHMOs_gluc	-8.42378	0.0215385	*
Lacticaseibacillus_paracasei_IATA125	max_percap	mPYG	pHMOs_gluc	-8.42378	0.0215385	*
Lacticaseibacillus_paracasei_IATA125	max_percap	mPYG	pHMOs_gluc	-8.42378	0.0215385	*
Lacticaseibacillus_paracasei_IATA125	max_percap	mPYG	pHMOs_gluc	-8.42378	0.0215385	*
Lacticaseibacillus_paracasei_IATA125	max_percap	mPYG	pHMOs_gluc	-8.42378	0.0215385	*
Lacticaseibacillus_paracasei_IATA125	max_percap	mPYG_gluc	pHMOs	-3.15061	0.11234	ns
Lacticaseibacillus_paracasei_IATA125	max_percap	mPYG_gluc	pHMOs	-3.15061	0.11234	ns
Lacticaseibacillus_paracasei_IATA125	max_percap	mPYG_gluc	pHMOs	-3.15061	0.11234	ns
Lacticaseibacillus_paracasei_IATA125	max_percap	mPYG_gluc	pHMOs	-3.15061	0.11234	ns
Lacticaseibacillus_paracasei_IATA125	max_percap	mPYG_gluc	pHMOs	-3.15061	0.11234	ns
Lacticaseibacillus_paracasei_IATA125	max_percap	mPYG_gluc	pHMOs	-3.15061	0.11234	ns
Lacticaseibacillus_paracasei_IATA125	max_percap	mPYG_gluc	pHMOs_gluc	-8.4381	0.0215385	*
Lacticaseibacillus_paracasei_IATA125	max_percap	mPYG_gluc	pHMOs_gluc	-8.4381	0.0215385	*
Lacticaseibacillus_paracasei_IATA125	max_percap	mPYG_gluc	pHMOs_gluc	-8.4381	0.0215385	*
Lacticaseibacillus_paracasei_IATA125	max_percap	mPYG_gluc	pHMOs_gluc	-8.4381	0.0215385	*
Lacticaseibacillus_paracasei_IATA125	max_percap	mPYG_gluc	pHMOs_gluc	-8.4381	0.0215385	*
Lacticaseibacillus_paracasei_IATA125	max_percap	mPYG_gluc	pHMOs_gluc	-8.4381	0.0215385	*
Lacticaseibacillus_paracasei_IATA125	max_percap	pHMOs	pHMOs_gluc	-1.19214	0.35775	ns
Lacticaseibacillus_paracasei_IATA125	max_percap	pHMOs	pHMOs_gluc	-1.19214	0.35775	ns
Lacticaseibacillus_paracasei_IATA125	max_percap	pHMOs	pHMOs_gluc	-1.19214	0.35775	ns
Lacticaseibacillus_paracasei_IATA125	max_percap	pHMOs	pHMOs_gluc	-1.19214	0.35775	ns
Lacticaseibacillus_paracasei_IATA125	max_percap	pHMOs	pHMOs_gluc	-1.19214	0.35775	ns
Lacticaseibacillus_paracasei_IATA125	max_percap	pHMOs	pHMOs_gluc	-1.19214	0.35775	ns
Lacticaseibacillus_paracasei_IATA125	max_percap	mPYG	mPYG_gluc	1.49178	0.312152	ns
Lacticaseibacillus_paracasei_IATA125	max_percap	mPYG	mPYG_gluc	1.49178	0.312152	ns
Lacticaseibacillus_paracasei_IATA125	max_percap	mPYG	mPYG_gluc	1.49178	0.312152	ns
Lacticaseibacillus_paracasei_IATA125	max_percap	mPYG	mPYG_gluc	1.49178	0.312152	ns
Lacticaseibacillus_paracasei_IATA125	max_percap	mPYG	mPYG_gluc	1.49178	0.312152	ns
Lacticaseibacillus_paracasei_IATA125	max_percap	mPYG	mPYG_gluc	1.49178	0.312152	ns
Lacticaseibacillus_paracasei_IATA125	max_percap	mPYG	pHMOs	-3.1428	0.11234	ns
Lacticaseibacillus_paracasei_IATA125	max_percap	mPYG	pHMOs	-3.1428	0.11234	ns
Lacticaseibacillus_paracasei_IATA125	max_percap	mPYG	pHMOs	-3.1428	0.11234	ns
Lacticaseibacillus_paracasei_IATA125	max_percap	mPYG	pHMOs	-3.1428	0.11234	ns
Lacticaseibacillus_paracasei_IATA125	max_percap	mPYG	pHMOs	-3.1428	0.11234	ns
Lacticaseibacillus_paracasei_IATA125	max_percap	mPYG	pHMOs	-3.1428	0.11234	ns
Lacticaseibacillus_paracasei_IATA125	max_percap	mPYG	pHMOs_gluc	-8.42378	0.0215385	*
Lacticaseibacillus_paracasei_IATA125	max_percap	mPYG	pHMOs_gluc	-8.42378	0.0215385	*
Lacticaseibacillus_paracasei_IATA125	max_percap	mPYG	pHMOs_gluc	-8.42378	0.0215385	*
Lacticaseibacillus_paracasei_IATA125	max_percap	mPYG	pHMOs_gluc	-8.42378	0.0215385	*
Lacticaseibacillus_paracasei_IATA125	max_percap	mPYG	pHMOs_gluc	-8.42378	0.0215385	*
Lacticaseibacillus_paracasei_IATA125	max_percap	mPYG	pHMOs_gluc	-8.42378	0.0215385	*
Lacticaseibacillus_paracasei_IATA125	max_percap	mPYG_gluc	pHMOs	-3.15061	0.11234	ns
Lacticaseibacillus_paracasei_IATA125	max_percap	mPYG_gluc	pHMOs	-3.15061	0.11234	ns
Lacticaseibacillus_paracasei_IATA125	max_percap	mPYG_gluc	pHMOs	-3.15061	0.11234	ns
Lacticaseibacillus_paracasei_IATA125	max_percap	mPYG_gluc	pHMOs	-3.15061	0.11234	ns
Lacticaseibacillus_paracasei_IATA125	max_percap	mPYG_gluc	pHMOs	-3.15061	0.11234	ns
Lacticaseibacillus_paracasei_IATA125	max_percap	mPYG_gluc	pHMOs	-3.15061	0.11234	ns
Lacticaseibacillus_paracasei_IATA125	max_percap	mPYG_gluc	pHMOs_gluc	-8.4381	0.0215385	*
Lacticaseibacillus_paracasei_IATA125	max_percap	mPYG_gluc	pHMOs_gluc	-8.4381	0.0215385	*
Lacticaseibacillus_paracasei_IATA125	max_percap	mPYG_gluc	pHMOs_gluc	-8.4381	0.0215385	*
Lacticaseibacillus_paracasei_IATA125	max_percap	mPYG_gluc	pHMOs_gluc	-8.4381	0.0215385	*
Lacticaseibacillus_paracasei_IATA125	max_percap	mPYG_gluc	pHMOs_gluc	-8.4381	0.0215385	*
Lacticaseibacillus_paracasei_IATA125	max_percap	mPYG_gluc	pHMOs_gluc	-8.4381	0.0215385	*
Lacticaseibacillus_paracasei_IATA125	max_percap	pHMOs	pHMOs_gluc	-1.19214	0.35775	ns
Lacticaseibacillus_paracasei_IATA125	max_percap	pHMOs	pHMOs_gluc	-1.19214	0.35775	ns
Lacticaseibacillus_paracasei_IATA125	max_percap	pHMOs	pHMOs_gluc	-1.19214	0.35775	ns
Lacticaseibacillus_paracasei_IATA125	max_percap	pHMOs	pHMOs_gluc	-1.19214	0.35775	ns
Lacticaseibacillus_paracasei_IATA125	max_percap	pHMOs	pHMOs_gluc	-1.19214	0.35775	ns
Lacticaseibacillus_paracasei_IATA125	max_percap	pHMOs	pHMOs_gluc	-1.19214	0.35775	ns
Lacticaseibacillus_paracasei_IATA125	max_percap	mPYG	mPYG_gluc	1.49178	0.312152	ns
Lacticaseibacillus_paracasei_IATA125	max_percap	mPYG	mPYG_gluc	1.49178	0.312152	ns
Lacticaseibacillus_paracasei_IATA125	max_percap	mPYG	mPYG_gluc	1.49178	0.312152	ns
Lacticaseibacillus_paracasei_IATA125	max_percap	mPYG	mPYG_gluc	1.49178	0.312152	ns
Lacticaseibacillus_paracasei_IATA125	max_percap	mPYG	mPYG_gluc	1.49178	0.312152	ns
Lacticaseibacillus_paracasei_IATA125	max_percap	mPYG	mPYG_gluc	1.49178	0.312152	ns
Lacticaseibacillus_paracasei_IATA125	max_percap	mPYG	pHMOs	-3.1428	0.11234	ns
Lacticaseibacillus_paracasei_IATA125	max_percap	mPYG	pHMOs	-3.1428	0.11234	ns
Lacticaseibacillus_paracasei_IATA125	max_percap	mPYG	pHMOs	-3.1428	0.11234	ns
Lacticaseibacillus_paracasei_IATA125	max_percap	mPYG	pHMOs	-3.1428	0.11234	ns
Lacticaseibacillus_paracasei_IATA125	max_percap	mPYG	pHMOs	-3.1428	0.11234	ns
Lacticaseibacillus_paracasei_IATA125	max_percap	mPYG	pHMOs	-3.1428	0.11234	ns
Lacticaseibacillus_paracasei_IATA125	max_percap	mPYG	pHMOs_gluc	-8.42378	0.0215385	*
Lacticaseibacillus_paracasei_IATA125	max_percap	mPYG	pHMOs_gluc	-8.42378	0.0215385	*
Lacticaseibacillus_paracasei_IATA125	max_percap	mPYG	pHMOs_gluc	-8.42378	0.0215385	*
Lacticaseibacillus_paracasei_IATA125	max_percap	mPYG	pHMOs_gluc	-8.42378	0.0215385	*
Lacticaseibacillus_paracasei_IATA125	max_percap	mPYG	pHMOs_gluc	-8.42378	0.0215385	*
Lacticaseibacillus_paracasei_IATA125	max_percap	mPYG	pHMOs_gluc	-8.42378	0.0215385	*
Lacticaseibacillus_paracasei_IATA125	max_percap	mPYG_gluc	pHMOs	-3.15061	0.11234	ns
Lacticaseibacillus_paracasei_IATA125	max_percap	mPYG_gluc	pHMOs	-3.15061	0.11234	ns
Lacticaseibacillus_paracasei_IATA125	max_percap	mPYG_gluc	pHMOs	-3.15061	0.11234	ns
Lacticaseibacillus_paracasei_IATA125	max_percap	mPYG_gluc	pHMOs	-3.15061	0.11234	ns
Lacticaseibacillus_paracasei_IATA125	max_percap	mPYG_gluc	pHMOs	-3.15061	0.11234	ns
Lacticaseibacillus_paracasei_IATA125	max_percap	mPYG_gluc	pHMOs	-3.15061	0.11234	ns
Lacticaseibacillus_paracasei_IATA125	max_percap	mPYG_gluc	pHMOs_gluc	-8.4381	0.0215385	*
Lacticaseibacillus_paracasei_IATA125	max_percap	mPYG_gluc	pHMOs_gluc	-8.4381	0.0215385	*
Lacticaseibacillus_paracasei_IATA125	max_percap	mPYG_gluc	pHMOs_gluc	-8.4381	0.0215385	*
Lacticaseibacillus_paracasei_IATA125	max_percap	mPYG_gluc	pHMOs_gluc	-8.4381	0.0215385	*
Lacticaseibacillus_paracasei_IATA125	max_percap	mPYG_gluc	pHMOs_gluc	-8.4381	0.0215385	*
Lacticaseibacillus_paracasei_IATA125	max_percap	mPYG_gluc	pHMOs_gluc	-8.4381	0.0215385	*
Lacticaseibacillus_paracasei_IATA125	max_percap	pHMOs	pHMOs_gluc	-1.19214	0.35775	ns
Lacticaseibacillus_paracasei_IATA125	max_percap	pHMOs	pHMOs_gluc	-1.19214	0.35775	ns
Lacticaseibacillus_paracasei_IATA125	max_percap	pHMOs	pHMOs_gluc	-1.19214	0.35775	ns
Lacticaseibacillus_paracasei_IATA125	max_percap	pHMOs	pHMOs_gluc	-1.19214	0.35775	ns
Lacticaseibacillus_paracasei_IATA125	max_percap	pHMOs	pHMOs_gluc	-1.19214	0.35775	ns
Lacticaseibacillus_paracasei_IATA125	max_percap	pHMOs	pHMOs_gluc	-1.19214	0.35775	ns
Lacticaseibacillus_paracasei_IATA125	max_percap	mPYG	mPYG_gluc	1.49178	0.312152	ns
Lacticaseibacillus_paracasei_IATA125	max_percap	mPYG	mPYG_gluc	1.49178	0.312152	ns
Lacticaseibacillus_paracasei_IATA125	max_percap	mPYG	mPYG_gluc	1.49178	0.312152	ns
Lacticaseibacillus_paracasei_IATA125	max_percap	mPYG	mPYG_gluc	1.49178	0.312152	ns
Lacticaseibacillus_paracasei_IATA125	max_percap	mPYG	mPYG_gluc	1.49178	0.312152	ns
Lacticaseibacillus_paracasei_IATA125	max_percap	mPYG	mPYG_gluc	1.49178	0.312152	ns
Lacticaseibacillus_paracasei_IATA125	max_percap	mPYG	pHMOs	-3.1428	0.11234	ns
Lacticaseibacillus_paracasei_IATA125	max_percap	mPYG	pHMOs	-3.1428	0.11234	ns
Lacticaseibacillus_paracasei_IATA125	max_percap	mPYG	pHMOs	-3.1428	0.11234	ns
Lacticaseibacillus_paracasei_IATA125	max_percap	mPYG	pHMOs	-3.1428	0.11234	ns
Lacticaseibacillus_paracasei_IATA125	max_percap	mPYG	pHMOs	-3.1428	0.11234	ns
Lacticaseibacillus_paracasei_IATA125	max_percap	mPYG	pHMOs	-3.1428	0.11234	ns
Lacticaseibacillus_paracasei_IATA125	max_percap	mPYG	pHMOs_gluc	-8.42378	0.0215385	*
Lacticaseibacillus_paracasei_IATA125	max_percap	mPYG	pHMOs_gluc	-8.42378	0.0215385	*
Lacticaseibacillus_paracasei_IATA125	max_percap	mPYG	pHMOs_gluc	-8.42378	0.0215385	*
Lacticaseibacillus_paracasei_IATA125	max_percap	mPYG	pHMOs_gluc	-8.42378	0.0215385	*
Lacticaseibacillus_paracasei_IATA125	max_percap	mPYG	pHMOs_gluc	-8.42378	0.0215385	*
Lacticaseibacillus_paracasei_IATA125	max_percap	mPYG	pHMOs_gluc	-8.42378	0.0215385	*
Lacticaseibacillus_paracasei_IATA125	max_percap	mPYG_gluc	pHMOs	-3.15061	0.11234	ns
Lacticaseibacillus_paracasei_IATA125	max_percap	mPYG_gluc	pHMOs	-3.15061	0.11234	ns
Lacticaseibacillus_paracasei_IATA125	max_percap	mPYG_gluc	pHMOs	-3.15061	0.11234	ns
Lacticaseibacillus_paracasei_IATA125	max_percap	mPYG_gluc	pHMOs	-3.15061	0.11234	ns
Lacticaseibacillus_paracasei_IATA125	max_percap	mPYG_gluc	pHMOs	-3.15061	0.11234	ns
Lacticaseibacillus_paracasei_IATA125	max_percap	mPYG_gluc	pHMOs	-3.15061	0.11234	ns
Lacticaseibacillus_paracasei_IATA125	max_percap	mPYG_gluc	pHMOs_gluc	-8.4381	0.0215385	*
Lacticaseibacillus_paracasei_IATA125	max_percap	mPYG_gluc	pHMOs_gluc	-8.4381	0.0215385	*
Lacticaseibacillus_paracasei_IATA125	max_percap	mPYG_gluc	pHMOs_gluc	-8.4381	0.0215385	*
Lacticaseibacillus_paracasei_IATA125	max_percap	mPYG_gluc	pHMOs_gluc	-8.4381	0.0215385	*
Lacticaseibacillus_paracasei_IATA125	max_percap	mPYG_gluc	pHMOs_gluc	-8.4381	0.0215385	*
Lacticaseibacillus_paracasei_IATA125	max_percap	mPYG_gluc	pHMOs_gluc	-8.4381	0.0215385	*
Lacticaseibacillus_paracasei_IATA125	max_percap	pHMOs	pHMOs_gluc	-1.19214	0.35775	ns
Lacticaseibacillus_paracasei_IATA125	max_percap	pHMOs	pHMOs_gluc	-1.19214	0.35775	ns
Lacticaseibacillus_paracasei_IATA125	max_percap	pHMOs	pHMOs_gluc	-1.19214	0.35775	ns
Lacticaseibacillus_paracasei_IATA125	max_percap	pHMOs	pHMOs_gluc	-1.19214	0.35775	ns
Lacticaseibacillus_paracasei_IATA125	max_percap	pHMOs	pHMOs_gluc	-1.19214	0.35775	ns
Lacticaseibacillus_paracasei_IATA125	max_percap	pHMOs	pHMOs_gluc	-1.19214	0.35775	ns
Lacticaseibacillus_rhamnosus_IATA115	max_percap	mPYG	mPYG_gluc	-2.34461	0.103597	ns
Lacticaseibacillus_rhamnosus_IATA115	max_percap	mPYG	mPYG_gluc	-2.34461	0.103597	ns
Lacticaseibacillus_rhamnosus_IATA115	max_percap	mPYG	mPYG_gluc	-2.34461	0.103597	ns
Lacticaseibacillus_rhamnosus_IATA115	max_percap	mPYG	mPYG_gluc	-2.34461	0.103597	ns
Lacticaseibacillus_rhamnosus_IATA115	max_percap	mPYG	mPYG_gluc	-2.34461	0.103597	ns
Lacticaseibacillus_rhamnosus_IATA115	max_percap	mPYG	mPYG_gluc	-2.34461	0.103597	ns
Lacticaseibacillus_rhamnosus_IATA115	max_percap	mPYG	pHMOs	1.78337	0.228322	ns
Lacticaseibacillus_rhamnosus_IATA115	max_percap	mPYG	pHMOs	1.78337	0.228322	ns
Lacticaseibacillus_rhamnosus_IATA115	max_percap	mPYG	pHMOs	1.78337	0.228322	ns
Lacticaseibacillus_rhamnosus_IATA115	max_percap	mPYG	pHMOs	1.78337	0.228322	ns
Lacticaseibacillus_rhamnosus_IATA115	max_percap	mPYG	pHMOs	1.78337	0.228322	ns
Lacticaseibacillus_rhamnosus_IATA115	max_percap	mPYG	pHMOs	1.78337	0.228322	ns
Lacticaseibacillus_rhamnosus_IATA115	max_percap	mPYG	pHMOs_gluc	-88.6205	0.000140211	***
Lacticaseibacillus_rhamnosus_IATA115	max_percap	mPYG	pHMOs_gluc	-88.6205	0.000140211	***
Lacticaseibacillus_rhamnosus_IATA115	max_percap	mPYG	pHMOs_gluc	-88.6205	0.000140211	***
Lacticaseibacillus_rhamnosus_IATA115	max_percap	mPYG	pHMOs_gluc	-88.6205	0.000140211	***
Lacticaseibacillus_rhamnosus_IATA115	max_percap	mPYG	pHMOs_gluc	-88.6205	0.000140211	***
Lacticaseibacillus_rhamnosus_IATA115	max_percap	mPYG	pHMOs_gluc	-88.6205	0.000140211	***
Lacticaseibacillus_rhamnosus_IATA115	max_percap	mPYG_gluc	pHMOs	4.61047	0.0409091	*
Lacticaseibacillus_rhamnosus_IATA115	max_percap	mPYG_gluc	pHMOs	4.61047	0.0409091	*
Lacticaseibacillus_rhamnosus_IATA115	max_percap	mPYG_gluc	pHMOs	4.61047	0.0409091	*
Lacticaseibacillus_rhamnosus_IATA115	max_percap	mPYG_gluc	pHMOs	4.61047	0.0409091	*
Lacticaseibacillus_rhamnosus_IATA115	max_percap	mPYG_gluc	pHMOs	4.61047	0.0409091	*
Lacticaseibacillus_rhamnosus_IATA115	max_percap	mPYG_gluc	pHMOs	4.61047	0.0409091	*
Lacticaseibacillus_rhamnosus_IATA115	max_percap	mPYG_gluc	pHMOs_gluc	-77.5775	0.000211846	***
Lacticaseibacillus_rhamnosus_IATA115	max_percap	mPYG_gluc	pHMOs_gluc	-77.5775	0.000211846	***
Lacticaseibacillus_rhamnosus_IATA115	max_percap	mPYG_gluc	pHMOs_gluc	-77.5775	0.000211846	***
Lacticaseibacillus_rhamnosus_IATA115	max_percap	mPYG_gluc	pHMOs_gluc	-77.5775	0.000211846	***
Lacticaseibacillus_rhamnosus_IATA115	max_percap	mPYG_gluc	pHMOs_gluc	-77.5775	0.000211846	***
Lacticaseibacillus_rhamnosus_IATA115	max_percap	mPYG_gluc	pHMOs_gluc	-77.5775	0.000211846	***
Lacticaseibacillus_rhamnosus_IATA115	max_percap	pHMOs	pHMOs_gluc	-181.967	5.409e-07	****
Lacticaseibacillus_rhamnosus_IATA115	max_percap	pHMOs	pHMOs_gluc	-181.967	5.409e-07	****
Lacticaseibacillus_rhamnosus_IATA115	max_percap	pHMOs	pHMOs_gluc	-181.967	5.409e-07	****
Lacticaseibacillus_rhamnosus_IATA115	max_percap	pHMOs	pHMOs_gluc	-181.967	5.409e-07	****
Lacticaseibacillus_rhamnosus_IATA115	max_percap	pHMOs	pHMOs_gluc	-181.967	5.409e-07	****
Lacticaseibacillus_rhamnosus_IATA115	max_percap	pHMOs	pHMOs_gluc	-181.967	5.409e-07	****
Lacticaseibacillus_rhamnosus_IATA115	max_percap	mPYG	mPYG_gluc	-2.34461	0.103597	ns
Lacticaseibacillus_rhamnosus_IATA115	max_percap	mPYG	mPYG_gluc	-2.34461	0.103597	ns
Lacticaseibacillus_rhamnosus_IATA115	max_percap	mPYG	mPYG_gluc	-2.34461	0.103597	ns
Lacticaseibacillus_rhamnosus_IATA115	max_percap	mPYG	mPYG_gluc	-2.34461	0.103597	ns
Lacticaseibacillus_rhamnosus_IATA115	max_percap	mPYG	mPYG_gluc	-2.34461	0.103597	ns
Lacticaseibacillus_rhamnosus_IATA115	max_percap	mPYG	mPYG_gluc	-2.34461	0.103597	ns
Lacticaseibacillus_rhamnosus_IATA115	max_percap	mPYG	pHMOs	1.78337	0.228322	ns
Lacticaseibacillus_rhamnosus_IATA115	max_percap	mPYG	pHMOs	1.78337	0.228322	ns
Lacticaseibacillus_rhamnosus_IATA115	max_percap	mPYG	pHMOs	1.78337	0.228322	ns
Lacticaseibacillus_rhamnosus_IATA115	max_percap	mPYG	pHMOs	1.78337	0.228322	ns
Lacticaseibacillus_rhamnosus_IATA115	max_percap	mPYG	pHMOs	1.78337	0.228322	ns
Lacticaseibacillus_rhamnosus_IATA115	max_percap	mPYG	pHMOs	1.78337	0.228322	ns
Lacticaseibacillus_rhamnosus_IATA115	max_percap	mPYG	pHMOs_gluc	-88.6205	0.000140211	***
Lacticaseibacillus_rhamnosus_IATA115	max_percap	mPYG	pHMOs_gluc	-88.6205	0.000140211	***
Lacticaseibacillus_rhamnosus_IATA115	max_percap	mPYG	pHMOs_gluc	-88.6205	0.000140211	***
Lacticaseibacillus_rhamnosus_IATA115	max_percap	mPYG	pHMOs_gluc	-88.6205	0.000140211	***
Lacticaseibacillus_rhamnosus_IATA115	max_percap	mPYG	pHMOs_gluc	-88.6205	0.000140211	***
Lacticaseibacillus_rhamnosus_IATA115	max_percap	mPYG	pHMOs_gluc	-88.6205	0.000140211	***
Lacticaseibacillus_rhamnosus_IATA115	max_percap	mPYG_gluc	pHMOs	4.61047	0.0409091	*
Lacticaseibacillus_rhamnosus_IATA115	max_percap	mPYG_gluc	pHMOs	4.61047	0.0409091	*
Lacticaseibacillus_rhamnosus_IATA115	max_percap	mPYG_gluc	pHMOs	4.61047	0.0409091	*
Lacticaseibacillus_rhamnosus_IATA115	max_percap	mPYG_gluc	pHMOs	4.61047	0.0409091	*
Lacticaseibacillus_rhamnosus_IATA115	max_percap	mPYG_gluc	pHMOs	4.61047	0.0409091	*
Lacticaseibacillus_rhamnosus_IATA115	max_percap	mPYG_gluc	pHMOs	4.61047	0.0409091	*
Lacticaseibacillus_rhamnosus_IATA115	max_percap	mPYG_gluc	pHMOs_gluc	-77.5775	0.000211846	***
Lacticaseibacillus_rhamnosus_IATA115	max_percap	mPYG_gluc	pHMOs_gluc	-77.5775	0.000211846	***
Lacticaseibacillus_rhamnosus_IATA115	max_percap	mPYG_gluc	pHMOs_gluc	-77.5775	0.000211846	***
Lacticaseibacillus_rhamnosus_IATA115	max_percap	mPYG_gluc	pHMOs_gluc	-77.5775	0.000211846	***
Lacticaseibacillus_rhamnosus_IATA115	max_percap	mPYG_gluc	pHMOs_gluc	-77.5775	0.000211846	***
Lacticaseibacillus_rhamnosus_IATA115	max_percap	mPYG_gluc	pHMOs_gluc	-77.5775	0.000211846	***
Lacticaseibacillus_rhamnosus_IATA115	max_percap	pHMOs	pHMOs_gluc	-181.967	5.409e-07	****
Lacticaseibacillus_rhamnosus_IATA115	max_percap	pHMOs	pHMOs_gluc	-181.967	5.409e-07	****
Lacticaseibacillus_rhamnosus_IATA115	max_percap	pHMOs	pHMOs_gluc	-181.967	5.409e-07	****
Lacticaseibacillus_rhamnosus_IATA115	max_percap	pHMOs	pHMOs_gluc	-181.967	5.409e-07	****
Lacticaseibacillus_rhamnosus_IATA115	max_percap	pHMOs	pHMOs_gluc	-181.967	5.409e-07	****
Lacticaseibacillus_rhamnosus_IATA115	max_percap	pHMOs	pHMOs_gluc	-181.967	5.409e-07	****
Lacticaseibacillus_rhamnosus_IATA115	max_percap	mPYG	mPYG_gluc	-2.34461	0.103597	ns
Lacticaseibacillus_rhamnosus_IATA115	max_percap	mPYG	mPYG_gluc	-2.34461	0.103597	ns
Lacticaseibacillus_rhamnosus_IATA115	max_percap	mPYG	mPYG_gluc	-2.34461	0.103597	ns
Lacticaseibacillus_rhamnosus_IATA115	max_percap	mPYG	mPYG_gluc	-2.34461	0.103597	ns
Lacticaseibacillus_rhamnosus_IATA115	max_percap	mPYG	mPYG_gluc	-2.34461	0.103597	ns
Lacticaseibacillus_rhamnosus_IATA115	max_percap	mPYG	mPYG_gluc	-2.34461	0.103597	ns
Lacticaseibacillus_rhamnosus_IATA115	max_percap	mPYG	pHMOs	1.78337	0.228322	ns
Lacticaseibacillus_rhamnosus_IATA115	max_percap	mPYG	pHMOs	1.78337	0.228322	ns
Lacticaseibacillus_rhamnosus_IATA115	max_percap	mPYG	pHMOs	1.78337	0.228322	ns
Lacticaseibacillus_rhamnosus_IATA115	max_percap	mPYG	pHMOs	1.78337	0.228322	ns
Lacticaseibacillus_rhamnosus_IATA115	max_percap	mPYG	pHMOs	1.78337	0.228322	ns
Lacticaseibacillus_rhamnosus_IATA115	max_percap	mPYG	pHMOs	1.78337	0.228322	ns
Lacticaseibacillus_rhamnosus_IATA115	max_percap	mPYG	pHMOs_gluc	-88.6205	0.000140211	***
Lacticaseibacillus_rhamnosus_IATA115	max_percap	mPYG	pHMOs_gluc	-88.6205	0.000140211	***
Lacticaseibacillus_rhamnosus_IATA115	max_percap	mPYG	pHMOs_gluc	-88.6205	0.000140211	***
Lacticaseibacillus_rhamnosus_IATA115	max_percap	mPYG	pHMOs_gluc	-88.6205	0.000140211	***
Lacticaseibacillus_rhamnosus_IATA115	max_percap	mPYG	pHMOs_gluc	-88.6205	0.000140211	***
Lacticaseibacillus_rhamnosus_IATA115	max_percap	mPYG	pHMOs_gluc	-88.6205	0.000140211	***
Lacticaseibacillus_rhamnosus_IATA115	max_percap	mPYG_gluc	pHMOs	4.61047	0.0409091	*
Lacticaseibacillus_rhamnosus_IATA115	max_percap	mPYG_gluc	pHMOs	4.61047	0.0409091	*
Lacticaseibacillus_rhamnosus_IATA115	max_percap	mPYG_gluc	pHMOs	4.61047	0.0409091	*
Lacticaseibacillus_rhamnosus_IATA115	max_percap	mPYG_gluc	pHMOs	4.61047	0.0409091	*
Lacticaseibacillus_rhamnosus_IATA115	max_percap	mPYG_gluc	pHMOs	4.61047	0.0409091	*
Lacticaseibacillus_rhamnosus_IATA115	max_percap	mPYG_gluc	pHMOs	4.61047	0.0409091	*
Lacticaseibacillus_rhamnosus_IATA115	max_percap	mPYG_gluc	pHMOs_gluc	-77.5775	0.000211846	***
Lacticaseibacillus_rhamnosus_IATA115	max_percap	mPYG_gluc	pHMOs_gluc	-77.5775	0.000211846	***
Lacticaseibacillus_rhamnosus_IATA115	max_percap	mPYG_gluc	pHMOs_gluc	-77.5775	0.000211846	***
Lacticaseibacillus_rhamnosus_IATA115	max_percap	mPYG_gluc	pHMOs_gluc	-77.5775	0.000211846	***
Lacticaseibacillus_rhamnosus_IATA115	max_percap	mPYG_gluc	pHMOs_gluc	-77.5775	0.000211846	***
Lacticaseibacillus_rhamnosus_IATA115	max_percap	mPYG_gluc	pHMOs_gluc	-77.5775	0.000211846	***
Lacticaseibacillus_rhamnosus_IATA115	max_percap	pHMOs	pHMOs_gluc	-181.967	5.409e-07	****
Lacticaseibacillus_rhamnosus_IATA115	max_percap	pHMOs	pHMOs_gluc	-181.967	5.409e-07	****
Lacticaseibacillus_rhamnosus_IATA115	max_percap	pHMOs	pHMOs_gluc	-181.967	5.409e-07	****
Lacticaseibacillus_rhamnosus_IATA115	max_percap	pHMOs	pHMOs_gluc	-181.967	5.409e-07	****
Lacticaseibacillus_rhamnosus_IATA115	max_percap	pHMOs	pHMOs_gluc	-181.967	5.409e-07	****
Lacticaseibacillus_rhamnosus_IATA115	max_percap	pHMOs	pHMOs_gluc	-181.967	5.409e-07	****
Lacticaseibacillus_rhamnosus_IATA115	max_percap	mPYG	mPYG_gluc	-2.34461	0.103597	ns
Lacticaseibacillus_rhamnosus_IATA115	max_percap	mPYG	mPYG_gluc	-2.34461	0.103597	ns
Lacticaseibacillus_rhamnosus_IATA115	max_percap	mPYG	mPYG_gluc	-2.34461	0.103597	ns
Lacticaseibacillus_rhamnosus_IATA115	max_percap	mPYG	mPYG_gluc	-2.34461	0.103597	ns
Lacticaseibacillus_rhamnosus_IATA115	max_percap	mPYG	mPYG_gluc	-2.34461	0.103597	ns
Lacticaseibacillus_rhamnosus_IATA115	max_percap	mPYG	mPYG_gluc	-2.34461	0.103597	ns
Lacticaseibacillus_rhamnosus_IATA115	max_percap	mPYG	pHMOs	1.78337	0.228322	ns
Lacticaseibacillus_rhamnosus_IATA115	max_percap	mPYG	pHMOs	1.78337	0.228322	ns
Lacticaseibacillus_rhamnosus_IATA115	max_percap	mPYG	pHMOs	1.78337	0.228322	ns
Lacticaseibacillus_rhamnosus_IATA115	max_percap	mPYG	pHMOs	1.78337	0.228322	ns
Lacticaseibacillus_rhamnosus_IATA115	max_percap	mPYG	pHMOs	1.78337	0.228322	ns
Lacticaseibacillus_rhamnosus_IATA115	max_percap	mPYG	pHMOs	1.78337	0.228322	ns
Lacticaseibacillus_rhamnosus_IATA115	max_percap	mPYG	pHMOs_gluc	-88.6205	0.000140211	***
Lacticaseibacillus_rhamnosus_IATA115	max_percap	mPYG	pHMOs_gluc	-88.6205	0.000140211	***
Lacticaseibacillus_rhamnosus_IATA115	max_percap	mPYG	pHMOs_gluc	-88.6205	0.000140211	***
Lacticaseibacillus_rhamnosus_IATA115	max_percap	mPYG	pHMOs_gluc	-88.6205	0.000140211	***
Lacticaseibacillus_rhamnosus_IATA115	max_percap	mPYG	pHMOs_gluc	-88.6205	0.000140211	***
Lacticaseibacillus_rhamnosus_IATA115	max_percap	mPYG	pHMOs_gluc	-88.6205	0.000140211	***
Lacticaseibacillus_rhamnosus_IATA115	max_percap	mPYG_gluc	pHMOs	4.61047	0.0409091	*
Lacticaseibacillus_rhamnosus_IATA115	max_percap	mPYG_gluc	pHMOs	4.61047	0.0409091	*
Lacticaseibacillus_rhamnosus_IATA115	max_percap	mPYG_gluc	pHMOs	4.61047	0.0409091	*
Lacticaseibacillus_rhamnosus_IATA115	max_percap	mPYG_gluc	pHMOs	4.61047	0.0409091	*
Lacticaseibacillus_rhamnosus_IATA115	max_percap	mPYG_gluc	pHMOs	4.61047	0.0409091	*
Lacticaseibacillus_rhamnosus_IATA115	max_percap	mPYG_gluc	pHMOs	4.61047	0.0409091	*
Lacticaseibacillus_rhamnosus_IATA115	max_percap	mPYG_gluc	pHMOs_gluc	-77.5775	0.000211846	***
Lacticaseibacillus_rhamnosus_IATA115	max_percap	mPYG_gluc	pHMOs_gluc	-77.5775	0.000211846	***
Lacticaseibacillus_rhamnosus_IATA115	max_percap	mPYG_gluc	pHMOs_gluc	-77.5775	0.000211846	***
Lacticaseibacillus_rhamnosus_IATA115	max_percap	mPYG_gluc	pHMOs_gluc	-77.5775	0.000211846	***
Lacticaseibacillus_rhamnosus_IATA115	max_percap	mPYG_gluc	pHMOs_gluc	-77.5775	0.000211846	***
Lacticaseibacillus_rhamnosus_IATA115	max_percap	mPYG_gluc	pHMOs_gluc	-77.5775	0.000211846	***
Lacticaseibacillus_rhamnosus_IATA115	max_percap	pHMOs	pHMOs_gluc	-181.967	5.409e-07	****
Lacticaseibacillus_rhamnosus_IATA115	max_percap	pHMOs	pHMOs_gluc	-181.967	5.409e-07	****
Lacticaseibacillus_rhamnosus_IATA115	max_percap	pHMOs	pHMOs_gluc	-181.967	5.409e-07	****
Lacticaseibacillus_rhamnosus_IATA115	max_percap	pHMOs	pHMOs_gluc	-181.967	5.409e-07	****
Lacticaseibacillus_rhamnosus_IATA115	max_percap	pHMOs	pHMOs_gluc	-181.967	5.409e-07	****
Lacticaseibacillus_rhamnosus_IATA115	max_percap	pHMOs	pHMOs_gluc	-181.967	5.409e-07	****
Lacticaseibacillus_rhamnosus_IATA115	max_percap	mPYG	mPYG_gluc	-2.34461	0.103597	ns
Lacticaseibacillus_rhamnosus_IATA115	max_percap	mPYG	mPYG_gluc	-2.34461	0.103597	ns
Lacticaseibacillus_rhamnosus_IATA115	max_percap	mPYG	mPYG_gluc	-2.34461	0.103597	ns
Lacticaseibacillus_rhamnosus_IATA115	max_percap	mPYG	mPYG_gluc	-2.34461	0.103597	ns
Lacticaseibacillus_rhamnosus_IATA115	max_percap	mPYG	mPYG_gluc	-2.34461	0.103597	ns
Lacticaseibacillus_rhamnosus_IATA115	max_percap	mPYG	mPYG_gluc	-2.34461	0.103597	ns
Lacticaseibacillus_rhamnosus_IATA115	max_percap	mPYG	pHMOs	1.78337	0.228322	ns
Lacticaseibacillus_rhamnosus_IATA115	max_percap	mPYG	pHMOs	1.78337	0.228322	ns
Lacticaseibacillus_rhamnosus_IATA115	max_percap	mPYG	pHMOs	1.78337	0.228322	ns
Lacticaseibacillus_rhamnosus_IATA115	max_percap	mPYG	pHMOs	1.78337	0.228322	ns
Lacticaseibacillus_rhamnosus_IATA115	max_percap	mPYG	pHMOs	1.78337	0.228322	ns
Lacticaseibacillus_rhamnosus_IATA115	max_percap	mPYG	pHMOs	1.78337	0.228322	ns
Lacticaseibacillus_rhamnosus_IATA115	max_percap	mPYG	pHMOs_gluc	-88.6205	0.000140211	***
Lacticaseibacillus_rhamnosus_IATA115	max_percap	mPYG	pHMOs_gluc	-88.6205	0.000140211	***
Lacticaseibacillus_rhamnosus_IATA115	max_percap	mPYG	pHMOs_gluc	-88.6205	0.000140211	***
Lacticaseibacillus_rhamnosus_IATA115	max_percap	mPYG	pHMOs_gluc	-88.6205	0.000140211	***
Lacticaseibacillus_rhamnosus_IATA115	max_percap	mPYG	pHMOs_gluc	-88.6205	0.000140211	***
Lacticaseibacillus_rhamnosus_IATA115	max_percap	mPYG	pHMOs_gluc	-88.6205	0.000140211	***
Lacticaseibacillus_rhamnosus_IATA115	max_percap	mPYG_gluc	pHMOs	4.61047	0.0409091	*
Lacticaseibacillus_rhamnosus_IATA115	max_percap	mPYG_gluc	pHMOs	4.61047	0.0409091	*
Lacticaseibacillus_rhamnosus_IATA115	max_percap	mPYG_gluc	pHMOs	4.61047	0.0409091	*
Lacticaseibacillus_rhamnosus_IATA115	max_percap	mPYG_gluc	pHMOs	4.61047	0.0409091	*
Lacticaseibacillus_rhamnosus_IATA115	max_percap	mPYG_gluc	pHMOs	4.61047	0.0409091	*
Lacticaseibacillus_rhamnosus_IATA115	max_percap	mPYG_gluc	pHMOs	4.61047	0.0409091	*
Lacticaseibacillus_rhamnosus_IATA115	max_percap	mPYG_gluc	pHMOs_gluc	-77.5775	0.000211846	***
Lacticaseibacillus_rhamnosus_IATA115	max_percap	mPYG_gluc	pHMOs_gluc	-77.5775	0.000211846	***
Lacticaseibacillus_rhamnosus_IATA115	max_percap	mPYG_gluc	pHMOs_gluc	-77.5775	0.000211846	***
Lacticaseibacillus_rhamnosus_IATA115	max_percap	mPYG_gluc	pHMOs_gluc	-77.5775	0.000211846	***
Lacticaseibacillus_rhamnosus_IATA115	max_percap	mPYG_gluc	pHMOs_gluc	-77.5775	0.000211846	***
Lacticaseibacillus_rhamnosus_IATA115	max_percap	mPYG_gluc	pHMOs_gluc	-77.5775	0.000211846	***
Lacticaseibacillus_rhamnosus_IATA115	max_percap	pHMOs	pHMOs_gluc	-181.967	5.409e-07	****
Lacticaseibacillus_rhamnosus_IATA115	max_percap	pHMOs	pHMOs_gluc	-181.967	5.409e-07	****
Lacticaseibacillus_rhamnosus_IATA115	max_percap	pHMOs	pHMOs_gluc	-181.967	5.409e-07	****
Lacticaseibacillus_rhamnosus_IATA115	max_percap	pHMOs	pHMOs_gluc	-181.967	5.409e-07	****
Lacticaseibacillus_rhamnosus_IATA115	max_percap	pHMOs	pHMOs_gluc	-181.967	5.409e-07	****
Lacticaseibacillus_rhamnosus_IATA115	max_percap	pHMOs	pHMOs_gluc	-181.967	5.409e-07	****
Lacticaseibacillus_rhamnosus_IATA115	max_percap	mPYG	mPYG_gluc	-2.34461	0.103597	ns
Lacticaseibacillus_rhamnosus_IATA115	max_percap	mPYG	mPYG_gluc	-2.34461	0.103597	ns
Lacticaseibacillus_rhamnosus_IATA115	max_percap	mPYG	mPYG_gluc	-2.34461	0.103597	ns
Lacticaseibacillus_rhamnosus_IATA115	max_percap	mPYG	mPYG_gluc	-2.34461	0.103597	ns
Lacticaseibacillus_rhamnosus_IATA115	max_percap	mPYG	mPYG_gluc	-2.34461	0.103597	ns
Lacticaseibacillus_rhamnosus_IATA115	max_percap	mPYG	mPYG_gluc	-2.34461	0.103597	ns
Lacticaseibacillus_rhamnosus_IATA115	max_percap	mPYG	pHMOs	1.78337	0.228322	ns
Lacticaseibacillus_rhamnosus_IATA115	max_percap	mPYG	pHMOs	1.78337	0.228322	ns
Lacticaseibacillus_rhamnosus_IATA115	max_percap	mPYG	pHMOs	1.78337	0.228322	ns
Lacticaseibacillus_rhamnosus_IATA115	max_percap	mPYG	pHMOs	1.78337	0.228322	ns
Lacticaseibacillus_rhamnosus_IATA115	max_percap	mPYG	pHMOs	1.78337	0.228322	ns
Lacticaseibacillus_rhamnosus_IATA115	max_percap	mPYG	pHMOs	1.78337	0.228322	ns
Lacticaseibacillus_rhamnosus_IATA115	max_percap	mPYG	pHMOs_gluc	-88.6205	0.000140211	***
Lacticaseibacillus_rhamnosus_IATA115	max_percap	mPYG	pHMOs_gluc	-88.6205	0.000140211	***
Lacticaseibacillus_rhamnosus_IATA115	max_percap	mPYG	pHMOs_gluc	-88.6205	0.000140211	***
Lacticaseibacillus_rhamnosus_IATA115	max_percap	mPYG	pHMOs_gluc	-88.6205	0.000140211	***
Lacticaseibacillus_rhamnosus_IATA115	max_percap	mPYG	pHMOs_gluc	-88.6205	0.000140211	***
Lacticaseibacillus_rhamnosus_IATA115	max_percap	mPYG	pHMOs_gluc	-88.6205	0.000140211	***
Lacticaseibacillus_rhamnosus_IATA115	max_percap	mPYG_gluc	pHMOs	4.61047	0.0409091	*
Lacticaseibacillus_rhamnosus_IATA115	max_percap	mPYG_gluc	pHMOs	4.61047	0.0409091	*
Lacticaseibacillus_rhamnosus_IATA115	max_percap	mPYG_gluc	pHMOs	4.61047	0.0409091	*
Lacticaseibacillus_rhamnosus_IATA115	max_percap	mPYG_gluc	pHMOs	4.61047	0.0409091	*
Lacticaseibacillus_rhamnosus_IATA115	max_percap	mPYG_gluc	pHMOs	4.61047	0.0409091	*
Lacticaseibacillus_rhamnosus_IATA115	max_percap	mPYG_gluc	pHMOs	4.61047	0.0409091	*
Lacticaseibacillus_rhamnosus_IATA115	max_percap	mPYG_gluc	pHMOs_gluc	-77.5775	0.000211846	***
Lacticaseibacillus_rhamnosus_IATA115	max_percap	mPYG_gluc	pHMOs_gluc	-77.5775	0.000211846	***
Lacticaseibacillus_rhamnosus_IATA115	max_percap	mPYG_gluc	pHMOs_gluc	-77.5775	0.000211846	***
Lacticaseibacillus_rhamnosus_IATA115	max_percap	mPYG_gluc	pHMOs_gluc	-77.5775	0.000211846	***
Lacticaseibacillus_rhamnosus_IATA115	max_percap	mPYG_gluc	pHMOs_gluc	-77.5775	0.000211846	***
Lacticaseibacillus_rhamnosus_IATA115	max_percap	mPYG_gluc	pHMOs_gluc	-77.5775	0.000211846	***
Lacticaseibacillus_rhamnosus_IATA115	max_percap	pHMOs	pHMOs_gluc	-181.967	5.409e-07	****
Lacticaseibacillus_rhamnosus_IATA115	max_percap	pHMOs	pHMOs_gluc	-181.967	5.409e-07	****
Lacticaseibacillus_rhamnosus_IATA115	max_percap	pHMOs	pHMOs_gluc	-181.967	5.409e-07	****
Lacticaseibacillus_rhamnosus_IATA115	max_percap	pHMOs	pHMOs_gluc	-181.967	5.409e-07	****
Lacticaseibacillus_rhamnosus_IATA115	max_percap	pHMOs	pHMOs_gluc	-181.967	5.409e-07	****
Lacticaseibacillus_rhamnosus_IATA115	max_percap	pHMOs	pHMOs_gluc	-181.967	5.409e-07	****
Lactobacillus_paragasseri_IATA108	max_percap	mPYG	mPYG_gluc	-16.4214	0.00409091	**
Lactobacillus_paragasseri_IATA108	max_percap	mPYG	mPYG_gluc	-16.4214	0.00409091	**
Lactobacillus_paragasseri_IATA108	max_percap	mPYG	mPYG_gluc	-16.4214	0.00409091	**
Lactobacillus_paragasseri_IATA108	max_percap	mPYG	mPYG_gluc	-16.4214	0.00409091	**
Lactobacillus_paragasseri_IATA108	max_percap	mPYG	mPYG_gluc	-16.4214	0.00409091	**
Lactobacillus_paragasseri_IATA108	max_percap	mPYG	mPYG_gluc	-16.4214	0.00409091	**
Lactobacillus_paragasseri_IATA108	max_percap	mPYG	pHMOs	-21.489	0.00120261	**
Lactobacillus_paragasseri_IATA108	max_percap	mPYG	pHMOs	-21.489	0.00120261	**
Lactobacillus_paragasseri_IATA108	max_percap	mPYG	pHMOs	-21.489	0.00120261	**
Lactobacillus_paragasseri_IATA108	max_percap	mPYG	pHMOs	-21.489	0.00120261	**
Lactobacillus_paragasseri_IATA108	max_percap	mPYG	pHMOs	-21.489	0.00120261	**
Lactobacillus_paragasseri_IATA108	max_percap	mPYG	pHMOs	-21.489	0.00120261	**
Lactobacillus_paragasseri_IATA108	max_percap	mPYG	pHMOs_gluc	-57.52	0.000681	***
Lactobacillus_paragasseri_IATA108	max_percap	mPYG	pHMOs_gluc	-57.52	0.000681	***
Lactobacillus_paragasseri_IATA108	max_percap	mPYG	pHMOs_gluc	-57.52	0.000681	***
Lactobacillus_paragasseri_IATA108	max_percap	mPYG	pHMOs_gluc	-57.52	0.000681	***
Lactobacillus_paragasseri_IATA108	max_percap	mPYG	pHMOs_gluc	-57.52	0.000681	***
Lactobacillus_paragasseri_IATA108	max_percap	mPYG	pHMOs_gluc	-57.52	0.000681	***
Lactobacillus_paragasseri_IATA108	max_percap	mPYG_gluc	pHMOs	0.2226	0.855	ns
Lactobacillus_paragasseri_IATA108	max_percap	mPYG_gluc	pHMOs	0.2226	0.855	ns
Lactobacillus_paragasseri_IATA108	max_percap	mPYG_gluc	pHMOs	0.2226	0.855	ns
Lactobacillus_paragasseri_IATA108	max_percap	mPYG_gluc	pHMOs	0.2226	0.855	ns
Lactobacillus_paragasseri_IATA108	max_percap	mPYG_gluc	pHMOs	0.2226	0.855	ns
Lactobacillus_paragasseri_IATA108	max_percap	mPYG_gluc	pHMOs	0.2226	0.855	ns
Lactobacillus_paragasseri_IATA108	max_percap	mPYG_gluc	pHMOs_gluc	-44.827	0.000224	***
Lactobacillus_paragasseri_IATA108	max_percap	mPYG_gluc	pHMOs_gluc	-44.827	0.000224	***
Lactobacillus_paragasseri_IATA108	max_percap	mPYG_gluc	pHMOs_gluc	-44.827	0.000224	***
Lactobacillus_paragasseri_IATA108	max_percap	mPYG_gluc	pHMOs_gluc	-44.827	0.000224	***
Lactobacillus_paragasseri_IATA108	max_percap	mPYG_gluc	pHMOs_gluc	-44.827	0.000224	***
Lactobacillus_paragasseri_IATA108	max_percap	mPYG_gluc	pHMOs_gluc	-44.827	0.000224	***
Lactobacillus_paragasseri_IATA108	max_percap	pHMOs	pHMOs_gluc	-47.121	0.000430683	***
Lactobacillus_paragasseri_IATA108	max_percap	pHMOs	pHMOs_gluc	-47.121	0.000430683	***
Lactobacillus_paragasseri_IATA108	max_percap	pHMOs	pHMOs_gluc	-47.121	0.000430683	***
Lactobacillus_paragasseri_IATA108	max_percap	pHMOs	pHMOs_gluc	-47.121	0.000430683	***
Lactobacillus_paragasseri_IATA108	max_percap	pHMOs	pHMOs_gluc	-47.121	0.000430683	***
Lactobacillus_paragasseri_IATA108	max_percap	pHMOs	pHMOs_gluc	-47.121	0.000430683	***
Lactobacillus_paragasseri_IATA108	max_percap	mPYG	mPYG_gluc	-16.4214	0.00409091	**
Lactobacillus_paragasseri_IATA108	max_percap	mPYG	mPYG_gluc	-16.4214	0.00409091	**
Lactobacillus_paragasseri_IATA108	max_percap	mPYG	mPYG_gluc	-16.4214	0.00409091	**
Lactobacillus_paragasseri_IATA108	max_percap	mPYG	mPYG_gluc	-16.4214	0.00409091	**
Lactobacillus_paragasseri_IATA108	max_percap	mPYG	mPYG_gluc	-16.4214	0.00409091	**
Lactobacillus_paragasseri_IATA108	max_percap	mPYG	mPYG_gluc	-16.4214	0.00409091	**
Lactobacillus_paragasseri_IATA108	max_percap	mPYG	pHMOs	-21.489	0.00120261	**
Lactobacillus_paragasseri_IATA108	max_percap	mPYG	pHMOs	-21.489	0.00120261	**
Lactobacillus_paragasseri_IATA108	max_percap	mPYG	pHMOs	-21.489	0.00120261	**
Lactobacillus_paragasseri_IATA108	max_percap	mPYG	pHMOs	-21.489	0.00120261	**
Lactobacillus_paragasseri_IATA108	max_percap	mPYG	pHMOs	-21.489	0.00120261	**
Lactobacillus_paragasseri_IATA108	max_percap	mPYG	pHMOs	-21.489	0.00120261	**
Lactobacillus_paragasseri_IATA108	max_percap	mPYG	pHMOs_gluc	-57.52	0.000681	***
Lactobacillus_paragasseri_IATA108	max_percap	mPYG	pHMOs_gluc	-57.52	0.000681	***
Lactobacillus_paragasseri_IATA108	max_percap	mPYG	pHMOs_gluc	-57.52	0.000681	***
Lactobacillus_paragasseri_IATA108	max_percap	mPYG	pHMOs_gluc	-57.52	0.000681	***
Lactobacillus_paragasseri_IATA108	max_percap	mPYG	pHMOs_gluc	-57.52	0.000681	***
Lactobacillus_paragasseri_IATA108	max_percap	mPYG	pHMOs_gluc	-57.52	0.000681	***
Lactobacillus_paragasseri_IATA108	max_percap	mPYG_gluc	pHMOs	0.2226	0.855	ns
Lactobacillus_paragasseri_IATA108	max_percap	mPYG_gluc	pHMOs	0.2226	0.855	ns
Lactobacillus_paragasseri_IATA108	max_percap	mPYG_gluc	pHMOs	0.2226	0.855	ns
Lactobacillus_paragasseri_IATA108	max_percap	mPYG_gluc	pHMOs	0.2226	0.855	ns
Lactobacillus_paragasseri_IATA108	max_percap	mPYG_gluc	pHMOs	0.2226	0.855	ns
Lactobacillus_paragasseri_IATA108	max_percap	mPYG_gluc	pHMOs	0.2226	0.855	ns
Lactobacillus_paragasseri_IATA108	max_percap	mPYG_gluc	pHMOs_gluc	-44.827	0.000224	***
Lactobacillus_paragasseri_IATA108	max_percap	mPYG_gluc	pHMOs_gluc	-44.827	0.000224	***
Lactobacillus_paragasseri_IATA108	max_percap	mPYG_gluc	pHMOs_gluc	-44.827	0.000224	***
Lactobacillus_paragasseri_IATA108	max_percap	mPYG_gluc	pHMOs_gluc	-44.827	0.000224	***
Lactobacillus_paragasseri_IATA108	max_percap	mPYG_gluc	pHMOs_gluc	-44.827	0.000224	***
Lactobacillus_paragasseri_IATA108	max_percap	mPYG_gluc	pHMOs_gluc	-44.827	0.000224	***
Lactobacillus_paragasseri_IATA108	max_percap	pHMOs	pHMOs_gluc	-47.121	0.000430683	***
Lactobacillus_paragasseri_IATA108	max_percap	pHMOs	pHMOs_gluc	-47.121	0.000430683	***
Lactobacillus_paragasseri_IATA108	max_percap	pHMOs	pHMOs_gluc	-47.121	0.000430683	***
Lactobacillus_paragasseri_IATA108	max_percap	pHMOs	pHMOs_gluc	-47.121	0.000430683	***
Lactobacillus_paragasseri_IATA108	max_percap	pHMOs	pHMOs_gluc	-47.121	0.000430683	***
Lactobacillus_paragasseri_IATA108	max_percap	pHMOs	pHMOs_gluc	-47.121	0.000430683	***
Lactobacillus_paragasseri_IATA108	max_percap	mPYG	mPYG_gluc	-16.4214	0.00409091	**
Lactobacillus_paragasseri_IATA108	max_percap	mPYG	mPYG_gluc	-16.4214	0.00409091	**
Lactobacillus_paragasseri_IATA108	max_percap	mPYG	mPYG_gluc	-16.4214	0.00409091	**
Lactobacillus_paragasseri_IATA108	max_percap	mPYG	mPYG_gluc	-16.4214	0.00409091	**
Lactobacillus_paragasseri_IATA108	max_percap	mPYG	mPYG_gluc	-16.4214	0.00409091	**
Lactobacillus_paragasseri_IATA108	max_percap	mPYG	mPYG_gluc	-16.4214	0.00409091	**
Lactobacillus_paragasseri_IATA108	max_percap	mPYG	pHMOs	-21.489	0.00120261	**
Lactobacillus_paragasseri_IATA108	max_percap	mPYG	pHMOs	-21.489	0.00120261	**
Lactobacillus_paragasseri_IATA108	max_percap	mPYG	pHMOs	-21.489	0.00120261	**
Lactobacillus_paragasseri_IATA108	max_percap	mPYG	pHMOs	-21.489	0.00120261	**
Lactobacillus_paragasseri_IATA108	max_percap	mPYG	pHMOs	-21.489	0.00120261	**
Lactobacillus_paragasseri_IATA108	max_percap	mPYG	pHMOs	-21.489	0.00120261	**
Lactobacillus_paragasseri_IATA108	max_percap	mPYG	pHMOs_gluc	-57.52	0.000681	***
Lactobacillus_paragasseri_IATA108	max_percap	mPYG	pHMOs_gluc	-57.52	0.000681	***
Lactobacillus_paragasseri_IATA108	max_percap	mPYG	pHMOs_gluc	-57.52	0.000681	***
Lactobacillus_paragasseri_IATA108	max_percap	mPYG	pHMOs_gluc	-57.52	0.000681	***
Lactobacillus_paragasseri_IATA108	max_percap	mPYG	pHMOs_gluc	-57.52	0.000681	***
Lactobacillus_paragasseri_IATA108	max_percap	mPYG	pHMOs_gluc	-57.52	0.000681	***
Lactobacillus_paragasseri_IATA108	max_percap	mPYG_gluc	pHMOs	0.2226	0.855	ns
Lactobacillus_paragasseri_IATA108	max_percap	mPYG_gluc	pHMOs	0.2226	0.855	ns
Lactobacillus_paragasseri_IATA108	max_percap	mPYG_gluc	pHMOs	0.2226	0.855	ns
Lactobacillus_paragasseri_IATA108	max_percap	mPYG_gluc	pHMOs	0.2226	0.855	ns
Lactobacillus_paragasseri_IATA108	max_percap	mPYG_gluc	pHMOs	0.2226	0.855	ns
Lactobacillus_paragasseri_IATA108	max_percap	mPYG_gluc	pHMOs	0.2226	0.855	ns
Lactobacillus_paragasseri_IATA108	max_percap	mPYG_gluc	pHMOs_gluc	-44.827	0.000224	***
Lactobacillus_paragasseri_IATA108	max_percap	mPYG_gluc	pHMOs_gluc	-44.827	0.000224	***
Lactobacillus_paragasseri_IATA108	max_percap	mPYG_gluc	pHMOs_gluc	-44.827	0.000224	***
Lactobacillus_paragasseri_IATA108	max_percap	mPYG_gluc	pHMOs_gluc	-44.827	0.000224	***
Lactobacillus_paragasseri_IATA108	max_percap	mPYG_gluc	pHMOs_gluc	-44.827	0.000224	***
Lactobacillus_paragasseri_IATA108	max_percap	mPYG_gluc	pHMOs_gluc	-44.827	0.000224	***
Lactobacillus_paragasseri_IATA108	max_percap	pHMOs	pHMOs_gluc	-47.121	0.000430683	***
Lactobacillus_paragasseri_IATA108	max_percap	pHMOs	pHMOs_gluc	-47.121	0.000430683	***
Lactobacillus_paragasseri_IATA108	max_percap	pHMOs	pHMOs_gluc	-47.121	0.000430683	***
Lactobacillus_paragasseri_IATA108	max_percap	pHMOs	pHMOs_gluc	-47.121	0.000430683	***
Lactobacillus_paragasseri_IATA108	max_percap	pHMOs	pHMOs_gluc	-47.121	0.000430683	***
Lactobacillus_paragasseri_IATA108	max_percap	pHMOs	pHMOs_gluc	-47.121	0.000430683	***
Lactobacillus_paragasseri_IATA108	max_percap	mPYG	mPYG_gluc	-16.4214	0.00409091	**
Lactobacillus_paragasseri_IATA108	max_percap	mPYG	mPYG_gluc	-16.4214	0.00409091	**
Lactobacillus_paragasseri_IATA108	max_percap	mPYG	mPYG_gluc	-16.4214	0.00409091	**
Lactobacillus_paragasseri_IATA108	max_percap	mPYG	mPYG_gluc	-16.4214	0.00409091	**
Lactobacillus_paragasseri_IATA108	max_percap	mPYG	mPYG_gluc	-16.4214	0.00409091	**
Lactobacillus_paragasseri_IATA108	max_percap	mPYG	mPYG_gluc	-16.4214	0.00409091	**
Lactobacillus_paragasseri_IATA108	max_percap	mPYG	pHMOs	-21.489	0.00120261	**
Lactobacillus_paragasseri_IATA108	max_percap	mPYG	pHMOs	-21.489	0.00120261	**
Lactobacillus_paragasseri_IATA108	max_percap	mPYG	pHMOs	-21.489	0.00120261	**
Lactobacillus_paragasseri_IATA108	max_percap	mPYG	pHMOs	-21.489	0.00120261	**
Lactobacillus_paragasseri_IATA108	max_percap	mPYG	pHMOs	-21.489	0.00120261	**
Lactobacillus_paragasseri_IATA108	max_percap	mPYG	pHMOs	-21.489	0.00120261	**
Lactobacillus_paragasseri_IATA108	max_percap	mPYG	pHMOs_gluc	-57.52	0.000681	***
Lactobacillus_paragasseri_IATA108	max_percap	mPYG	pHMOs_gluc	-57.52	0.000681	***
Lactobacillus_paragasseri_IATA108	max_percap	mPYG	pHMOs_gluc	-57.52	0.000681	***
Lactobacillus_paragasseri_IATA108	max_percap	mPYG	pHMOs_gluc	-57.52	0.000681	***
Lactobacillus_paragasseri_IATA108	max_percap	mPYG	pHMOs_gluc	-57.52	0.000681	***
Lactobacillus_paragasseri_IATA108	max_percap	mPYG	pHMOs_gluc	-57.52	0.000681	***
Lactobacillus_paragasseri_IATA108	max_percap	mPYG_gluc	pHMOs	0.2226	0.855	ns
Lactobacillus_paragasseri_IATA108	max_percap	mPYG_gluc	pHMOs	0.2226	0.855	ns
Lactobacillus_paragasseri_IATA108	max_percap	mPYG_gluc	pHMOs	0.2226	0.855	ns
Lactobacillus_paragasseri_IATA108	max_percap	mPYG_gluc	pHMOs	0.2226	0.855	ns
Lactobacillus_paragasseri_IATA108	max_percap	mPYG_gluc	pHMOs	0.2226	0.855	ns
Lactobacillus_paragasseri_IATA108	max_percap	mPYG_gluc	pHMOs	0.2226	0.855	ns
Lactobacillus_paragasseri_IATA108	max_percap	mPYG_gluc	pHMOs_gluc	-44.827	0.000224	***
Lactobacillus_paragasseri_IATA108	max_percap	mPYG_gluc	pHMOs_gluc	-44.827	0.000224	***
Lactobacillus_paragasseri_IATA108	max_percap	mPYG_gluc	pHMOs_gluc	-44.827	0.000224	***
Lactobacillus_paragasseri_IATA108	max_percap	mPYG_gluc	pHMOs_gluc	-44.827	0.000224	***
Lactobacillus_paragasseri_IATA108	max_percap	mPYG_gluc	pHMOs_gluc	-44.827	0.000224	***
Lactobacillus_paragasseri_IATA108	max_percap	mPYG_gluc	pHMOs_gluc	-44.827	0.000224	***
Lactobacillus_paragasseri_IATA108	max_percap	pHMOs	pHMOs_gluc	-47.121	0.000430683	***
Lactobacillus_paragasseri_IATA108	max_percap	pHMOs	pHMOs_gluc	-47.121	0.000430683	***
Lactobacillus_paragasseri_IATA108	max_percap	pHMOs	pHMOs_gluc	-47.121	0.000430683	***
Lactobacillus_paragasseri_IATA108	max_percap	pHMOs	pHMOs_gluc	-47.121	0.000430683	***
Lactobacillus_paragasseri_IATA108	max_percap	pHMOs	pHMOs_gluc	-47.121	0.000430683	***
Lactobacillus_paragasseri_IATA108	max_percap	pHMOs	pHMOs_gluc	-47.121	0.000430683	***
Lactobacillus_paragasseri_IATA108	max_percap	mPYG	mPYG_gluc	-16.4214	0.00409091	**
Lactobacillus_paragasseri_IATA108	max_percap	mPYG	mPYG_gluc	-16.4214	0.00409091	**
Lactobacillus_paragasseri_IATA108	max_percap	mPYG	mPYG_gluc	-16.4214	0.00409091	**
Lactobacillus_paragasseri_IATA108	max_percap	mPYG	mPYG_gluc	-16.4214	0.00409091	**
Lactobacillus_paragasseri_IATA108	max_percap	mPYG	mPYG_gluc	-16.4214	0.00409091	**
Lactobacillus_paragasseri_IATA108	max_percap	mPYG	mPYG_gluc	-16.4214	0.00409091	**
Lactobacillus_paragasseri_IATA108	max_percap	mPYG	pHMOs	-21.489	0.00120261	**
Lactobacillus_paragasseri_IATA108	max_percap	mPYG	pHMOs	-21.489	0.00120261	**
Lactobacillus_paragasseri_IATA108	max_percap	mPYG	pHMOs	-21.489	0.00120261	**
Lactobacillus_paragasseri_IATA108	max_percap	mPYG	pHMOs	-21.489	0.00120261	**
Lactobacillus_paragasseri_IATA108	max_percap	mPYG	pHMOs	-21.489	0.00120261	**
Lactobacillus_paragasseri_IATA108	max_percap	mPYG	pHMOs	-21.489	0.00120261	**
Lactobacillus_paragasseri_IATA108	max_percap	mPYG	pHMOs_gluc	-57.52	0.000681	***
Lactobacillus_paragasseri_IATA108	max_percap	mPYG	pHMOs_gluc	-57.52	0.000681	***
Lactobacillus_paragasseri_IATA108	max_percap	mPYG	pHMOs_gluc	-57.52	0.000681	***
Lactobacillus_paragasseri_IATA108	max_percap	mPYG	pHMOs_gluc	-57.52	0.000681	***
Lactobacillus_paragasseri_IATA108	max_percap	mPYG	pHMOs_gluc	-57.52	0.000681	***
Lactobacillus_paragasseri_IATA108	max_percap	mPYG	pHMOs_gluc	-57.52	0.000681	***
Lactobacillus_paragasseri_IATA108	max_percap	mPYG_gluc	pHMOs	0.2226	0.855	ns
Lactobacillus_paragasseri_IATA108	max_percap	mPYG_gluc	pHMOs	0.2226	0.855	ns
Lactobacillus_paragasseri_IATA108	max_percap	mPYG_gluc	pHMOs	0.2226	0.855	ns
Lactobacillus_paragasseri_IATA108	max_percap	mPYG_gluc	pHMOs	0.2226	0.855	ns
Lactobacillus_paragasseri_IATA108	max_percap	mPYG_gluc	pHMOs	0.2226	0.855	ns
Lactobacillus_paragasseri_IATA108	max_percap	mPYG_gluc	pHMOs	0.2226	0.855	ns
Lactobacillus_paragasseri_IATA108	max_percap	mPYG_gluc	pHMOs_gluc	-44.827	0.000224	***
Lactobacillus_paragasseri_IATA108	max_percap	mPYG_gluc	pHMOs_gluc	-44.827	0.000224	***
Lactobacillus_paragasseri_IATA108	max_percap	mPYG_gluc	pHMOs_gluc	-44.827	0.000224	***
Lactobacillus_paragasseri_IATA108	max_percap	mPYG_gluc	pHMOs_gluc	-44.827	0.000224	***
Lactobacillus_paragasseri_IATA108	max_percap	mPYG_gluc	pHMOs_gluc	-44.827	0.000224	***
Lactobacillus_paragasseri_IATA108	max_percap	mPYG_gluc	pHMOs_gluc	-44.827	0.000224	***
Lactobacillus_paragasseri_IATA108	max_percap	pHMOs	pHMOs_gluc	-47.121	0.000430683	***
Lactobacillus_paragasseri_IATA108	max_percap	pHMOs	pHMOs_gluc	-47.121	0.000430683	***
Lactobacillus_paragasseri_IATA108	max_percap	pHMOs	pHMOs_gluc	-47.121	0.000430683	***
Lactobacillus_paragasseri_IATA108	max_percap	pHMOs	pHMOs_gluc	-47.121	0.000430683	***
Lactobacillus_paragasseri_IATA108	max_percap	pHMOs	pHMOs_gluc	-47.121	0.000430683	***
Lactobacillus_paragasseri_IATA108	max_percap	pHMOs	pHMOs_gluc	-47.121	0.000430683	***
Lactobacillus_paragasseri_IATA108	max_percap	mPYG	mPYG_gluc	-16.4214	0.00409091	**
Lactobacillus_paragasseri_IATA108	max_percap	mPYG	mPYG_gluc	-16.4214	0.00409091	**
Lactobacillus_paragasseri_IATA108	max_percap	mPYG	mPYG_gluc	-16.4214	0.00409091	**
Lactobacillus_paragasseri_IATA108	max_percap	mPYG	mPYG_gluc	-16.4214	0.00409091	**
Lactobacillus_paragasseri_IATA108	max_percap	mPYG	mPYG_gluc	-16.4214	0.00409091	**
Lactobacillus_paragasseri_IATA108	max_percap	mPYG	mPYG_gluc	-16.4214	0.00409091	**
Lactobacillus_paragasseri_IATA108	max_percap	mPYG	pHMOs	-21.489	0.00120261	**
Lactobacillus_paragasseri_IATA108	max_percap	mPYG	pHMOs	-21.489	0.00120261	**
Lactobacillus_paragasseri_IATA108	max_percap	mPYG	pHMOs	-21.489	0.00120261	**
Lactobacillus_paragasseri_IATA108	max_percap	mPYG	pHMOs	-21.489	0.00120261	**
Lactobacillus_paragasseri_IATA108	max_percap	mPYG	pHMOs	-21.489	0.00120261	**
Lactobacillus_paragasseri_IATA108	max_percap	mPYG	pHMOs	-21.489	0.00120261	**
Lactobacillus_paragasseri_IATA108	max_percap	mPYG	pHMOs_gluc	-57.52	0.000681	***
Lactobacillus_paragasseri_IATA108	max_percap	mPYG	pHMOs_gluc	-57.52	0.000681	***
Lactobacillus_paragasseri_IATA108	max_percap	mPYG	pHMOs_gluc	-57.52	0.000681	***
Lactobacillus_paragasseri_IATA108	max_percap	mPYG	pHMOs_gluc	-57.52	0.000681	***
Lactobacillus_paragasseri_IATA108	max_percap	mPYG	pHMOs_gluc	-57.52	0.000681	***
Lactobacillus_paragasseri_IATA108	max_percap	mPYG	pHMOs_gluc	-57.52	0.000681	***
Lactobacillus_paragasseri_IATA108	max_percap	mPYG_gluc	pHMOs	0.2226	0.855	ns
Lactobacillus_paragasseri_IATA108	max_percap	mPYG_gluc	pHMOs	0.2226	0.855	ns
Lactobacillus_paragasseri_IATA108	max_percap	mPYG_gluc	pHMOs	0.2226	0.855	ns
Lactobacillus_paragasseri_IATA108	max_percap	mPYG_gluc	pHMOs	0.2226	0.855	ns
Lactobacillus_paragasseri_IATA108	max_percap	mPYG_gluc	pHMOs	0.2226	0.855	ns
Lactobacillus_paragasseri_IATA108	max_percap	mPYG_gluc	pHMOs	0.2226	0.855	ns
Lactobacillus_paragasseri_IATA108	max_percap	mPYG_gluc	pHMOs_gluc	-44.827	0.000224	***
Lactobacillus_paragasseri_IATA108	max_percap	mPYG_gluc	pHMOs_gluc	-44.827	0.000224	***
Lactobacillus_paragasseri_IATA108	max_percap	mPYG_gluc	pHMOs_gluc	-44.827	0.000224	***
Lactobacillus_paragasseri_IATA108	max_percap	mPYG_gluc	pHMOs_gluc	-44.827	0.000224	***
Lactobacillus_paragasseri_IATA108	max_percap	mPYG_gluc	pHMOs_gluc	-44.827	0.000224	***
Lactobacillus_paragasseri_IATA108	max_percap	mPYG_gluc	pHMOs_gluc	-44.827	0.000224	***
Lactobacillus_paragasseri_IATA108	max_percap	pHMOs	pHMOs_gluc	-47.121	0.000430683	***
Lactobacillus_paragasseri_IATA108	max_percap	pHMOs	pHMOs_gluc	-47.121	0.000430683	***
Lactobacillus_paragasseri_IATA108	max_percap	pHMOs	pHMOs_gluc	-47.121	0.000430683	***
Lactobacillus_paragasseri_IATA108	max_percap	pHMOs	pHMOs_gluc	-47.121	0.000430683	***
Lactobacillus_paragasseri_IATA108	max_percap	pHMOs	pHMOs_gluc	-47.121	0.000430683	***
Lactobacillus_paragasseri_IATA108	max_percap	pHMOs	pHMOs_gluc	-47.121	0.000430683	***
Lactobacillus_paragasseri_IATA126	max_percap	mPYG	mPYG_gluc	-0.858918	0.516287	ns
Lactobacillus_paragasseri_IATA126	max_percap	mPYG	mPYG_gluc	-0.858918	0.516287	ns
Lactobacillus_paragasseri_IATA126	max_percap	mPYG	mPYG_gluc	-0.858918	0.516287	ns
Lactobacillus_paragasseri_IATA126	max_percap	mPYG	mPYG_gluc	-0.858918	0.516287	ns
Lactobacillus_paragasseri_IATA126	max_percap	mPYG	mPYG_gluc	-0.858918	0.516287	ns
Lactobacillus_paragasseri_IATA126	max_percap	mPYG	mPYG_gluc	-0.858918	0.516287	ns
Lactobacillus_paragasseri_IATA126	max_percap	mPYG	pHMOs	-2.38669	0.147042	ns
Lactobacillus_paragasseri_IATA126	max_percap	mPYG	pHMOs	-2.38669	0.147042	ns
Lactobacillus_paragasseri_IATA126	max_percap	mPYG	pHMOs	-2.38669	0.147042	ns
Lactobacillus_paragasseri_IATA126	max_percap	mPYG	pHMOs	-2.38669	0.147042	ns
Lactobacillus_paragasseri_IATA126	max_percap	mPYG	pHMOs	-2.38669	0.147042	ns
Lactobacillus_paragasseri_IATA126	max_percap	mPYG	pHMOs	-2.38669	0.147042	ns
Lactobacillus_paragasseri_IATA126	max_percap	mPYG	pHMOs_gluc	-13.847	0.00211765	**
Lactobacillus_paragasseri_IATA126	max_percap	mPYG	pHMOs_gluc	-13.847	0.00211765	**
Lactobacillus_paragasseri_IATA126	max_percap	mPYG	pHMOs_gluc	-13.847	0.00211765	**
Lactobacillus_paragasseri_IATA126	max_percap	mPYG	pHMOs_gluc	-13.847	0.00211765	**
Lactobacillus_paragasseri_IATA126	max_percap	mPYG	pHMOs_gluc	-13.847	0.00211765	**
Lactobacillus_paragasseri_IATA126	max_percap	mPYG	pHMOs_gluc	-13.847	0.00211765	**
Lactobacillus_paragasseri_IATA126	max_percap	mPYG_gluc	pHMOs	-4.62636	0.0409091	*
Lactobacillus_paragasseri_IATA126	max_percap	mPYG_gluc	pHMOs	-4.62636	0.0409091	*
Lactobacillus_paragasseri_IATA126	max_percap	mPYG_gluc	pHMOs	-4.62636	0.0409091	*
Lactobacillus_paragasseri_IATA126	max_percap	mPYG_gluc	pHMOs	-4.62636	0.0409091	*
Lactobacillus_paragasseri_IATA126	max_percap	mPYG_gluc	pHMOs	-4.62636	0.0409091	*
Lactobacillus_paragasseri_IATA126	max_percap	mPYG_gluc	pHMOs	-4.62636	0.0409091	*
Lactobacillus_paragasseri_IATA126	max_percap	mPYG_gluc	pHMOs_gluc	-30.7194	0.001395	**
Lactobacillus_paragasseri_IATA126	max_percap	mPYG_gluc	pHMOs_gluc	-30.7194	0.001395	**
Lactobacillus_paragasseri_IATA126	max_percap	mPYG_gluc	pHMOs_gluc	-30.7194	0.001395	**
Lactobacillus_paragasseri_IATA126	max_percap	mPYG_gluc	pHMOs_gluc	-30.7194	0.001395	**
Lactobacillus_paragasseri_IATA126	max_percap	mPYG_gluc	pHMOs_gluc	-30.7194	0.001395	**
Lactobacillus_paragasseri_IATA126	max_percap	mPYG_gluc	pHMOs_gluc	-30.7194	0.001395	**
Lactobacillus_paragasseri_IATA126	max_percap	pHMOs	pHMOs_gluc	-22.3455	0.0002568	***
Lactobacillus_paragasseri_IATA126	max_percap	pHMOs	pHMOs_gluc	-22.3455	0.0002568	***
Lactobacillus_paragasseri_IATA126	max_percap	pHMOs	pHMOs_gluc	-22.3455	0.0002568	***
Lactobacillus_paragasseri_IATA126	max_percap	pHMOs	pHMOs_gluc	-22.3455	0.0002568	***
Lactobacillus_paragasseri_IATA126	max_percap	pHMOs	pHMOs_gluc	-22.3455	0.0002568	***
Lactobacillus_paragasseri_IATA126	max_percap	pHMOs	pHMOs_gluc	-22.3455	0.0002568	***
Lactobacillus_paragasseri_IATA126	max_percap	mPYG	mPYG_gluc	-0.858918	0.516287	ns
Lactobacillus_paragasseri_IATA126	max_percap	mPYG	mPYG_gluc	-0.858918	0.516287	ns
Lactobacillus_paragasseri_IATA126	max_percap	mPYG	mPYG_gluc	-0.858918	0.516287	ns
Lactobacillus_paragasseri_IATA126	max_percap	mPYG	mPYG_gluc	-0.858918	0.516287	ns
Lactobacillus_paragasseri_IATA126	max_percap	mPYG	mPYG_gluc	-0.858918	0.516287	ns
Lactobacillus_paragasseri_IATA126	max_percap	mPYG	mPYG_gluc	-0.858918	0.516287	ns
Lactobacillus_paragasseri_IATA126	max_percap	mPYG	pHMOs	-2.38669	0.147042	ns
Lactobacillus_paragasseri_IATA126	max_percap	mPYG	pHMOs	-2.38669	0.147042	ns
Lactobacillus_paragasseri_IATA126	max_percap	mPYG	pHMOs	-2.38669	0.147042	ns
Lactobacillus_paragasseri_IATA126	max_percap	mPYG	pHMOs	-2.38669	0.147042	ns
Lactobacillus_paragasseri_IATA126	max_percap	mPYG	pHMOs	-2.38669	0.147042	ns
Lactobacillus_paragasseri_IATA126	max_percap	mPYG	pHMOs	-2.38669	0.147042	ns
Lactobacillus_paragasseri_IATA126	max_percap	mPYG	pHMOs_gluc	-13.847	0.00211765	**
Lactobacillus_paragasseri_IATA126	max_percap	mPYG	pHMOs_gluc	-13.847	0.00211765	**
Lactobacillus_paragasseri_IATA126	max_percap	mPYG	pHMOs_gluc	-13.847	0.00211765	**
Lactobacillus_paragasseri_IATA126	max_percap	mPYG	pHMOs_gluc	-13.847	0.00211765	**
Lactobacillus_paragasseri_IATA126	max_percap	mPYG	pHMOs_gluc	-13.847	0.00211765	**
Lactobacillus_paragasseri_IATA126	max_percap	mPYG	pHMOs_gluc	-13.847	0.00211765	**
Lactobacillus_paragasseri_IATA126	max_percap	mPYG_gluc	pHMOs	-4.62636	0.0409091	*
[truncated: 1,025 more rows]

## Sheet: k
Species	Metric	Group1	Group2	Statistic	p.adj	p.adj.signif
Lacticaseibacillus_paracasei_IATA083	max_dens	mPYG	mPYG_gluc	-106.066	4.89e-05	****
Lacticaseibacillus_paracasei_IATA083	max_dens	mPYG	pHMOs	-1.016	0.431373	ns
Lacticaseibacillus_paracasei_IATA083	max_dens	mPYG	pHMOs_gluc	-22.3761	0.00452055	**
Lacticaseibacillus_paracasei_IATA083	max_dens	mPYG_gluc	pHMOs	38.5078	0.00180141	**
Lacticaseibacillus_paracasei_IATA083	max_dens	mPYG_gluc	pHMOs_gluc	-15.6943	0.0075	**
Lacticaseibacillus_paracasei_IATA083	max_dens	pHMOs	pHMOs_gluc	-21.9284	0.00452055	**
Lacticaseibacillus_paracasei_IATA083	max_dens	mPYG	mPYG_gluc	-106.066	4.89e-05	****
Lacticaseibacillus_paracasei_IATA083	max_dens	mPYG	pHMOs	-1.016	0.431373	ns
Lacticaseibacillus_paracasei_IATA083	max_dens	mPYG	pHMOs_gluc	-22.3761	0.00452055	**
Lacticaseibacillus_paracasei_IATA083	max_dens	mPYG_gluc	pHMOs	38.5078	0.00180141	**
Lacticaseibacillus_paracasei_IATA083	max_dens	mPYG_gluc	pHMOs_gluc	-15.6943	0.0075	**
Lacticaseibacillus_paracasei_IATA083	max_dens	pHMOs	pHMOs_gluc	-21.9284	0.00452055	**
Lacticaseibacillus_paracasei_IATA083	max_dens	mPYG	mPYG_gluc	-106.066	4.89e-05	****
Lacticaseibacillus_paracasei_IATA083	max_dens	mPYG	pHMOs	-1.016	0.431373	ns
Lacticaseibacillus_paracasei_IATA083	max_dens	mPYG	pHMOs_gluc	-22.3761	0.00452055	**
Lacticaseibacillus_paracasei_IATA083	max_dens	mPYG_gluc	pHMOs	38.5078	0.00180141	**
Lacticaseibacillus_paracasei_IATA083	max_dens	mPYG_gluc	pHMOs_gluc	-15.6943	0.0075	**
Lacticaseibacillus_paracasei_IATA083	max_dens	pHMOs	pHMOs_gluc	-21.9284	0.00452055	**
Lacticaseibacillus_paracasei_IATA083	max_dens	mPYG	mPYG_gluc	-106.066	4.89e-05	****
Lacticaseibacillus_paracasei_IATA083	max_dens	mPYG	pHMOs	-1.016	0.431373	ns
Lacticaseibacillus_paracasei_IATA083	max_dens	mPYG	pHMOs_gluc	-22.3761	0.00452055	**
Lacticaseibacillus_paracasei_IATA083	max_dens	mPYG_gluc	pHMOs	38.5078	0.00180141	**
Lacticaseibacillus_paracasei_IATA083	max_dens	mPYG_gluc	pHMOs_gluc	-15.6943	0.0075	**
Lacticaseibacillus_paracasei_IATA083	max_dens	pHMOs	pHMOs_gluc	-21.9284	0.00452055	**
Lacticaseibacillus_paracasei_IATA083	max_dens	mPYG	mPYG_gluc	-106.066	4.89e-05	****
Lacticaseibacillus_paracasei_IATA083	max_dens	mPYG	pHMOs	-1.016	0.431373	ns
Lacticaseibacillus_paracasei_IATA083	max_dens	mPYG	pHMOs_gluc	-22.3761	0.00452055	**
Lacticaseibacillus_paracasei_IATA083	max_dens	mPYG_gluc	pHMOs	38.5078	0.00180141	**
Lacticaseibacillus_paracasei_IATA083	max_dens	mPYG_gluc	pHMOs_gluc	-15.6943	0.0075	**
Lacticaseibacillus_paracasei_IATA083	max_dens	pHMOs	pHMOs_gluc	-21.9284	0.00452055	**
Lacticaseibacillus_paracasei_IATA083	max_dens	mPYG	mPYG_gluc	-106.066	4.89e-05	****
Lacticaseibacillus_paracasei_IATA083	max_dens	mPYG	pHMOs	-1.016	0.431373	ns
Lacticaseibacillus_paracasei_IATA083	max_dens	mPYG	pHMOs_gluc	-22.3761	0.00452055	**
Lacticaseibacillus_paracasei_IATA083	max_dens	mPYG_gluc	pHMOs	38.5078	0.00180141	**
Lacticaseibacillus_paracasei_IATA083	max_dens	mPYG_gluc	pHMOs_gluc	-15.6943	0.0075	**
Lacticaseibacillus_paracasei_IATA083	max_dens	pHMOs	pHMOs_gluc	-21.9284	0.00452055	**
Lacticaseibacillus_paracasei_IATA083	max_dens	mPYG	mPYG_gluc	-106.066	4.89e-05	****
Lacticaseibacillus_paracasei_IATA083	max_dens	mPYG	pHMOs	-1.016	0.431373	ns
Lacticaseibacillus_paracasei_IATA083	max_dens	mPYG	pHMOs_gluc	-22.3761	0.00452055	**
Lacticaseibacillus_paracasei_IATA083	max_dens	mPYG_gluc	pHMOs	38.5078	0.00180141	**
Lacticaseibacillus_paracasei_IATA083	max_dens	mPYG_gluc	pHMOs_gluc	-15.6943	0.0075	**
Lacticaseibacillus_paracasei_IATA083	max_dens	pHMOs	pHMOs_gluc	-21.9284	0.00452055	**
Lacticaseibacillus_paracasei_IATA083	max_dens	mPYG	mPYG_gluc	-106.066	4.89e-05	****
Lacticaseibacillus_paracasei_IATA083	max_dens	mPYG	pHMOs	-1.016	0.431373	ns
Lacticaseibacillus_paracasei_IATA083	max_dens	mPYG	pHMOs_gluc	-22.3761	0.00452055	**
Lacticaseibacillus_paracasei_IATA083	max_dens	mPYG_gluc	pHMOs	38.5078	0.00180141	**
Lacticaseibacillus_paracasei_IATA083	max_dens	mPYG_gluc	pHMOs_gluc	-15.6943	0.0075	**
Lacticaseibacillus_paracasei_IATA083	max_dens	pHMOs	pHMOs_gluc	-21.9284	0.00452055	**
Lacticaseibacillus_paracasei_IATA083	max_dens	mPYG	mPYG_gluc	-106.066	4.89e-05	****
Lacticaseibacillus_paracasei_IATA083	max_dens	mPYG	pHMOs	-1.016	0.431373	ns
Lacticaseibacillus_paracasei_IATA083	max_dens	mPYG	pHMOs_gluc	-22.3761	0.00452055	**
Lacticaseibacillus_paracasei_IATA083	max_dens	mPYG_gluc	pHMOs	38.5078	0.00180141	**
Lacticaseibacillus_paracasei_IATA083	max_dens	mPYG_gluc	pHMOs_gluc	-15.6943	0.0075	**
Lacticaseibacillus_paracasei_IATA083	max_dens	pHMOs	pHMOs_gluc	-21.9284	0.00452055	**
Lacticaseibacillus_paracasei_IATA083	max_dens	mPYG	mPYG_gluc	-106.066	4.89e-05	****
Lacticaseibacillus_paracasei_IATA083	max_dens	mPYG	pHMOs	-1.016	0.431373	ns
Lacticaseibacillus_paracasei_IATA083	max_dens	mPYG	pHMOs_gluc	-22.3761	0.00452055	**
Lacticaseibacillus_paracasei_IATA083	max_dens	mPYG_gluc	pHMOs	38.5078	0.00180141	**
Lacticaseibacillus_paracasei_IATA083	max_dens	mPYG_gluc	pHMOs_gluc	-15.6943	0.0075	**
Lacticaseibacillus_paracasei_IATA083	max_dens	pHMOs	pHMOs_gluc	-21.9284	0.00452055	**
Lacticaseibacillus_paracasei_IATA083	max_dens	mPYG	mPYG_gluc	-106.066	4.89e-05	****
Lacticaseibacillus_paracasei_IATA083	max_dens	mPYG	pHMOs	-1.016	0.431373	ns
Lacticaseibacillus_paracasei_IATA083	max_dens	mPYG	pHMOs_gluc	-22.3761	0.00452055	**
Lacticaseibacillus_paracasei_IATA083	max_dens	mPYG_gluc	pHMOs	38.5078	0.00180141	**
Lacticaseibacillus_paracasei_IATA083	max_dens	mPYG_gluc	pHMOs_gluc	-15.6943	0.0075	**
Lacticaseibacillus_paracasei_IATA083	max_dens	pHMOs	pHMOs_gluc	-21.9284	0.00452055	**
Lacticaseibacillus_paracasei_IATA083	max_dens	mPYG	mPYG_gluc	-106.066	4.89e-05	****
Lacticaseibacillus_paracasei_IATA083	max_dens	mPYG	pHMOs	-1.016	0.431373	ns
Lacticaseibacillus_paracasei_IATA083	max_dens	mPYG	pHMOs_gluc	-22.3761	0.00452055	**
Lacticaseibacillus_paracasei_IATA083	max_dens	mPYG_gluc	pHMOs	38.5078	0.00180141	**
Lacticaseibacillus_paracasei_IATA083	max_dens	mPYG_gluc	pHMOs_gluc	-15.6943	0.0075	**
Lacticaseibacillus_paracasei_IATA083	max_dens	pHMOs	pHMOs_gluc	-21.9284	0.00452055	**
Lacticaseibacillus_paracasei_IATA083	max_dens	mPYG	mPYG_gluc	-106.066	4.89e-05	****
Lacticaseibacillus_paracasei_IATA083	max_dens	mPYG	pHMOs	-1.016	0.431373	ns
Lacticaseibacillus_paracasei_IATA083	max_dens	mPYG	pHMOs_gluc	-22.3761	0.00452055	**
Lacticaseibacillus_paracasei_IATA083	max_dens	mPYG_gluc	pHMOs	38.5078	0.00180141	**
Lacticaseibacillus_paracasei_IATA083	max_dens	mPYG_gluc	pHMOs_gluc	-15.6943	0.0075	**
Lacticaseibacillus_paracasei_IATA083	max_dens	pHMOs	pHMOs_gluc	-21.9284	0.00452055	**
Lacticaseibacillus_paracasei_IATA083	max_dens	mPYG	mPYG_gluc	-106.066	4.89e-05	****
Lacticaseibacillus_paracasei_IATA083	max_dens	mPYG	pHMOs	-1.016	0.431373	ns
Lacticaseibacillus_paracasei_IATA083	max_dens	mPYG	pHMOs_gluc	-22.3761	0.00452055	**
Lacticaseibacillus_paracasei_IATA083	max_dens	mPYG_gluc	pHMOs	38.5078	0.00180141	**
Lacticaseibacillus_paracasei_IATA083	max_dens	mPYG_gluc	pHMOs_gluc	-15.6943	0.0075	**
Lacticaseibacillus_paracasei_IATA083	max_dens	pHMOs	pHMOs_gluc	-21.9284	0.00452055	**
Lacticaseibacillus_paracasei_IATA083	max_dens	mPYG	mPYG_gluc	-106.066	4.89e-05	****
Lacticaseibacillus_paracasei_IATA083	max_dens	mPYG	pHMOs	-1.016	0.431373	ns
Lacticaseibacillus_paracasei_IATA083	max_dens	mPYG	pHMOs_gluc	-22.3761	0.00452055	**
Lacticaseibacillus_paracasei_IATA083	max_dens	mPYG_gluc	pHMOs	38.5078	0.00180141	**
Lacticaseibacillus_paracasei_IATA083	max_dens	mPYG_gluc	pHMOs_gluc	-15.6943	0.0075	**
Lacticaseibacillus_paracasei_IATA083	max_dens	pHMOs	pHMOs_gluc	-21.9284	0.00452055	**
Lacticaseibacillus_paracasei_IATA083	max_dens	mPYG	mPYG_gluc	-106.066	4.89e-05	****
Lacticaseibacillus_paracasei_IATA083	max_dens	mPYG	pHMOs	-1.016	0.431373	ns
Lacticaseibacillus_paracasei_IATA083	max_dens	mPYG	pHMOs_gluc	-22.3761	0.00452055	**
Lacticaseibacillus_paracasei_IATA083	max_dens	mPYG_gluc	pHMOs	38.5078	0.00180141	**
Lacticaseibacillus_paracasei_IATA083	max_dens	mPYG_gluc	pHMOs_gluc	-15.6943	0.0075	**
Lacticaseibacillus_paracasei_IATA083	max_dens	pHMOs	pHMOs_gluc	-21.9284	0.00452055	**
Lacticaseibacillus_paracasei_IATA083	max_dens	mPYG	mPYG_gluc	-106.066	4.89e-05	****
Lacticaseibacillus_paracasei_IATA083	max_dens	mPYG	pHMOs	-1.016	0.431373	ns
Lacticaseibacillus_paracasei_IATA083	max_dens	mPYG	pHMOs_gluc	-22.3761	0.00452055	**
Lacticaseibacillus_paracasei_IATA083	max_dens	mPYG_gluc	pHMOs	38.5078	0.00180141	**
Lacticaseibacillus_paracasei_IATA083	max_dens	mPYG_gluc	pHMOs_gluc	-15.6943	0.0075	**
Lacticaseibacillus_paracasei_IATA083	max_dens	pHMOs	pHMOs_gluc	-21.9284	0.00452055	**
Lacticaseibacillus_paracasei_IATA083	max_dens	mPYG	mPYG_gluc	-106.066	4.89e-05	****
Lacticaseibacillus_paracasei_IATA083	max_dens	mPYG	pHMOs	-1.016	0.431373	ns
Lacticaseibacillus_paracasei_IATA083	max_dens	mPYG	pHMOs_gluc	-22.3761	0.00452055	**
Lacticaseibacillus_paracasei_IATA083	max_dens	mPYG_gluc	pHMOs	38.5078	0.00180141	**
Lacticaseibacillus_paracasei_IATA083	max_dens	mPYG_gluc	pHMOs_gluc	-15.6943	0.0075	**
Lacticaseibacillus_paracasei_IATA083	max_dens	pHMOs	pHMOs_gluc	-21.9284	0.00452055	**
Lacticaseibacillus_paracasei_IATA083	max_dens	mPYG	mPYG_gluc	-106.066	4.89e-05	****
Lacticaseibacillus_paracasei_IATA083	max_dens	mPYG	pHMOs	-1.016	0.431373	ns
Lacticaseibacillus_paracasei_IATA083	max_dens	mPYG	pHMOs_gluc	-22.3761	0.00452055	**
Lacticaseibacillus_paracasei_IATA083	max_dens	mPYG_gluc	pHMOs	38.5078	0.00180141	**
Lacticaseibacillus_paracasei_IATA083	max_dens	mPYG_gluc	pHMOs_gluc	-15.6943	0.0075	**
Lacticaseibacillus_paracasei_IATA083	max_dens	pHMOs	pHMOs_gluc	-21.9284	0.00452055	**
Lacticaseibacillus_paracasei_IATA083	max_dens	mPYG	mPYG_gluc	-106.066	4.89e-05	****
Lacticaseibacillus_paracasei_IATA083	max_dens	mPYG	pHMOs	-1.016	0.431373	ns
Lacticaseibacillus_paracasei_IATA083	max_dens	mPYG	pHMOs_gluc	-22.3761	0.00452055	**
Lacticaseibacillus_paracasei_IATA083	max_dens	mPYG_gluc	pHMOs	38.5078	0.00180141	**
Lacticaseibacillus_paracasei_IATA083	max_dens	mPYG_gluc	pHMOs_gluc	-15.6943	0.0075	**
Lacticaseibacillus_paracasei_IATA083	max_dens	pHMOs	pHMOs_gluc	-21.9284	0.00452055	**
Lacticaseibacillus_paracasei_IATA083	max_dens	mPYG	mPYG_gluc	-106.066	4.89e-05	****
Lacticaseibacillus_paracasei_IATA083	max_dens	mPYG	pHMOs	-1.016	0.431373	ns
Lacticaseibacillus_paracasei_IATA083	max_dens	mPYG	pHMOs_gluc	-22.3761	0.00452055	**
Lacticaseibacillus_paracasei_IATA083	max_dens	mPYG_gluc	pHMOs	38.5078	0.00180141	**
Lacticaseibacillus_paracasei_IATA083	max_dens	mPYG_gluc	pHMOs_gluc	-15.6943	0.0075	**
Lacticaseibacillus_paracasei_IATA083	max_dens	pHMOs	pHMOs_gluc	-21.9284	0.00452055	**
Lacticaseibacillus_paracasei_IATA083	max_dens	mPYG	mPYG_gluc	-106.066	4.89e-05	****
Lacticaseibacillus_paracasei_IATA083	max_dens	mPYG	pHMOs	-1.016	0.431373	ns
Lacticaseibacillus_paracasei_IATA083	max_dens	mPYG	pHMOs_gluc	-22.3761	0.00452055	**
Lacticaseibacillus_paracasei_IATA083	max_dens	mPYG_gluc	pHMOs	38.5078	0.00180141	**
Lacticaseibacillus_paracasei_IATA083	max_dens	mPYG_gluc	pHMOs_gluc	-15.6943	0.0075	**
Lacticaseibacillus_paracasei_IATA083	max_dens	pHMOs	pHMOs_gluc	-21.9284	0.00452055	**
Lacticaseibacillus_paracasei_IATA083	max_dens	mPYG	mPYG_gluc	-106.066	4.89e-05	****
Lacticaseibacillus_paracasei_IATA083	max_dens	mPYG	pHMOs	-1.016	0.431373	ns
Lacticaseibacillus_paracasei_IATA083	max_dens	mPYG	pHMOs_gluc	-22.3761	0.00452055	**
Lacticaseibacillus_paracasei_IATA083	max_dens	mPYG_gluc	pHMOs	38.5078	0.00180141	**
Lacticaseibacillus_paracasei_IATA083	max_dens	mPYG_gluc	pHMOs_gluc	-15.6943	0.0075	**
Lacticaseibacillus_paracasei_IATA083	max_dens	pHMOs	pHMOs_gluc	-21.9284	0.00452055	**
Lacticaseibacillus_paracasei_IATA083	max_dens	mPYG	mPYG_gluc	-106.066	4.89e-05	****
Lacticaseibacillus_paracasei_IATA083	max_dens	mPYG	pHMOs	-1.016	0.431373	ns
Lacticaseibacillus_paracasei_IATA083	max_dens	mPYG	pHMOs_gluc	-22.3761	0.00452055	**
Lacticaseibacillus_paracasei_IATA083	max_dens	mPYG_gluc	pHMOs	38.5078	0.00180141	**
Lacticaseibacillus_paracasei_IATA083	max_dens	mPYG_gluc	pHMOs_gluc	-15.6943	0.0075	**
Lacticaseibacillus_paracasei_IATA083	max_dens	pHMOs	pHMOs_gluc	-21.9284	0.00452055	**
Lacticaseibacillus_paracasei_IATA083	max_dens	mPYG	mPYG_gluc	-106.066	4.89e-05	****
Lacticaseibacillus_paracasei_IATA083	max_dens	mPYG	pHMOs	-1.016	0.431373	ns
Lacticaseibacillus_paracasei_IATA083	max_dens	mPYG	pHMOs_gluc	-22.3761	0.00452055	**
Lacticaseibacillus_paracasei_IATA083	max_dens	mPYG_gluc	pHMOs	38.5078	0.00180141	**
Lacticaseibacillus_paracasei_IATA083	max_dens	mPYG_gluc	pHMOs_gluc	-15.6943	0.0075	**
Lacticaseibacillus_paracasei_IATA083	max_dens	pHMOs	pHMOs_gluc	-21.9284	0.00452055	**
Lacticaseibacillus_paracasei_IATA083	max_dens	mPYG	mPYG_gluc	-106.066	4.89e-05	****
Lacticaseibacillus_paracasei_IATA083	max_dens	mPYG	pHMOs	-1.016	0.431373	ns
Lacticaseibacillus_paracasei_IATA083	max_dens	mPYG	pHMOs_gluc	-22.3761	0.00452055	**
Lacticaseibacillus_paracasei_IATA083	max_dens	mPYG_gluc	pHMOs	38.5078	0.00180141	**
Lacticaseibacillus_paracasei_IATA083	max_dens	mPYG_gluc	pHMOs_gluc	-15.6943	0.0075	**
Lacticaseibacillus_paracasei_IATA083	max_dens	pHMOs	pHMOs_gluc	-21.9284	0.00452055	**
Lacticaseibacillus_paracasei_IATA083	max_dens	mPYG	mPYG_gluc	-106.066	4.89e-05	****
Lacticaseibacillus_paracasei_IATA083	max_dens	mPYG	pHMOs	-1.016	0.431373	ns
Lacticaseibacillus_paracasei_IATA083	max_dens	mPYG	pHMOs_gluc	-22.3761	0.00452055	**
Lacticaseibacillus_paracasei_IATA083	max_dens	mPYG_gluc	pHMOs	38.5078	0.00180141	**
Lacticaseibacillus_paracasei_IATA083	max_dens	mPYG_gluc	pHMOs_gluc	-15.6943	0.0075	**
Lacticaseibacillus_paracasei_IATA083	max_dens	pHMOs	pHMOs_gluc	-21.9284	0.00452055	**
Lacticaseibacillus_paracasei_IATA083	max_dens	mPYG	mPYG_gluc	-106.066	4.89e-05	****
Lacticaseibacillus_paracasei_IATA083	max_dens	mPYG	pHMOs	-1.016	0.431373	ns
Lacticaseibacillus_paracasei_IATA083	max_dens	mPYG	pHMOs_gluc	-22.3761	0.00452055	**
Lacticaseibacillus_paracasei_IATA083	max_dens	mPYG_gluc	pHMOs	38.5078	0.00180141	**
Lacticaseibacillus_paracasei_IATA083	max_dens	mPYG_gluc	pHMOs_gluc	-15.6943	0.0075	**
Lacticaseibacillus_paracasei_IATA083	max_dens	pHMOs	pHMOs_gluc	-21.9284	0.00452055	**
Lacticaseibacillus_paracasei_IATA083	max_dens	mPYG	mPYG_gluc	-106.066	4.89e-05	****
Lacticaseibacillus_paracasei_IATA083	max_dens	mPYG	pHMOs	-1.016	0.431373	ns
Lacticaseibacillus_paracasei_IATA083	max_dens	mPYG	pHMOs_gluc	-22.3761	0.00452055	**
Lacticaseibacillus_paracasei_IATA083	max_dens	mPYG_gluc	pHMOs	38.5078	0.00180141	**
Lacticaseibacillus_paracasei_IATA083	max_dens	mPYG_gluc	pHMOs_gluc	-15.6943	0.0075	**
Lacticaseibacillus_paracasei_IATA083	max_dens	pHMOs	pHMOs_gluc	-21.9284	0.00452055	**
Lacticaseibacillus_paracasei_IATA083	max_dens	mPYG	mPYG_gluc	-106.066	4.89e-05	****
Lacticaseibacillus_paracasei_IATA083	max_dens	mPYG	pHMOs	-1.016	0.431373	ns
Lacticaseibacillus_paracasei_IATA083	max_dens	mPYG	pHMOs_gluc	-22.3761	0.00452055	**
Lacticaseibacillus_paracasei_IATA083	max_dens	mPYG_gluc	pHMOs	38.5078	0.00180141	**
Lacticaseibacillus_paracasei_IATA083	max_dens	mPYG_gluc	pHMOs_gluc	-15.6943	0.0075	**
Lacticaseibacillus_paracasei_IATA083	max_dens	pHMOs	pHMOs_gluc	-21.9284	0.00452055	**
Lacticaseibacillus_paracasei_IATA083	max_dens	mPYG	mPYG_gluc	-106.066	4.89e-05	****
Lacticaseibacillus_paracasei_IATA083	max_dens	mPYG	pHMOs	-1.016	0.431373	ns
Lacticaseibacillus_paracasei_IATA083	max_dens	mPYG	pHMOs_gluc	-22.3761	0.00452055	**
Lacticaseibacillus_paracasei_IATA083	max_dens	mPYG_gluc	pHMOs	38.5078	0.00180141	**
Lacticaseibacillus_paracasei_IATA083	max_dens	mPYG_gluc	pHMOs_gluc	-15.6943	0.0075	**
Lacticaseibacillus_paracasei_IATA083	max_dens	pHMOs	pHMOs_gluc	-21.9284	0.00452055	**
Lacticaseibacillus_paracasei_IATA083	max_dens	mPYG	mPYG_gluc	-106.066	4.89e-05	****
Lacticaseibacillus_paracasei_IATA083	max_dens	mPYG	pHMOs	-1.016	0.431373	ns
Lacticaseibacillus_paracasei_IATA083	max_dens	mPYG	pHMOs_gluc	-22.3761	0.00452055	**
Lacticaseibacillus_paracasei_IATA083	max_dens	mPYG_gluc	pHMOs	38.5078	0.00180141	**
Lacticaseibacillus_paracasei_IATA083	max_dens	mPYG_gluc	pHMOs_gluc	-15.6943	0.0075	**
Lacticaseibacillus_paracasei_IATA083	max_dens	pHMOs	pHMOs_gluc	-21.9284	0.00452055	**
Lacticaseibacillus_paracasei_IATA083	max_dens	mPYG	mPYG_gluc	-106.066	4.89e-05	****
Lacticaseibacillus_paracasei_IATA083	max_dens	mPYG	pHMOs	-1.016	0.431373	ns
Lacticaseibacillus_paracasei_IATA083	max_dens	mPYG	pHMOs_gluc	-22.3761	0.00452055	**
Lacticaseibacillus_paracasei_IATA083	max_dens	mPYG_gluc	pHMOs	38.5078	0.00180141	**
Lacticaseibacillus_paracasei_IATA083	max_dens	mPYG_gluc	pHMOs_gluc	-15.6943	0.0075	**
Lacticaseibacillus_paracasei_IATA083	max_dens	pHMOs	pHMOs_gluc	-21.9284	0.00452055	**
Lacticaseibacillus_paracasei_IATA083	max_dens	mPYG	mPYG_gluc	-106.066	4.89e-05	****
Lacticaseibacillus_paracasei_IATA083	max_dens	mPYG	pHMOs	-1.016	0.431373	ns
Lacticaseibacillus_paracasei_IATA083	max_dens	mPYG	pHMOs_gluc	-22.3761	0.00452055	**
Lacticaseibacillus_paracasei_IATA083	max_dens	mPYG_gluc	pHMOs	38.5078	0.00180141	**
Lacticaseibacillus_paracasei_IATA083	max_dens	mPYG_gluc	pHMOs_gluc	-15.6943	0.0075	**
Lacticaseibacillus_paracasei_IATA083	max_dens	pHMOs	pHMOs_gluc	-21.9284	0.00452055	**
Lacticaseibacillus_paracasei_IATA083	max_dens	mPYG	mPYG_gluc	-106.066	4.89e-05	****
Lacticaseibacillus_paracasei_IATA083	max_dens	mPYG	pHMOs	-1.016	0.431373	ns
Lacticaseibacillus_paracasei_IATA083	max_dens	mPYG	pHMOs_gluc	-22.3761	0.00452055	**
Lacticaseibacillus_paracasei_IATA083	max_dens	mPYG_gluc	pHMOs	38.5078	0.00180141	**
Lacticaseibacillus_paracasei_IATA083	max_dens	mPYG_gluc	pHMOs_gluc	-15.6943	0.0075	**
Lacticaseibacillus_paracasei_IATA083	max_dens	pHMOs	pHMOs_gluc	-21.9284	0.00452055	**
Lacticaseibacillus_paracasei_IATA083	max_dens	mPYG	mPYG_gluc	-106.066	4.89e-05	****
Lacticaseibacillus_paracasei_IATA083	max_dens	mPYG	pHMOs	-1.016	0.431373	ns
Lacticaseibacillus_paracasei_IATA083	max_dens	mPYG	pHMOs_gluc	-22.3761	0.00452055	**
Lacticaseibacillus_paracasei_IATA083	max_dens	mPYG_gluc	pHMOs	38.5078	0.00180141	**
Lacticaseibacillus_paracasei_IATA083	max_dens	mPYG_gluc	pHMOs_gluc	-15.6943	0.0075	**
Lacticaseibacillus_paracasei_IATA083	max_dens	pHMOs	pHMOs_gluc	-21.9284	0.00452055	**
Lacticaseibacillus_paracasei_IATA109	max_dens	mPYG	mPYG_gluc	-30.8448	0.00113873	**
Lacticaseibacillus_paracasei_IATA109	max_dens	mPYG	pHMOs	6.60922	0.0101538	*
Lacticaseibacillus_paracasei_IATA109	max_dens	mPYG	pHMOs_gluc	-87.1407	0.000225789	***
Lacticaseibacillus_paracasei_IATA109	max_dens	mPYG_gluc	pHMOs	34.9618	0.00184067	**
Lacticaseibacillus_paracasei_IATA109	max_dens	mPYG_gluc	pHMOs_gluc	-39.7902	6.39692e-05	****
Lacticaseibacillus_paracasei_IATA109	max_dens	pHMOs	pHMOs_gluc	-94.512	0.00047575	***
Lacticaseibacillus_paracasei_IATA109	max_dens	mPYG	mPYG_gluc	-30.8448	0.00113873	**
Lacticaseibacillus_paracasei_IATA109	max_dens	mPYG	pHMOs	6.60922	0.0101538	*
Lacticaseibacillus_paracasei_IATA109	max_dens	mPYG	pHMOs_gluc	-87.1407	0.000225789	***
Lacticaseibacillus_paracasei_IATA109	max_dens	mPYG_gluc	pHMOs	34.9618	0.00184067	**
Lacticaseibacillus_paracasei_IATA109	max_dens	mPYG_gluc	pHMOs_gluc	-39.7902	6.39692e-05	****
Lacticaseibacillus_paracasei_IATA109	max_dens	pHMOs	pHMOs_gluc	-94.512	0.00047575	***
Lacticaseibacillus_paracasei_IATA109	max_dens	mPYG	mPYG_gluc	-30.8448	0.00113873	**
Lacticaseibacillus_paracasei_IATA109	max_dens	mPYG	pHMOs	6.60922	0.0101538	*
Lacticaseibacillus_paracasei_IATA109	max_dens	mPYG	pHMOs_gluc	-87.1407	0.000225789	***
Lacticaseibacillus_paracasei_IATA109	max_dens	mPYG_gluc	pHMOs	34.9618	0.00184067	**
Lacticaseibacillus_paracasei_IATA109	max_dens	mPYG_gluc	pHMOs_gluc	-39.7902	6.39692e-05	****
Lacticaseibacillus_paracasei_IATA109	max_dens	pHMOs	pHMOs_gluc	-94.512	0.00047575	***
Lacticaseibacillus_paracasei_IATA109	max_dens	mPYG	mPYG_gluc	-30.8448	0.00113873	**
Lacticaseibacillus_paracasei_IATA109	max_dens	mPYG	pHMOs	6.60922	0.0101538	*
Lacticaseibacillus_paracasei_IATA109	max_dens	mPYG	pHMOs_gluc	-87.1407	0.000225789	***
Lacticaseibacillus_paracasei_IATA109	max_dens	mPYG_gluc	pHMOs	34.9618	0.00184067	**
Lacticaseibacillus_paracasei_IATA109	max_dens	mPYG_gluc	pHMOs_gluc	-39.7902	6.39692e-05	****
Lacticaseibacillus_paracasei_IATA109	max_dens	pHMOs	pHMOs_gluc	-94.512	0.00047575	***
Lacticaseibacillus_paracasei_IATA109	max_dens	mPYG	mPYG_gluc	-30.8448	0.00113873	**
Lacticaseibacillus_paracasei_IATA109	max_dens	mPYG	pHMOs	6.60922	0.0101538	*
Lacticaseibacillus_paracasei_IATA109	max_dens	mPYG	pHMOs_gluc	-87.1407	0.000225789	***
Lacticaseibacillus_paracasei_IATA109	max_dens	mPYG_gluc	pHMOs	34.9618	0.00184067	**
Lacticaseibacillus_paracasei_IATA109	max_dens	mPYG_gluc	pHMOs_gluc	-39.7902	6.39692e-05	****
Lacticaseibacillus_paracasei_IATA109	max_dens	pHMOs	pHMOs_gluc	-94.512	0.00047575	***
Lacticaseibacillus_paracasei_IATA109	max_dens	mPYG	mPYG_gluc	-30.8448	0.00113873	**
Lacticaseibacillus_paracasei_IATA109	max_dens	mPYG	pHMOs	6.60922	0.0101538	*
Lacticaseibacillus_paracasei_IATA109	max_dens	mPYG	pHMOs_gluc	-87.1407	0.000225789	***
Lacticaseibacillus_paracasei_IATA109	max_dens	mPYG_gluc	pHMOs	34.9618	0.00184067	**
Lacticaseibacillus_paracasei_IATA109	max_dens	mPYG_gluc	pHMOs_gluc	-39.7902	6.39692e-05	****
Lacticaseibacillus_paracasei_IATA109	max_dens	pHMOs	pHMOs_gluc	-94.512	0.00047575	***
Lacticaseibacillus_paracasei_IATA109	max_dens	mPYG	mPYG_gluc	-30.8448	0.00113873	**
Lacticaseibacillus_paracasei_IATA109	max_dens	mPYG	pHMOs	6.60922	0.0101538	*
Lacticaseibacillus_paracasei_IATA109	max_dens	mPYG	pHMOs_gluc	-87.1407	0.000225789	***
Lacticaseibacillus_paracasei_IATA109	max_dens	mPYG_gluc	pHMOs	34.9618	0.00184067	**
Lacticaseibacillus_paracasei_IATA109	max_dens	mPYG_gluc	pHMOs_gluc	-39.7902	6.39692e-05	****
Lacticaseibacillus_paracasei_IATA109	max_dens	pHMOs	pHMOs_gluc	-94.512	0.00047575	***
Lacticaseibacillus_paracasei_IATA109	max_dens	mPYG	mPYG_gluc	-30.8448	0.00113873	**
Lacticaseibacillus_paracasei_IATA109	max_dens	mPYG	pHMOs	6.60922	0.0101538	*
Lacticaseibacillus_paracasei_IATA109	max_dens	mPYG	pHMOs_gluc	-87.1407	0.000225789	***
Lacticaseibacillus_paracasei_IATA109	max_dens	mPYG_gluc	pHMOs	34.9618	0.00184067	**
Lacticaseibacillus_paracasei_IATA109	max_dens	mPYG_gluc	pHMOs_gluc	-39.7902	6.39692e-05	****
Lacticaseibacillus_paracasei_IATA109	max_dens	pHMOs	pHMOs_gluc	-94.512	0.00047575	***
Lacticaseibacillus_paracasei_IATA109	max_dens	mPYG	mPYG_gluc	-30.8448	0.00113873	**
Lacticaseibacillus_paracasei_IATA109	max_dens	mPYG	pHMOs	6.60922	0.0101538	*
Lacticaseibacillus_paracasei_IATA109	max_dens	mPYG	pHMOs_gluc	-87.1407	0.000225789	***
Lacticaseibacillus_paracasei_IATA109	max_dens	mPYG_gluc	pHMOs	34.9618	0.00184067	**
Lacticaseibacillus_paracasei_IATA109	max_dens	mPYG_gluc	pHMOs_gluc	-39.7902	6.39692e-05	****
Lacticaseibacillus_paracasei_IATA109	max_dens	pHMOs	pHMOs_gluc	-94.512	0.00047575	***
Lacticaseibacillus_paracasei_IATA109	max_dens	mPYG	mPYG_gluc	-30.8448	0.00113873	**
Lacticaseibacillus_paracasei_IATA109	max_dens	mPYG	pHMOs	6.60922	0.0101538	*
Lacticaseibacillus_paracasei_IATA109	max_dens	mPYG	pHMOs_gluc	-87.1407	0.000225789	***
Lacticaseibacillus_paracasei_IATA109	max_dens	mPYG_gluc	pHMOs	34.9618	0.00184067	**
Lacticaseibacillus_paracasei_IATA109	max_dens	mPYG_gluc	pHMOs_gluc	-39.7902	6.39692e-05	****
Lacticaseibacillus_paracasei_IATA109	max_dens	pHMOs	pHMOs_gluc	-94.512	0.00047575	***
Lacticaseibacillus_paracasei_IATA109	max_dens	mPYG	mPYG_gluc	-30.8448	0.00113873	**
Lacticaseibacillus_paracasei_IATA109	max_dens	mPYG	pHMOs	6.60922	0.0101538	*
Lacticaseibacillus_paracasei_IATA109	max_dens	mPYG	pHMOs_gluc	-87.1407	0.000225789	***
Lacticaseibacillus_paracasei_IATA109	max_dens	mPYG_gluc	pHMOs	34.9618	0.00184067	**
Lacticaseibacillus_paracasei_IATA109	max_dens	mPYG_gluc	pHMOs_gluc	-39.7902	6.39692e-05	****
Lacticaseibacillus_paracasei_IATA109	max_dens	pHMOs	pHMOs_gluc	-94.512	0.00047575	***
Lacticaseibacillus_paracasei_IATA109	max_dens	mPYG	mPYG_gluc	-30.8448	0.00113873	**
Lacticaseibacillus_paracasei_IATA109	max_dens	mPYG	pHMOs	6.60922	0.0101538	*
Lacticaseibacillus_paracasei_IATA109	max_dens	mPYG	pHMOs_gluc	-87.1407	0.000225789	***
Lacticaseibacillus_paracasei_IATA109	max_dens	mPYG_gluc	pHMOs	34.9618	0.00184067	**
Lacticaseibacillus_paracasei_IATA109	max_dens	mPYG_gluc	pHMOs_gluc	-39.7902	6.39692e-05	****
Lacticaseibacillus_paracasei_IATA109	max_dens	pHMOs	pHMOs_gluc	-94.512	0.00047575	***
Lacticaseibacillus_paracasei_IATA109	max_dens	mPYG	mPYG_gluc	-30.8448	0.00113873	**
Lacticaseibacillus_paracasei_IATA109	max_dens	mPYG	pHMOs	6.60922	0.0101538	*
Lacticaseibacillus_paracasei_IATA109	max_dens	mPYG	pHMOs_gluc	-87.1407	0.000225789	***
Lacticaseibacillus_paracasei_IATA109	max_dens	mPYG_gluc	pHMOs	34.9618	0.00184067	**
Lacticaseibacillus_paracasei_IATA109	max_dens	mPYG_gluc	pHMOs_gluc	-39.7902	6.39692e-05	****
Lacticaseibacillus_paracasei_IATA109	max_dens	pHMOs	pHMOs_gluc	-94.512	0.00047575	***
Lacticaseibacillus_paracasei_IATA109	max_dens	mPYG	mPYG_gluc	-30.8448	0.00113873	**
Lacticaseibacillus_paracasei_IATA109	max_dens	mPYG	pHMOs	6.60922	0.0101538	*
Lacticaseibacillus_paracasei_IATA109	max_dens	mPYG	pHMOs_gluc	-87.1407	0.000225789	***
Lacticaseibacillus_paracasei_IATA109	max_dens	mPYG_gluc	pHMOs	34.9618	0.00184067	**
Lacticaseibacillus_paracasei_IATA109	max_dens	mPYG_gluc	pHMOs_gluc	-39.7902	6.39692e-05	****
Lacticaseibacillus_paracasei_IATA109	max_dens	pHMOs	pHMOs_gluc	-94.512	0.00047575	***
Lacticaseibacillus_paracasei_IATA109	max_dens	mPYG	mPYG_gluc	-30.8448	0.00113873	**
Lacticaseibacillus_paracasei_IATA109	max_dens	mPYG	pHMOs	6.60922	0.0101538	*
Lacticaseibacillus_paracasei_IATA109	max_dens	mPYG	pHMOs_gluc	-87.1407	0.000225789	***
Lacticaseibacillus_paracasei_IATA109	max_dens	mPYG_gluc	pHMOs	34.9618	0.00184067	**
Lacticaseibacillus_paracasei_IATA109	max_dens	mPYG_gluc	pHMOs_gluc	-39.7902	6.39692e-05	****
Lacticaseibacillus_paracasei_IATA109	max_dens	pHMOs	pHMOs_gluc	-94.512	0.00047575	***
Lacticaseibacillus_paracasei_IATA109	max_dens	mPYG	mPYG_gluc	-30.8448	0.00113873	**
Lacticaseibacillus_paracasei_IATA109	max_dens	mPYG	pHMOs	6.60922	0.0101538	*
Lacticaseibacillus_paracasei_IATA109	max_dens	mPYG	pHMOs_gluc	-87.1407	0.000225789	***
Lacticaseibacillus_paracasei_IATA109	max_dens	mPYG_gluc	pHMOs	34.9618	0.00184067	**
Lacticaseibacillus_paracasei_IATA109	max_dens	mPYG_gluc	pHMOs_gluc	-39.7902	6.39692e-05	****
Lacticaseibacillus_paracasei_IATA109	max_dens	pHMOs	pHMOs_gluc	-94.512	0.00047575	***
Lacticaseibacillus_paracasei_IATA109	max_dens	mPYG	mPYG_gluc	-30.8448	0.00113873	**
Lacticaseibacillus_paracasei_IATA109	max_dens	mPYG	pHMOs	6.60922	0.0101538	*
Lacticaseibacillus_paracasei_IATA109	max_dens	mPYG	pHMOs_gluc	-87.1407	0.000225789	***
Lacticaseibacillus_paracasei_IATA109	max_dens	mPYG_gluc	pHMOs	34.9618	0.00184067	**
Lacticaseibacillus_paracasei_IATA109	max_dens	mPYG_gluc	pHMOs_gluc	-39.7902	6.39692e-05	****
Lacticaseibacillus_paracasei_IATA109	max_dens	pHMOs	pHMOs_gluc	-94.512	0.00047575	***
Lacticaseibacillus_paracasei_IATA109	max_dens	mPYG	mPYG_gluc	-30.8448	0.00113873	**
Lacticaseibacillus_paracasei_IATA109	max_dens	mPYG	pHMOs	6.60922	0.0101538	*
Lacticaseibacillus_paracasei_IATA109	max_dens	mPYG	pHMOs_gluc	-87.1407	0.000225789	***
Lacticaseibacillus_paracasei_IATA109	max_dens	mPYG_gluc	pHMOs	34.9618	0.00184067	**
Lacticaseibacillus_paracasei_IATA109	max_dens	mPYG_gluc	pHMOs_gluc	-39.7902	6.39692e-05	****
Lacticaseibacillus_paracasei_IATA109	max_dens	pHMOs	pHMOs_gluc	-94.512	0.00047575	***
Lacticaseibacillus_paracasei_IATA109	max_dens	mPYG	mPYG_gluc	-30.8448	0.00113873	**
Lacticaseibacillus_paracasei_IATA109	max_dens	mPYG	pHMOs	6.60922	0.0101538	*
Lacticaseibacillus_paracasei_IATA109	max_dens	mPYG	pHMOs_gluc	-87.1407	0.000225789	***
Lacticaseibacillus_paracasei_IATA109	max_dens	mPYG_gluc	pHMOs	34.9618	0.00184067	**
Lacticaseibacillus_paracasei_IATA109	max_dens	mPYG_gluc	pHMOs_gluc	-39.7902	6.39692e-05	****
Lacticaseibacillus_paracasei_IATA109	max_dens	pHMOs	pHMOs_gluc	-94.512	0.00047575	***
Lacticaseibacillus_paracasei_IATA109	max_dens	mPYG	mPYG_gluc	-30.8448	0.00113873	**
Lacticaseibacillus_paracasei_IATA109	max_dens	mPYG	pHMOs	6.60922	0.0101538	*
Lacticaseibacillus_paracasei_IATA109	max_dens	mPYG	pHMOs_gluc	-87.1407	0.000225789	***
Lacticaseibacillus_paracasei_IATA109	max_dens	mPYG_gluc	pHMOs	34.9618	0.00184067	**
Lacticaseibacillus_paracasei_IATA109	max_dens	mPYG_gluc	pHMOs_gluc	-39.7902	6.39692e-05	****
Lacticaseibacillus_paracasei_IATA109	max_dens	pHMOs	pHMOs_gluc	-94.512	0.00047575	***
Lacticaseibacillus_paracasei_IATA109	max_dens	mPYG	mPYG_gluc	-30.8448	0.00113873	**
Lacticaseibacillus_paracasei_IATA109	max_dens	mPYG	pHMOs	6.60922	0.0101538	*
Lacticaseibacillus_paracasei_IATA109	max_dens	mPYG	pHMOs_gluc	-87.1407	0.000225789	***
Lacticaseibacillus_paracasei_IATA109	max_dens	mPYG_gluc	pHMOs	34.9618	0.00184067	**
Lacticaseibacillus_paracasei_IATA109	max_dens	mPYG_gluc	pHMOs_gluc	-39.7902	6.39692e-05	****
Lacticaseibacillus_paracasei_IATA109	max_dens	pHMOs	pHMOs_gluc	-94.512	0.00047575	***
Lacticaseibacillus_paracasei_IATA109	max_dens	mPYG	mPYG_gluc	-30.8448	0.00113873	**
Lacticaseibacillus_paracasei_IATA109	max_dens	mPYG	pHMOs	6.60922	0.0101538	*
Lacticaseibacillus_paracasei_IATA109	max_dens	mPYG	pHMOs_gluc	-87.1407	0.000225789	***
Lacticaseibacillus_paracasei_IATA109	max_dens	mPYG_gluc	pHMOs	34.9618	0.00184067	**
Lacticaseibacillus_paracasei_IATA109	max_dens	mPYG_gluc	pHMOs_gluc	-39.7902	6.39692e-05	****
Lacticaseibacillus_paracasei_IATA109	max_dens	pHMOs	pHMOs_gluc	-94.512	0.00047575	***
Lacticaseibacillus_paracasei_IATA109	max_dens	mPYG	mPYG_gluc	-30.8448	0.00113873	**
Lacticaseibacillus_paracasei_IATA109	max_dens	mPYG	pHMOs	6.60922	0.0101538	*
Lacticaseibacillus_paracasei_IATA109	max_dens	mPYG	pHMOs_gluc	-87.1407	0.000225789	***
Lacticaseibacillus_paracasei_IATA109	max_dens	mPYG_gluc	pHMOs	34.9618	0.00184067	**
Lacticaseibacillus_paracasei_IATA109	max_dens	mPYG_gluc	pHMOs_gluc	-39.7902	6.39692e-05	****
Lacticaseibacillus_paracasei_IATA109	max_dens	pHMOs	pHMOs_gluc	-94.512	0.00047575	***
Lacticaseibacillus_paracasei_IATA109	max_dens	mPYG	mPYG_gluc	-30.8448	0.00113873	**
Lacticaseibacillus_paracasei_IATA109	max_dens	mPYG	pHMOs	6.60922	0.0101538	*
Lacticaseibacillus_paracasei_IATA109	max_dens	mPYG	pHMOs_gluc	-87.1407	0.000225789	***
Lacticaseibacillus_paracasei_IATA109	max_dens	mPYG_gluc	pHMOs	34.9618	0.00184067	**
Lacticaseibacillus_paracasei_IATA109	max_dens	mPYG_gluc	pHMOs_gluc	-39.7902	6.39692e-05	****
Lacticaseibacillus_paracasei_IATA109	max_dens	pHMOs	pHMOs_gluc	-94.512	0.00047575	***
Lacticaseibacillus_paracasei_IATA109	max_dens	mPYG	mPYG_gluc	-30.8448	0.00113873	**
Lacticaseibacillus_paracasei_IATA109	max_dens	mPYG	pHMOs	6.60922	0.0101538	*
Lacticaseibacillus_paracasei_IATA109	max_dens	mPYG	pHMOs_gluc	-87.1407	0.000225789	***
Lacticaseibacillus_paracasei_IATA109	max_dens	mPYG_gluc	pHMOs	34.9618	0.00184067	**
Lacticaseibacillus_paracasei_IATA109	max_dens	mPYG_gluc	pHMOs_gluc	-39.7902	6.39692e-05	****
Lacticaseibacillus_paracasei_IATA109	max_dens	pHMOs	pHMOs_gluc	-94.512	0.00047575	***
Lacticaseibacillus_paracasei_IATA109	max_dens	mPYG	mPYG_gluc	-30.8448	0.00113873	**
Lacticaseibacillus_paracasei_IATA109	max_dens	mPYG	pHMOs	6.60922	0.0101538	*
Lacticaseibacillus_paracasei_IATA109	max_dens	mPYG	pHMOs_gluc	-87.1407	0.000225789	***
Lacticaseibacillus_paracasei_IATA109	max_dens	mPYG_gluc	pHMOs	34.9618	0.00184067	**
Lacticaseibacillus_paracasei_IATA109	max_dens	mPYG_gluc	pHMOs_gluc	-39.7902	6.39692e-05	****
Lacticaseibacillus_paracasei_IATA109	max_dens	pHMOs	pHMOs_gluc	-94.512	0.00047575	***
Lacticaseibacillus_paracasei_IATA109	max_dens	mPYG	mPYG_gluc	-30.8448	0.00113873	**
Lacticaseibacillus_paracasei_IATA109	max_dens	mPYG	pHMOs	6.60922	0.0101538	*
Lacticaseibacillus_paracasei_IATA109	max_dens	mPYG	pHMOs_gluc	-87.1407	0.000225789	***
Lacticaseibacillus_paracasei_IATA109	max_dens	mPYG_gluc	pHMOs	34.9618	0.00184067	**
Lacticaseibacillus_paracasei_IATA109	max_dens	mPYG_gluc	pHMOs_gluc	-39.7902	6.39692e-05	****
Lacticaseibacillus_paracasei_IATA109	max_dens	pHMOs	pHMOs_gluc	-94.512	0.00047575	***
Lacticaseibacillus_paracasei_IATA109	max_dens	mPYG	mPYG_gluc	-30.8448	0.00113873	**
Lacticaseibacillus_paracasei_IATA109	max_dens	mPYG	pHMOs	6.60922	0.0101538	*
Lacticaseibacillus_paracasei_IATA109	max_dens	mPYG	pHMOs_gluc	-87.1407	0.000225789	***
Lacticaseibacillus_paracasei_IATA109	max_dens	mPYG_gluc	pHMOs	34.9618	0.00184067	**
Lacticaseibacillus_paracasei_IATA109	max_dens	mPYG_gluc	pHMOs_gluc	-39.7902	6.39692e-05	****
Lacticaseibacillus_paracasei_IATA109	max_dens	pHMOs	pHMOs_gluc	-94.512	0.00047575	***
Lacticaseibacillus_paracasei_IATA109	max_dens	mPYG	mPYG_gluc	-30.8448	0.00113873	**
Lacticaseibacillus_paracasei_IATA109	max_dens	mPYG	pHMOs	6.60922	0.0101538	*
Lacticaseibacillus_paracasei_IATA109	max_dens	mPYG	pHMOs_gluc	-87.1407	0.000225789	***
Lacticaseibacillus_paracasei_IATA109	max_dens	mPYG_gluc	pHMOs	34.9618	0.00184067	**
Lacticaseibacillus_paracasei_IATA109	max_dens	mPYG_gluc	pHMOs_gluc	-39.7902	6.39692e-05	****
Lacticaseibacillus_paracasei_IATA109	max_dens	pHMOs	pHMOs_gluc	-94.512	0.00047575	***
Lacticaseibacillus_paracasei_IATA109	max_dens	mPYG	mPYG_gluc	-30.8448	0.00113873	**
Lacticaseibacillus_paracasei_IATA109	max_dens	mPYG	pHMOs	6.60922	0.0101538	*
Lacticaseibacillus_paracasei_IATA109	max_dens	mPYG	pHMOs_gluc	-87.1407	0.000225789	***
Lacticaseibacillus_paracasei_IATA109	max_dens	mPYG_gluc	pHMOs	34.9618	0.00184067	**
Lacticaseibacillus_paracasei_IATA109	max_dens	mPYG_gluc	pHMOs_gluc	-39.7902	6.39692e-05	****
Lacticaseibacillus_paracasei_IATA109	max_dens	pHMOs	pHMOs_gluc	-94.512	0.00047575	***
Lacticaseibacillus_paracasei_IATA109	max_dens	mPYG	mPYG_gluc	-30.8448	0.00113873	**
Lacticaseibacillus_paracasei_IATA109	max_dens	mPYG	pHMOs	6.60922	0.0101538	*
Lacticaseibacillus_paracasei_IATA109	max_dens	mPYG	pHMOs_gluc	-87.1407	0.000225789	***
Lacticaseibacillus_paracasei_IATA109	max_dens	mPYG_gluc	pHMOs	34.9618	0.00184067	**
Lacticaseibacillus_paracasei_IATA109	max_dens	mPYG_gluc	pHMOs_gluc	-39.7902	6.39692e-05	****
Lacticaseibacillus_paracasei_IATA109	max_dens	pHMOs	pHMOs_gluc	-94.512	0.00047575	***
Lacticaseibacillus_paracasei_IATA109	max_dens	mPYG	mPYG_gluc	-30.8448	0.00113873	**
Lacticaseibacillus_paracasei_IATA109	max_dens	mPYG	pHMOs	6.60922	0.0101538	*
Lacticaseibacillus_paracasei_IATA109	max_dens	mPYG	pHMOs_gluc	-87.1407	0.000225789	***
Lacticaseibacillus_paracasei_IATA109	max_dens	mPYG_gluc	pHMOs	34.9618	0.00184067	**
Lacticaseibacillus_paracasei_IATA109	max_dens	mPYG_gluc	pHMOs_gluc	-39.7902	6.39692e-05	****
Lacticaseibacillus_paracasei_IATA109	max_dens	pHMOs	pHMOs_gluc	-94.512	0.00047575	***
Lacticaseibacillus_paracasei_IATA109	max_dens	mPYG	mPYG_gluc	-30.8448	0.00113873	**
Lacticaseibacillus_paracasei_IATA109	max_dens	mPYG	pHMOs	6.60922	0.0101538	*
Lacticaseibacillus_paracasei_IATA109	max_dens	mPYG	pHMOs_gluc	-87.1407	0.000225789	***
Lacticaseibacillus_paracasei_IATA109	max_dens	mPYG_gluc	pHMOs	34.9618	0.00184067	**
Lacticaseibacillus_paracasei_IATA109	max_dens	mPYG_gluc	pHMOs_gluc	-39.7902	6.39692e-05	****
Lacticaseibacillus_paracasei_IATA109	max_dens	pHMOs	pHMOs_gluc	-94.512	0.00047575	***
Lacticaseibacillus_paracasei_IATA109	max_dens	mPYG	mPYG_gluc	-30.8448	0.00113873	**
Lacticaseibacillus_paracasei_IATA109	max_dens	mPYG	pHMOs	6.60922	0.0101538	*
Lacticaseibacillus_paracasei_IATA109	max_dens	mPYG	pHMOs_gluc	-87.1407	0.000225789	***
Lacticaseibacillus_paracasei_IATA109	max_dens	mPYG_gluc	pHMOs	34.9618	0.00184067	**
Lacticaseibacillus_paracasei_IATA109	max_dens	mPYG_gluc	pHMOs_gluc	-39.7902	6.39692e-05	****
Lacticaseibacillus_paracasei_IATA109	max_dens	pHMOs	pHMOs_gluc	-94.512	0.00047575	***
Lacticaseibacillus_paracasei_IATA109	max_dens	mPYG	mPYG_gluc	-30.8448	0.00113873	**
Lacticaseibacillus_paracasei_IATA109	max_dens	mPYG	pHMOs	6.60922	0.0101538	*
Lacticaseibacillus_paracasei_IATA109	max_dens	mPYG	pHMOs_gluc	-87.1407	0.000225789	***
Lacticaseibacillus_paracasei_IATA109	max_dens	mPYG_gluc	pHMOs	34.9618	0.00184067	**
Lacticaseibacillus_paracasei_IATA109	max_dens	mPYG_gluc	pHMOs_gluc	-39.7902	6.39692e-05	****
Lacticaseibacillus_paracasei_IATA109	max_dens	pHMOs	pHMOs_gluc	-94.512	0.00047575	***
Lacticaseibacillus_paracasei_IATA109	max_dens	mPYG	mPYG_gluc	-30.8448	0.00113873	**
Lacticaseibacillus_paracasei_IATA109	max_dens	mPYG	pHMOs	6.60922	0.0101538	*
Lacticaseibacillus_paracasei_IATA109	max_dens	mPYG	pHMOs_gluc	-87.1407	0.000225789	***
Lacticaseibacillus_paracasei_IATA109	max_dens	mPYG_gluc	pHMOs	34.9618	0.00184067	**
Lacticaseibacillus_paracasei_IATA109	max_dens	mPYG_gluc	pHMOs_gluc	-39.7902	6.39692e-05	****
Lacticaseibacillus_paracasei_IATA109	max_dens	pHMOs	pHMOs_gluc	-94.512	0.00047575	***
Lacticaseibacillus_rhamnosus_IATA117	max_dens	mPYG	mPYG_gluc	-13.6534	0.00452055	**
Lacticaseibacillus_rhamnosus_IATA117	max_dens	mPYG	pHMOs	0.263857	0.836273	ns
Lacticaseibacillus_rhamnosus_IATA117	max_dens	mPYG	pHMOs_gluc	-6.33505	0.0327155	*
Lacticaseibacillus_rhamnosus_IATA117	max_dens	mPYG_gluc	pHMOs	39.9485	0.00160462	**
Lacticaseibacillus_rhamnosus_IATA117	max_dens	mPYG_gluc	pHMOs_gluc	-4.90047	0.0540756	ns
Lacticaseibacillus_rhamnosus_IATA117	max_dens	pHMOs	pHMOs_gluc	-6.3936	0.0338462	*
Lacticaseibacillus_rhamnosus_IATA117	max_dens	mPYG	mPYG_gluc	-13.6534	0.00452055	**
Lacticaseibacillus_rhamnosus_IATA117	max_dens	mPYG	pHMOs	0.263857	0.836273	ns
Lacticaseibacillus_rhamnosus_IATA117	max_dens	mPYG	pHMOs_gluc	-6.33505	0.0327155	*
Lacticaseibacillus_rhamnosus_IATA117	max_dens	mPYG_gluc	pHMOs	39.9485	0.00160462	**
Lacticaseibacillus_rhamnosus_IATA117	max_dens	mPYG_gluc	pHMOs_gluc	-4.90047	0.0540756	ns
Lacticaseibacillus_rhamnosus_IATA117	max_dens	pHMOs	pHMOs_gluc	-6.3936	0.0338462	*
Lacticaseibacillus_rhamnosus_IATA117	max_dens	mPYG	mPYG_gluc	-13.6534	0.00452055	**
Lacticaseibacillus_rhamnosus_IATA117	max_dens	mPYG	pHMOs	0.263857	0.836273	ns
Lacticaseibacillus_rhamnosus_IATA117	max_dens	mPYG	pHMOs_gluc	-6.33505	0.0327155	*
Lacticaseibacillus_rhamnosus_IATA117	max_dens	mPYG_gluc	pHMOs	39.9485	0.00160462	**
Lacticaseibacillus_rhamnosus_IATA117	max_dens	mPYG_gluc	pHMOs_gluc	-4.90047	0.0540756	ns
Lacticaseibacillus_rhamnosus_IATA117	max_dens	pHMOs	pHMOs_gluc	-6.3936	0.0338462	*
Lacticaseibacillus_rhamnosus_IATA117	max_dens	mPYG	mPYG_gluc	-13.6534	0.00452055	**
Lacticaseibacillus_rhamnosus_IATA117	max_dens	mPYG	pHMOs	0.263857	0.836273	ns
Lacticaseibacillus_rhamnosus_IATA117	max_dens	mPYG	pHMOs_gluc	-6.33505	0.0327155	*
Lacticaseibacillus_rhamnosus_IATA117	max_dens	mPYG_gluc	pHMOs	39.9485	0.00160462	**
Lacticaseibacillus_rhamnosus_IATA117	max_dens	mPYG_gluc	pHMOs_gluc	-4.90047	0.0540756	ns
Lacticaseibacillus_rhamnosus_IATA117	max_dens	pHMOs	pHMOs_gluc	-6.3936	0.0338462	*
Lacticaseibacillus_rhamnosus_IATA117	max_dens	mPYG	mPYG_gluc	-13.6534	0.00452055	**
Lacticaseibacillus_rhamnosus_IATA117	max_dens	mPYG	pHMOs	0.263857	0.836273	ns
Lacticaseibacillus_rhamnosus_IATA117	max_dens	mPYG	pHMOs_gluc	-6.33505	0.0327155	*
Lacticaseibacillus_rhamnosus_IATA117	max_dens	mPYG_gluc	pHMOs	39.9485	0.00160462	**
Lacticaseibacillus_rhamnosus_IATA117	max_dens	mPYG_gluc	pHMOs_gluc	-4.90047	0.0540756	ns
Lacticaseibacillus_rhamnosus_IATA117	max_dens	pHMOs	pHMOs_gluc	-6.3936	0.0338462	*
Lacticaseibacillus_rhamnosus_IATA117	max_dens	mPYG	mPYG_gluc	-13.6534	0.00452055	**
Lacticaseibacillus_rhamnosus_IATA117	max_dens	mPYG	pHMOs	0.263857	0.836273	ns
Lacticaseibacillus_rhamnosus_IATA117	max_dens	mPYG	pHMOs_gluc	-6.33505	0.0327155	*
Lacticaseibacillus_rhamnosus_IATA117	max_dens	mPYG_gluc	pHMOs	39.9485	0.00160462	**
Lacticaseibacillus_rhamnosus_IATA117	max_dens	mPYG_gluc	pHMOs_gluc	-4.90047	0.0540756	ns
Lacticaseibacillus_rhamnosus_IATA117	max_dens	pHMOs	pHMOs_gluc	-6.3936	0.0338462	*
Lacticaseibacillus_rhamnosus_IATA117	max_dens	mPYG	mPYG_gluc	-13.6534	0.00452055	**
Lacticaseibacillus_rhamnosus_IATA117	max_dens	mPYG	pHMOs	0.263857	0.836273	ns
Lacticaseibacillus_rhamnosus_IATA117	max_dens	mPYG	pHMOs_gluc	-6.33505	0.0327155	*
Lacticaseibacillus_rhamnosus_IATA117	max_dens	mPYG_gluc	pHMOs	39.9485	0.00160462	**
Lacticaseibacillus_rhamnosus_IATA117	max_dens	mPYG_gluc	pHMOs_gluc	-4.90047	0.0540756	ns
Lacticaseibacillus_rhamnosus_IATA117	max_dens	pHMOs	pHMOs_gluc	-6.3936	0.0338462	*
Lacticaseibacillus_rhamnosus_IATA117	max_dens	mPYG	mPYG_gluc	-13.6534	0.00452055	**
Lacticaseibacillus_rhamnosus_IATA117	max_dens	mPYG	pHMOs	0.263857	0.836273	ns
Lacticaseibacillus_rhamnosus_IATA117	max_dens	mPYG	pHMOs_gluc	-6.33505	0.0327155	*
Lacticaseibacillus_rhamnosus_IATA117	max_dens	mPYG_gluc	pHMOs	39.9485	0.00160462	**
Lacticaseibacillus_rhamnosus_IATA117	max_dens	mPYG_gluc	pHMOs_gluc	-4.90047	0.0540756	ns
Lacticaseibacillus_rhamnosus_IATA117	max_dens	pHMOs	pHMOs_gluc	-6.3936	0.0338462	*
Lacticaseibacillus_rhamnosus_IATA117	max_dens	mPYG	mPYG_gluc	-13.6534	0.00452055	**
Lacticaseibacillus_rhamnosus_IATA117	max_dens	mPYG	pHMOs	0.263857	0.836273	ns
Lacticaseibacillus_rhamnosus_IATA117	max_dens	mPYG	pHMOs_gluc	-6.33505	0.0327155	*
Lacticaseibacillus_rhamnosus_IATA117	max_dens	mPYG_gluc	pHMOs	39.9485	0.00160462	**
Lacticaseibacillus_rhamnosus_IATA117	max_dens	mPYG_gluc	pHMOs_gluc	-4.90047	0.0540756	ns
Lacticaseibacillus_rhamnosus_IATA117	max_dens	pHMOs	pHMOs_gluc	-6.3936	0.0338462	*
Lacticaseibacillus_rhamnosus_IATA117	max_dens	mPYG	mPYG_gluc	-13.6534	0.00452055	**
Lacticaseibacillus_rhamnosus_IATA117	max_dens	mPYG	pHMOs	0.263857	0.836273	ns
Lacticaseibacillus_rhamnosus_IATA117	max_dens	mPYG	pHMOs_gluc	-6.33505	0.0327155	*
Lacticaseibacillus_rhamnosus_IATA117	max_dens	mPYG_gluc	pHMOs	39.9485	0.00160462	**
Lacticaseibacillus_rhamnosus_IATA117	max_dens	mPYG_gluc	pHMOs_gluc	-4.90047	0.0540756	ns
Lacticaseibacillus_rhamnosus_IATA117	max_dens	pHMOs	pHMOs_gluc	-6.3936	0.0338462	*
Lacticaseibacillus_rhamnosus_IATA117	max_dens	mPYG	mPYG_gluc	-13.6534	0.00452055	**
Lacticaseibacillus_rhamnosus_IATA117	max_dens	mPYG	pHMOs	0.263857	0.836273	ns
Lacticaseibacillus_rhamnosus_IATA117	max_dens	mPYG	pHMOs_gluc	-6.33505	0.0327155	*
Lacticaseibacillus_rhamnosus_IATA117	max_dens	mPYG_gluc	pHMOs	39.9485	0.00160462	**
Lacticaseibacillus_rhamnosus_IATA117	max_dens	mPYG_gluc	pHMOs_gluc	-4.90047	0.0540756	ns
Lacticaseibacillus_rhamnosus_IATA117	max_dens	pHMOs	pHMOs_gluc	-6.3936	0.0338462	*
Lacticaseibacillus_rhamnosus_IATA117	max_dens	mPYG	mPYG_gluc	-13.6534	0.00452055	**
Lacticaseibacillus_rhamnosus_IATA117	max_dens	mPYG	pHMOs	0.263857	0.836273	ns
Lacticaseibacillus_rhamnosus_IATA117	max_dens	mPYG	pHMOs_gluc	-6.33505	0.0327155	*
Lacticaseibacillus_rhamnosus_IATA117	max_dens	mPYG_gluc	pHMOs	39.9485	0.00160462	**
Lacticaseibacillus_rhamnosus_IATA117	max_dens	mPYG_gluc	pHMOs_gluc	-4.90047	0.0540756	ns
Lacticaseibacillus_rhamnosus_IATA117	max_dens	pHMOs	pHMOs_gluc	-6.3936	0.0338462	*
Lacticaseibacillus_rhamnosus_IATA117	max_dens	mPYG	mPYG_gluc	-13.6534	0.00452055	**
Lacticaseibacillus_rhamnosus_IATA117	max_dens	mPYG	pHMOs	0.263857	0.836273	ns
Lacticaseibacillus_rhamnosus_IATA117	max_dens	mPYG	pHMOs_gluc	-6.33505	0.0327155	*
Lacticaseibacillus_rhamnosus_IATA117	max_dens	mPYG_gluc	pHMOs	39.9485	0.00160462	**
Lacticaseibacillus_rhamnosus_IATA117	max_dens	mPYG_gluc	pHMOs_gluc	-4.90047	0.0540756	ns
Lacticaseibacillus_rhamnosus_IATA117	max_dens	pHMOs	pHMOs_gluc	-6.3936	0.0338462	*
Lacticaseibacillus_rhamnosus_IATA117	max_dens	mPYG	mPYG_gluc	-13.6534	0.00452055	**
Lacticaseibacillus_rhamnosus_IATA117	max_dens	mPYG	pHMOs	0.263857	0.836273	ns
Lacticaseibacillus_rhamnosus_IATA117	max_dens	mPYG	pHMOs_gluc	-6.33505	0.0327155	*
Lacticaseibacillus_rhamnosus_IATA117	max_dens	mPYG_gluc	pHMOs	39.9485	0.00160462	**
Lacticaseibacillus_rhamnosus_IATA117	max_dens	mPYG_gluc	pHMOs_gluc	-4.90047	0.0540756	ns
Lacticaseibacillus_rhamnosus_IATA117	max_dens	pHMOs	pHMOs_gluc	-6.3936	0.0338462	*
Lacticaseibacillus_rhamnosus_IATA117	max_dens	mPYG	mPYG_gluc	-13.6534	0.00452055	**
Lacticaseibacillus_rhamnosus_IATA117	max_dens	mPYG	pHMOs	0.263857	0.836273	ns
Lacticaseibacillus_rhamnosus_IATA117	max_dens	mPYG	pHMOs_gluc	-6.33505	0.0327155	*
Lacticaseibacillus_rhamnosus_IATA117	max_dens	mPYG_gluc	pHMOs	39.9485	0.00160462	**
Lacticaseibacillus_rhamnosus_IATA117	max_dens	mPYG_gluc	pHMOs_gluc	-4.90047	0.0540756	ns
Lacticaseibacillus_rhamnosus_IATA117	max_dens	pHMOs	pHMOs_gluc	-6.3936	0.0338462	*
Lacticaseibacillus_rhamnosus_IATA117	max_dens	mPYG	mPYG_gluc	-13.6534	0.00452055	**
Lacticaseibacillus_rhamnosus_IATA117	max_dens	mPYG	pHMOs	0.263857	0.836273	ns
Lacticaseibacillus_rhamnosus_IATA117	max_dens	mPYG	pHMOs_gluc	-6.33505	0.0327155	*
Lacticaseibacillus_rhamnosus_IATA117	max_dens	mPYG_gluc	pHMOs	39.9485	0.00160462	**
Lacticaseibacillus_rhamnosus_IATA117	max_dens	mPYG_gluc	pHMOs_gluc	-4.90047	0.0540756	ns
Lacticaseibacillus_rhamnosus_IATA117	max_dens	pHMOs	pHMOs_gluc	-6.3936	0.0338462	*
Lacticaseibacillus_rhamnosus_IATA117	max_dens	mPYG	mPYG_gluc	-13.6534	0.00452055	**
Lacticaseibacillus_rhamnosus_IATA117	max_dens	mPYG	pHMOs	0.263857	0.836273	ns
Lacticaseibacillus_rhamnosus_IATA117	max_dens	mPYG	pHMOs_gluc	-6.33505	0.0327155	*
Lacticaseibacillus_rhamnosus_IATA117	max_dens	mPYG_gluc	pHMOs	39.9485	0.00160462	**
Lacticaseibacillus_rhamnosus_IATA117	max_dens	mPYG_gluc	pHMOs_gluc	-4.90047	0.0540756	ns
Lacticaseibacillus_rhamnosus_IATA117	max_dens	pHMOs	pHMOs_gluc	-6.3936	0.0338462	*
Lacticaseibacillus_rhamnosus_IATA117	max_dens	mPYG	mPYG_gluc	-13.6534	0.00452055	**
Lacticaseibacillus_rhamnosus_IATA117	max_dens	mPYG	pHMOs	0.263857	0.836273	ns
Lacticaseibacillus_rhamnosus_IATA117	max_dens	mPYG	pHMOs_gluc	-6.33505	0.0327155	*
Lacticaseibacillus_rhamnosus_IATA117	max_dens	mPYG_gluc	pHMOs	39.9485	0.00160462	**
Lacticaseibacillus_rhamnosus_IATA117	max_dens	mPYG_gluc	pHMOs_gluc	-4.90047	0.0540756	ns
Lacticaseibacillus_rhamnosus_IATA117	max_dens	pHMOs	pHMOs_gluc	-6.3936	0.0338462	*
Lacticaseibacillus_rhamnosus_IATA117	max_dens	mPYG	mPYG_gluc	-13.6534	0.00452055	**
Lacticaseibacillus_rhamnosus_IATA117	max_dens	mPYG	pHMOs	0.263857	0.836273	ns
Lacticaseibacillus_rhamnosus_IATA117	max_dens	mPYG	pHMOs_gluc	-6.33505	0.0327155	*
Lacticaseibacillus_rhamnosus_IATA117	max_dens	mPYG_gluc	pHMOs	39.9485	0.00160462	**
Lacticaseibacillus_rhamnosus_IATA117	max_dens	mPYG_gluc	pHMOs_gluc	-4.90047	0.0540756	ns
Lacticaseibacillus_rhamnosus_IATA117	max_dens	pHMOs	pHMOs_gluc	-6.3936	0.0338462	*
Lacticaseibacillus_rhamnosus_IATA117	max_dens	mPYG	mPYG_gluc	-13.6534	0.00452055	**
Lacticaseibacillus_rhamnosus_IATA117	max_dens	mPYG	pHMOs	0.263857	0.836273	ns
Lacticaseibacillus_rhamnosus_IATA117	max_dens	mPYG	pHMOs_gluc	-6.33505	0.0327155	*
Lacticaseibacillus_rhamnosus_IATA117	max_dens	mPYG_gluc	pHMOs	39.9485	0.00160462	**
Lacticaseibacillus_rhamnosus_IATA117	max_dens	mPYG_gluc	pHMOs_gluc	-4.90047	0.0540756	ns
Lacticaseibacillus_rhamnosus_IATA117	max_dens	pHMOs	pHMOs_gluc	-6.3936	0.0338462	*
Lacticaseibacillus_rhamnosus_IATA117	max_dens	mPYG	mPYG_gluc	-13.6534	0.00452055	**
Lacticaseibacillus_rhamnosus_IATA117	max_dens	mPYG	pHMOs	0.263857	0.836273	ns
Lacticaseibacillus_rhamnosus_IATA117	max_dens	mPYG	pHMOs_gluc	-6.33505	0.0327155	*
Lacticaseibacillus_rhamnosus_IATA117	max_dens	mPYG_gluc	pHMOs	39.9485	0.00160462	**
Lacticaseibacillus_rhamnosus_IATA117	max_dens	mPYG_gluc	pHMOs_gluc	-4.90047	0.0540756	ns
Lacticaseibacillus_rhamnosus_IATA117	max_dens	pHMOs	pHMOs_gluc	-6.3936	0.0338462	*
Lacticaseibacillus_rhamnosus_IATA117	max_dens	mPYG	mPYG_gluc	-13.6534	0.00452055	**
Lacticaseibacillus_rhamnosus_IATA117	max_dens	mPYG	pHMOs	0.263857	0.836273	ns
Lacticaseibacillus_rhamnosus_IATA117	max_dens	mPYG	pHMOs_gluc	-6.33505	0.0327155	*
Lacticaseibacillus_rhamnosus_IATA117	max_dens	mPYG_gluc	pHMOs	39.9485	0.00160462	**
Lacticaseibacillus_rhamnosus_IATA117	max_dens	mPYG_gluc	pHMOs_gluc	-4.90047	0.0540756	ns
Lacticaseibacillus_rhamnosus_IATA117	max_dens	pHMOs	pHMOs_gluc	-6.3936	0.0338462	*
Lacticaseibacillus_rhamnosus_IATA117	max_dens	mPYG	mPYG_gluc	-13.6534	0.00452055	**
Lacticaseibacillus_rhamnosus_IATA117	max_dens	mPYG	pHMOs	0.263857	0.836273	ns
Lacticaseibacillus_rhamnosus_IATA117	max_dens	mPYG	pHMOs_gluc	-6.33505	0.0327155	*
Lacticaseibacillus_rhamnosus_IATA117	max_dens	mPYG_gluc	pHMOs	39.9485	0.00160462	**
Lacticaseibacillus_rhamnosus_IATA117	max_dens	mPYG_gluc	pHMOs_gluc	-4.90047	0.0540756	ns
Lacticaseibacillus_rhamnosus_IATA117	max_dens	pHMOs	pHMOs_gluc	-6.3936	0.0338462	*
Lacticaseibacillus_rhamnosus_IATA117	max_dens	mPYG	mPYG_gluc	-13.6534	0.00452055	**
Lacticaseibacillus_rhamnosus_IATA117	max_dens	mPYG	pHMOs	0.263857	0.836273	ns
Lacticaseibacillus_rhamnosus_IATA117	max_dens	mPYG	pHMOs_gluc	-6.33505	0.0327155	*
Lacticaseibacillus_rhamnosus_IATA117	max_dens	mPYG_gluc	pHMOs	39.9485	0.00160462	**
Lacticaseibacillus_rhamnosus_IATA117	max_dens	mPYG_gluc	pHMOs_gluc	-4.90047	0.0540756	ns
Lacticaseibacillus_rhamnosus_IATA117	max_dens	pHMOs	pHMOs_gluc	-6.3936	0.0338462	*
Lacticaseibacillus_rhamnosus_IATA117	max_dens	mPYG	mPYG_gluc	-13.6534	0.00452055	**
Lacticaseibacillus_rhamnosus_IATA117	max_dens	mPYG	pHMOs	0.263857	0.836273	ns
Lacticaseibacillus_rhamnosus_IATA117	max_dens	mPYG	pHMOs_gluc	-6.33505	0.0327155	*
Lacticaseibacillus_rhamnosus_IATA117	max_dens	mPYG_gluc	pHMOs	39.9485	0.00160462	**
Lacticaseibacillus_rhamnosus_IATA117	max_dens	mPYG_gluc	pHMOs_gluc	-4.90047	0.0540756	ns
Lacticaseibacillus_rhamnosus_IATA117	max_dens	pHMOs	pHMOs_gluc	-6.3936	0.0338462	*
Lacticaseibacillus_rhamnosus_IATA117	max_dens	mPYG	mPYG_gluc	-13.6534	0.00452055	**
Lacticaseibacillus_rhamnosus_IATA117	max_dens	mPYG	pHMOs	0.263857	0.836273	ns
Lacticaseibacillus_rhamnosus_IATA117	max_dens	mPYG	pHMOs_gluc	-6.33505	0.0327155	*
Lacticaseibacillus_rhamnosus_IATA117	max_dens	mPYG_gluc	pHMOs	39.9485	0.00160462	**
Lacticaseibacillus_rhamnosus_IATA117	max_dens	mPYG_gluc	pHMOs_gluc	-4.90047	0.0540756	ns
Lacticaseibacillus_rhamnosus_IATA117	max_dens	pHMOs	pHMOs_gluc	-6.3936	0.0338462	*
Lacticaseibacillus_rhamnosus_IATA117	max_dens	mPYG	mPYG_gluc	-13.6534	0.00452055	**
Lacticaseibacillus_rhamnosus_IATA117	max_dens	mPYG	pHMOs	0.263857	0.836273	ns
Lacticaseibacillus_rhamnosus_IATA117	max_dens	mPYG	pHMOs_gluc	-6.33505	0.0327155	*
Lacticaseibacillus_rhamnosus_IATA117	max_dens	mPYG_gluc	pHMOs	39.9485	0.00160462	**
Lacticaseibacillus_rhamnosus_IATA117	max_dens	mPYG_gluc	pHMOs_gluc	-4.90047	0.0540756	ns
Lacticaseibacillus_rhamnosus_IATA117	max_dens	pHMOs	pHMOs_gluc	-6.3936	0.0338462	*
Lacticaseibacillus_rhamnosus_IATA117	max_dens	mPYG	mPYG_gluc	-13.6534	0.00452055	**
Lacticaseibacillus_rhamnosus_IATA117	max_dens	mPYG	pHMOs	0.263857	0.836273	ns
Lacticaseibacillus_rhamnosus_IATA117	max_dens	mPYG	pHMOs_gluc	-6.33505	0.0327155	*
Lacticaseibacillus_rhamnosus_IATA117	max_dens	mPYG_gluc	pHMOs	39.9485	0.00160462	**
Lacticaseibacillus_rhamnosus_IATA117	max_dens	mPYG_gluc	pHMOs_gluc	-4.90047	0.0540756	ns
Lacticaseibacillus_rhamnosus_IATA117	max_dens	pHMOs	pHMOs_gluc	-6.3936	0.0338462	*
Lacticaseibacillus_rhamnosus_IATA117	max_dens	mPYG	mPYG_gluc	-13.6534	0.00452055	**
Lacticaseibacillus_rhamnosus_IATA117	max_dens	mPYG	pHMOs	0.263857	0.836273	ns
Lacticaseibacillus_rhamnosus_IATA117	max_dens	mPYG	pHMOs_gluc	-6.33505	0.0327155	*
Lacticaseibacillus_rhamnosus_IATA117	max_dens	mPYG_gluc	pHMOs	39.9485	0.00160462	**
Lacticaseibacillus_rhamnosus_IATA117	max_dens	mPYG_gluc	pHMOs_gluc	-4.90047	0.0540756	ns
Lacticaseibacillus_rhamnosus_IATA117	max_dens	pHMOs	pHMOs_gluc	-6.3936	0.0338462	*
Lacticaseibacillus_rhamnosus_IATA117	max_dens	mPYG	mPYG_gluc	-13.6534	0.00452055	**
Lacticaseibacillus_rhamnosus_IATA117	max_dens	mPYG	pHMOs	0.263857	0.836273	ns
Lacticaseibacillus_rhamnosus_IATA117	max_dens	mPYG	pHMOs_gluc	-6.33505	0.0327155	*
Lacticaseibacillus_rhamnosus_IATA117	max_dens	mPYG_gluc	pHMOs	39.9485	0.00160462	**
Lacticaseibacillus_rhamnosus_IATA117	max_dens	mPYG_gluc	pHMOs_gluc	-4.90047	0.0540756	ns
Lacticaseibacillus_rhamnosus_IATA117	max_dens	pHMOs	pHMOs_gluc	-6.3936	0.0338462	*
Lacticaseibacillus_rhamnosus_IATA117	max_dens	mPYG	mPYG_gluc	-13.6534	0.00452055	**
Lacticaseibacillus_rhamnosus_IATA117	max_dens	mPYG	pHMOs	0.263857	0.836273	ns
Lacticaseibacillus_rhamnosus_IATA117	max_dens	mPYG	pHMOs_gluc	-6.33505	0.0327155	*
Lacticaseibacillus_rhamnosus_IATA117	max_dens	mPYG_gluc	pHMOs	39.9485	0.00160462	**
Lacticaseibacillus_rhamnosus_IATA117	max_dens	mPYG_gluc	pHMOs_gluc	-4.90047	0.0540756	ns
Lacticaseibacillus_rhamnosus_IATA117	max_dens	pHMOs	pHMOs_gluc	-6.3936	0.0338462	*
Lacticaseibacillus_rhamnosus_IATA117	max_dens	mPYG	mPYG_gluc	-13.6534	0.00452055	**
Lacticaseibacillus_rhamnosus_IATA117	max_dens	mPYG	pHMOs	0.263857	0.836273	ns
Lacticaseibacillus_rhamnosus_IATA117	max_dens	mPYG	pHMOs_gluc	-6.33505	0.0327155	*
Lacticaseibacillus_rhamnosus_IATA117	max_dens	mPYG_gluc	pHMOs	39.9485	0.00160462	**
Lacticaseibacillus_rhamnosus_IATA117	max_dens	mPYG_gluc	pHMOs_gluc	-4.90047	0.0540756	ns
Lacticaseibacillus_rhamnosus_IATA117	max_dens	pHMOs	pHMOs_gluc	-6.3936	0.0338462	*
Lacticaseibacillus_rhamnosus_IATA117	max_dens	mPYG	mPYG_gluc	-13.6534	0.00452055	**
Lacticaseibacillus_rhamnosus_IATA117	max_dens	mPYG	pHMOs	0.263857	0.836273	ns
Lacticaseibacillus_rhamnosus_IATA117	max_dens	mPYG	pHMOs_gluc	-6.33505	0.0327155	*
Lacticaseibacillus_rhamnosus_IATA117	max_dens	mPYG_gluc	pHMOs	39.9485	0.00160462	**
Lacticaseibacillus_rhamnosus_IATA117	max_dens	mPYG_gluc	pHMOs_gluc	-4.90047	0.0540756	ns
Lacticaseibacillus_rhamnosus_IATA117	max_dens	pHMOs	pHMOs_gluc	-6.3936	0.0338462	*
Lacticaseibacillus_rhamnosus_IATA117	max_dens	mPYG	mPYG_gluc	-13.6534	0.00452055	**
Lacticaseibacillus_rhamnosus_IATA117	max_dens	mPYG	pHMOs	0.263857	0.836273	ns
Lacticaseibacillus_rhamnosus_IATA117	max_dens	mPYG	pHMOs_gluc	-6.33505	0.0327155	*
Lacticaseibacillus_rhamnosus_IATA117	max_dens	mPYG_gluc	pHMOs	39.9485	0.00160462	**
Lacticaseibacillus_rhamnosus_IATA117	max_dens	mPYG_gluc	pHMOs_gluc	-4.90047	0.0540756	ns
Lacticaseibacillus_rhamnosus_IATA117	max_dens	pHMOs	pHMOs_gluc	-6.3936	0.0338462	*
Lacticaseibacillus_rhamnosus_IATA117	max_dens	mPYG	mPYG_gluc	-13.6534	0.00452055	**
Lacticaseibacillus_rhamnosus_IATA117	max_dens	mPYG	pHMOs	0.263857	0.836273	ns
Lacticaseibacillus_rhamnosus_IATA117	max_dens	mPYG	pHMOs_gluc	-6.33505	0.0327155	*
Lacticaseibacillus_rhamnosus_IATA117	max_dens	mPYG_gluc	pHMOs	39.9485	0.00160462	**
Lacticaseibacillus_rhamnosus_IATA117	max_dens	mPYG_gluc	pHMOs_gluc	-4.90047	0.0540756	ns
Lacticaseibacillus_rhamnosus_IATA117	max_dens	pHMOs	pHMOs_gluc	-6.3936	0.0338462	*
Lacticaseibacillus_rhamnosus_IATA117	max_dens	mPYG	mPYG_gluc	-13.6534	0.00452055	**
Lacticaseibacillus_rhamnosus_IATA117	max_dens	mPYG	pHMOs	0.263857	0.836273	ns
Lacticaseibacillus_rhamnosus_IATA117	max_dens	mPYG	pHMOs_gluc	-6.33505	0.0327155	*
Lacticaseibacillus_rhamnosus_IATA117	max_dens	mPYG_gluc	pHMOs	39.9485	0.00160462	**
Lacticaseibacillus_rhamnosus_IATA117	max_dens	mPYG_gluc	pHMOs_gluc	-4.90047	0.0540756	ns
Lacticaseibacillus_rhamnosus_IATA117	max_dens	pHMOs	pHMOs_gluc	-6.3936	0.0338462	*
Lactobacillus_gasseri_IATA081	max_dens	mPYG	mPYG_gluc	-25.357	0.00253846	**
Lactobacillus_gasseri_IATA081	max_dens	mPYG	pHMOs	-5.21286	0.0116667	*
Lactobacillus_gasseri_IATA081	max_dens	mPYG	pHMOs_gluc	-54.8802	0.00123316	**
Lactobacillus_gasseri_IATA081	max_dens	mPYG_gluc	pHMOs	24.0759	0.00253846	**
Lactobacillus_gasseri_IATA081	max_dens	mPYG_gluc	pHMOs_gluc	-31.1983	0.000235714	***
Lactobacillus_gasseri_IATA081	max_dens	pHMOs	pHMOs_gluc	-53.9859	0.00123316	**
Lactobacillus_gasseri_IATA081	max_dens	mPYG	mPYG_gluc	-25.357	0.00253846	**
Lactobacillus_gasseri_IATA081	max_dens	mPYG	pHMOs	-5.21286	0.0116667	*
Lactobacillus_gasseri_IATA081	max_dens	mPYG	pHMOs_gluc	-54.8802	0.00123316	**
Lactobacillus_gasseri_IATA081	max_dens	mPYG_gluc	pHMOs	24.0759	0.00253846	**
Lactobacillus_gasseri_IATA081	max_dens	mPYG_gluc	pHMOs_gluc	-31.1983	0.000235714	***
Lactobacillus_gasseri_IATA081	max_dens	pHMOs	pHMOs_gluc	-53.9859	0.00123316	**
Lactobacillus_gasseri_IATA081	max_dens	mPYG	mPYG_gluc	-25.357	0.00253846	**
Lactobacillus_gasseri_IATA081	max_dens	mPYG	pHMOs	-5.21286	0.0116667	*
Lactobacillus_gasseri_IATA081	max_dens	mPYG	pHMOs_gluc	-54.8802	0.00123316	**
Lactobacillus_gasseri_IATA081	max_dens	mPYG_gluc	pHMOs	24.0759	0.00253846	**
Lactobacillus_gasseri_IATA081	max_dens	mPYG_gluc	pHMOs_gluc	-31.1983	0.000235714	***
Lactobacillus_gasseri_IATA081	max_dens	pHMOs	pHMOs_gluc	-53.9859	0.00123316	**
Lactobacillus_gasseri_IATA081	max_dens	mPYG	mPYG_gluc	-25.357	0.00253846	**
Lactobacillus_gasseri_IATA081	max_dens	mPYG	pHMOs	-5.21286	0.0116667	*
Lactobacillus_gasseri_IATA081	max_dens	mPYG	pHMOs_gluc	-54.8802	0.00123316	**
Lactobacillus_gasseri_IATA081	max_dens	mPYG_gluc	pHMOs	24.0759	0.00253846	**
Lactobacillus_gasseri_IATA081	max_dens	mPYG_gluc	pHMOs_gluc	-31.1983	0.000235714	***
Lactobacillus_gasseri_IATA081	max_dens	pHMOs	pHMOs_gluc	-53.9859	0.00123316	**
Lactobacillus_gasseri_IATA081	max_dens	mPYG	mPYG_gluc	-25.357	0.00253846	**
Lactobacillus_gasseri_IATA081	max_dens	mPYG	pHMOs	-5.21286	0.0116667	*
Lactobacillus_gasseri_IATA081	max_dens	mPYG	pHMOs_gluc	-54.8802	0.00123316	**
Lactobacillus_gasseri_IATA081	max_dens	mPYG_gluc	pHMOs	24.0759	0.00253846	**
Lactobacillus_gasseri_IATA081	max_dens	mPYG_gluc	pHMOs_gluc	-31.1983	0.000235714	***
Lactobacillus_gasseri_IATA081	max_dens	pHMOs	pHMOs_gluc	-53.9859	0.00123316	**
Lactobacillus_gasseri_IATA081	max_dens	mPYG	mPYG_gluc	-25.357	0.00253846	**
Lactobacillus_gasseri_IATA081	max_dens	mPYG	pHMOs	-5.21286	0.0116667	*
Lactobacillus_gasseri_IATA081	max_dens	mPYG	pHMOs_gluc	-54.8802	0.00123316	**
Lactobacillus_gasseri_IATA081	max_dens	mPYG_gluc	pHMOs	24.0759	0.00253846	**
Lactobacillus_gasseri_IATA081	max_dens	mPYG_gluc	pHMOs_gluc	-31.1983	0.000235714	***
Lactobacillus_gasseri_IATA081	max_dens	pHMOs	pHMOs_gluc	-53.9859	0.00123316	**
Lactobacillus_gasseri_IATA081	max_dens	mPYG	mPYG_gluc	-25.357	0.00253846	**
Lactobacillus_gasseri_IATA081	max_dens	mPYG	pHMOs	-5.21286	0.0116667	*
Lactobacillus_gasseri_IATA081	max_dens	mPYG	pHMOs_gluc	-54.8802	0.00123316	**
Lactobacillus_gasseri_IATA081	max_dens	mPYG_gluc	pHMOs	24.0759	0.00253846	**
Lactobacillus_gasseri_IATA081	max_dens	mPYG_gluc	pHMOs_gluc	-31.1983	0.000235714	***
Lactobacillus_gasseri_IATA081	max_dens	pHMOs	pHMOs_gluc	-53.9859	0.00123316	**
Lactobacillus_gasseri_IATA081	max_dens	mPYG	mPYG_gluc	-25.357	0.00253846	**
Lactobacillus_gasseri_IATA081	max_dens	mPYG	pHMOs	-5.21286	0.0116667	*
Lactobacillus_gasseri_IATA081	max_dens	mPYG	pHMOs_gluc	-54.8802	0.00123316	**
Lactobacillus_gasseri_IATA081	max_dens	mPYG_gluc	pHMOs	24.0759	0.00253846	**
Lactobacillus_gasseri_IATA081	max_dens	mPYG_gluc	pHMOs_gluc	-31.1983	0.000235714	***
Lactobacillus_gasseri_IATA081	max_dens	pHMOs	pHMOs_gluc	-53.9859	0.00123316	**
Lactobacillus_gasseri_IATA081	max_dens	mPYG	mPYG_gluc	-25.357	0.00253846	**
Lactobacillus_gasseri_IATA081	max_dens	mPYG	pHMOs	-5.21286	0.0116667	*
Lactobacillus_gasseri_IATA081	max_dens	mPYG	pHMOs_gluc	-54.8802	0.00123316	**
Lactobacillus_gasseri_IATA081	max_dens	mPYG_gluc	pHMOs	24.0759	0.00253846	**
Lactobacillus_gasseri_IATA081	max_dens	mPYG_gluc	pHMOs_gluc	-31.1983	0.000235714	***
Lactobacillus_gasseri_IATA081	max_dens	pHMOs	pHMOs_gluc	-53.9859	0.00123316	**
Lactobacillus_gasseri_IATA081	max_dens	mPYG	mPYG_gluc	-25.357	0.00253846	**
Lactobacillus_gasseri_IATA081	max_dens	mPYG	pHMOs	-5.21286	0.0116667	*
Lactobacillus_gasseri_IATA081	max_dens	mPYG	pHMOs_gluc	-54.8802	0.00123316	**
Lactobacillus_gasseri_IATA081	max_dens	mPYG_gluc	pHMOs	24.0759	0.00253846	**
Lactobacillus_gasseri_IATA081	max_dens	mPYG_gluc	pHMOs_gluc	-31.1983	0.000235714	***
Lactobacillus_gasseri_IATA081	max_dens	pHMOs	pHMOs_gluc	-53.9859	0.00123316	**
Lactobacillus_gasseri_IATA081	max_dens	mPYG	mPYG_gluc	-25.357	0.00253846	**
Lactobacillus_gasseri_IATA081	max_dens	mPYG	pHMOs	-5.21286	0.0116667	*
Lactobacillus_gasseri_IATA081	max_dens	mPYG	pHMOs_gluc	-54.8802	0.00123316	**
Lactobacillus_gasseri_IATA081	max_dens	mPYG_gluc	pHMOs	24.0759	0.00253846	**
Lactobacillus_gasseri_IATA081	max_dens	mPYG_gluc	pHMOs_gluc	-31.1983	0.000235714	***
Lactobacillus_gasseri_IATA081	max_dens	pHMOs	pHMOs_gluc	-53.9859	0.00123316	**
Lactobacillus_gasseri_IATA081	max_dens	mPYG	mPYG_gluc	-25.357	0.00253846	**
Lactobacillus_gasseri_IATA081	max_dens	mPYG	pHMOs	-5.21286	0.0116667	*
Lactobacillus_gasseri_IATA081	max_dens	mPYG	pHMOs_gluc	-54.8802	0.00123316	**
Lactobacillus_gasseri_IATA081	max_dens	mPYG_gluc	pHMOs	24.0759	0.00253846	**
Lactobacillus_gasseri_IATA081	max_dens	mPYG_gluc	pHMOs_gluc	-31.1983	0.000235714	***
Lactobacillus_gasseri_IATA081	max_dens	pHMOs	pHMOs_gluc	-53.9859	0.00123316	**
Lactobacillus_gasseri_IATA081	max_dens	mPYG	mPYG_gluc	-25.357	0.00253846	**
Lactobacillus_gasseri_IATA081	max_dens	mPYG	pHMOs	-5.21286	0.0116667	*
Lactobacillus_gasseri_IATA081	max_dens	mPYG	pHMOs_gluc	-54.8802	0.00123316	**
Lactobacillus_gasseri_IATA081	max_dens	mPYG_gluc	pHMOs	24.0759	0.00253846	**
Lactobacillus_gasseri_IATA081	max_dens	mPYG_gluc	pHMOs_gluc	-31.1983	0.000235714	***
Lactobacillus_gasseri_IATA081	max_dens	pHMOs	pHMOs_gluc	-53.9859	0.00123316	**
Lactobacillus_gasseri_IATA081	max_dens	mPYG	mPYG_gluc	-25.357	0.00253846	**
Lactobacillus_gasseri_IATA081	max_dens	mPYG	pHMOs	-5.21286	0.0116667	*
Lactobacillus_gasseri_IATA081	max_dens	mPYG	pHMOs_gluc	-54.8802	0.00123316	**
Lactobacillus_gasseri_IATA081	max_dens	mPYG_gluc	pHMOs	24.0759	0.00253846	**
Lactobacillus_gasseri_IATA081	max_dens	mPYG_gluc	pHMOs_gluc	-31.1983	0.000235714	***
Lactobacillus_gasseri_IATA081	max_dens	pHMOs	pHMOs_gluc	-53.9859	0.00123316	**
Lactobacillus_gasseri_IATA081	max_dens	mPYG	mPYG_gluc	-25.357	0.00253846	**
Lactobacillus_gasseri_IATA081	max_dens	mPYG	pHMOs	-5.21286	0.0116667	*
Lactobacillus_gasseri_IATA081	max_dens	mPYG	pHMOs_gluc	-54.8802	0.00123316	**
Lactobacillus_gasseri_IATA081	max_dens	mPYG_gluc	pHMOs	24.0759	0.00253846	**
Lactobacillus_gasseri_IATA081	max_dens	mPYG_gluc	pHMOs_gluc	-31.1983	0.000235714	***
Lactobacillus_gasseri_IATA081	max_dens	pHMOs	pHMOs_gluc	-53.9859	0.00123316	**
Lactobacillus_gasseri_IATA081	max_dens	mPYG	mPYG_gluc	-25.357	0.00253846	**
Lactobacillus_gasseri_IATA081	max_dens	mPYG	pHMOs	-5.21286	0.0116667	*
Lactobacillus_gasseri_IATA081	max_dens	mPYG	pHMOs_gluc	-54.8802	0.00123316	**
Lactobacillus_gasseri_IATA081	max_dens	mPYG_gluc	pHMOs	24.0759	0.00253846	**
Lactobacillus_gasseri_IATA081	max_dens	mPYG_gluc	pHMOs_gluc	-31.1983	0.000235714	***
Lactobacillus_gasseri_IATA081	max_dens	pHMOs	pHMOs_gluc	-53.9859	0.00123316	**
Lactobacillus_gasseri_IATA081	max_dens	mPYG	mPYG_gluc	-25.357	0.00253846	**
Lactobacillus_gasseri_IATA081	max_dens	mPYG	pHMOs	-5.21286	0.0116667	*
Lactobacillus_gasseri_IATA081	max_dens	mPYG	pHMOs_gluc	-54.8802	0.00123316	**
Lactobacillus_gasseri_IATA081	max_dens	mPYG_gluc	pHMOs	24.0759	0.00253846	**
Lactobacillus_gasseri_IATA081	max_dens	mPYG_gluc	pHMOs_gluc	-31.1983	0.000235714	***
Lactobacillus_gasseri_IATA081	max_dens	pHMOs	pHMOs_gluc	-53.9859	0.00123316	**
Lactobacillus_gasseri_IATA081	max_dens	mPYG	mPYG_gluc	-25.357	0.00253846	**
Lactobacillus_gasseri_IATA081	max_dens	mPYG	pHMOs	-5.21286	0.0116667	*
Lactobacillus_gasseri_IATA081	max_dens	mPYG	pHMOs_gluc	-54.8802	0.00123316	**
Lactobacillus_gasseri_IATA081	max_dens	mPYG_gluc	pHMOs	24.0759	0.00253846	**
Lactobacillus_gasseri_IATA081	max_dens	mPYG_gluc	pHMOs_gluc	-31.1983	0.000235714	***
Lactobacillus_gasseri_IATA081	max_dens	pHMOs	pHMOs_gluc	-53.9859	0.00123316	**
Lactobacillus_gasseri_IATA081	max_dens	mPYG	mPYG_gluc	-25.357	0.00253846	**
Lactobacillus_gasseri_IATA081	max_dens	mPYG	pHMOs	-5.21286	0.0116667	*
Lactobacillus_gasseri_IATA081	max_dens	mPYG	pHMOs_gluc	-54.8802	0.00123316	**
Lactobacillus_gasseri_IATA081	max_dens	mPYG_gluc	pHMOs	24.0759	0.00253846	**
Lactobacillus_gasseri_IATA081	max_dens	mPYG_gluc	pHMOs_gluc	-31.1983	0.000235714	***
Lactobacillus_gasseri_IATA081	max_dens	pHMOs	pHMOs_gluc	-53.9859	0.00123316	**
Lactobacillus_gasseri_IATA081	max_dens	mPYG	mPYG_gluc	-25.357	0.00253846	**
Lactobacillus_gasseri_IATA081	max_dens	mPYG	pHMOs	-5.21286	0.0116667	*
Lactobacillus_gasseri_IATA081	max_dens	mPYG	pHMOs_gluc	-54.8802	0.00123316	**
Lactobacillus_gasseri_IATA081	max_dens	mPYG_gluc	pHMOs	24.0759	0.00253846	**
Lactobacillus_gasseri_IATA081	max_dens	mPYG_gluc	pHMOs_gluc	-31.1983	0.000235714	***
Lactobacillus_gasseri_IATA081	max_dens	pHMOs	pHMOs_gluc	-53.9859	0.00123316	**
Lactobacillus_gasseri_IATA081	max_dens	mPYG	mPYG_gluc	-25.357	0.00253846	**
Lactobacillus_gasseri_IATA081	max_dens	mPYG	pHMOs	-5.21286	0.0116667	*
Lactobacillus_gasseri_IATA081	max_dens	mPYG	pHMOs_gluc	-54.8802	0.00123316	**
Lactobacillus_gasseri_IATA081	max_dens	mPYG_gluc	pHMOs	24.0759	0.00253846	**
Lactobacillus_gasseri_IATA081	max_dens	mPYG_gluc	pHMOs_gluc	-31.1983	0.000235714	***
Lactobacillus_gasseri_IATA081	max_dens	pHMOs	pHMOs_gluc	-53.9859	0.00123316	**
Lactobacillus_gasseri_IATA081	max_dens	mPYG	mPYG_gluc	-25.357	0.00253846	**
Lactobacillus_gasseri_IATA081	max_dens	mPYG	pHMOs	-5.21286	0.0116667	*
Lactobacillus_gasseri_IATA081	max_dens	mPYG	pHMOs_gluc	-54.8802	0.00123316	**
Lactobacillus_gasseri_IATA081	max_dens	mPYG_gluc	pHMOs	24.0759	0.00253846	**
Lactobacillus_gasseri_IATA081	max_dens	mPYG_gluc	pHMOs_gluc	-31.1983	0.000235714	***
Lactobacillus_gasseri_IATA081	max_dens	pHMOs	pHMOs_gluc	-53.9859	0.00123316	**
Lactobacillus_gasseri_IATA081	max_dens	mPYG	mPYG_gluc	-25.357	0.00253846	**
Lactobacillus_gasseri_IATA081	max_dens	mPYG	pHMOs	-5.21286	0.0116667	*
Lactobacillus_gasseri_IATA081	max_dens	mPYG	pHMOs_gluc	-54.8802	0.00123316	**
Lactobacillus_gasseri_IATA081	max_dens	mPYG_gluc	pHMOs	24.0759	0.00253846	**
Lactobacillus_gasseri_IATA081	max_dens	mPYG_gluc	pHMOs_gluc	-31.1983	0.000235714	***
Lactobacillus_gasseri_IATA081	max_dens	pHMOs	pHMOs_gluc	-53.9859	0.00123316	**
Lactobacillus_gasseri_IATA081	max_dens	mPYG	mPYG_gluc	-25.357	0.00253846	**
Lactobacillus_gasseri_IATA081	max_dens	mPYG	pHMOs	-5.21286	0.0116667	*
Lactobacillus_gasseri_IATA081	max_dens	mPYG	pHMOs_gluc	-54.8802	0.00123316	**
Lactobacillus_gasseri_IATA081	max_dens	mPYG_gluc	pHMOs	24.0759	0.00253846	**
Lactobacillus_gasseri_IATA081	max_dens	mPYG_gluc	pHMOs_gluc	-31.1983	0.000235714	***
Lactobacillus_gasseri_IATA081	max_dens	pHMOs	pHMOs_gluc	-53.9859	0.00123316	**
Lactobacillus_gasseri_IATA081	max_dens	mPYG	mPYG_gluc	-25.357	0.00253846	**
Lactobacillus_gasseri_IATA081	max_dens	mPYG	pHMOs	-5.21286	0.0116667	*
Lactobacillus_gasseri_IATA081	max_dens	mPYG	pHMOs_gluc	-54.8802	0.00123316	**
Lactobacillus_gasseri_IATA081	max_dens	mPYG_gluc	pHMOs	24.0759	0.00253846	**
Lactobacillus_gasseri_IATA081	max_dens	mPYG_gluc	pHMOs_gluc	-31.1983	0.000235714	***
Lactobacillus_gasseri_IATA081	max_dens	pHMOs	pHMOs_gluc	-53.9859	0.00123316	**
Lactobacillus_gasseri_IATA081	max_dens	mPYG	mPYG_gluc	-25.357	0.00253846	**
Lactobacillus_gasseri_IATA081	max_dens	mPYG	pHMOs	-5.21286	0.0116667	*
Lactobacillus_gasseri_IATA081	max_dens	mPYG	pHMOs_gluc	-54.8802	0.00123316	**
Lactobacillus_gasseri_IATA081	max_dens	mPYG_gluc	pHMOs	24.0759	0.00253846	**
Lactobacillus_gasseri_IATA081	max_dens	mPYG_gluc	pHMOs_gluc	-31.1983	0.000235714	***
Lactobacillus_gasseri_IATA081	max_dens	pHMOs	pHMOs_gluc	-53.9859	0.00123316	**
Lactobacillus_gasseri_IATA081	max_dens	mPYG	mPYG_gluc	-25.357	0.00253846	**
Lactobacillus_gasseri_IATA081	max_dens	mPYG	pHMOs	-5.21286	0.0116667	*
Lactobacillus_gasseri_IATA081	max_dens	mPYG	pHMOs_gluc	-54.8802	0.00123316	**
Lactobacillus_gasseri_IATA081	max_dens	mPYG_gluc	pHMOs	24.0759	0.00253846	**
Lactobacillus_gasseri_IATA081	max_dens	mPYG_gluc	pHMOs_gluc	-31.1983	0.000235714	***
Lactobacillus_gasseri_IATA081	max_dens	pHMOs	pHMOs_gluc	-53.9859	0.00123316	**
Lactobacillus_gasseri_IATA081	max_dens	mPYG	mPYG_gluc	-25.357	0.00253846	**
Lactobacillus_gasseri_IATA081	max_dens	mPYG	pHMOs	-5.21286	0.0116667	*
Lactobacillus_gasseri_IATA081	max_dens	mPYG	pHMOs_gluc	-54.8802	0.00123316	**
Lactobacillus_gasseri_IATA081	max_dens	mPYG_gluc	pHMOs	24.0759	0.00253846	**
Lactobacillus_gasseri_IATA081	max_dens	mPYG_gluc	pHMOs_gluc	-31.1983	0.000235714	***
Lactobacillus_gasseri_IATA081	max_dens	pHMOs	pHMOs_gluc	-53.9859	0.00123316	**
Lactobacillus_gasseri_IATA081	max_dens	mPYG	mPYG_gluc	-25.357	0.00253846	**
Lactobacillus_gasseri_IATA081	max_dens	mPYG	pHMOs	-5.21286	0.0116667	*
Lactobacillus_gasseri_IATA081	max_dens	mPYG	pHMOs_gluc	-54.8802	0.00123316	**
Lactobacillus_gasseri_IATA081	max_dens	mPYG_gluc	pHMOs	24.0759	0.00253846	**
Lactobacillus_gasseri_IATA081	max_dens	mPYG_gluc	pHMOs_gluc	-31.1983	0.000235714	***
Lactobacillus_gasseri_IATA081	max_dens	pHMOs	pHMOs_gluc	-53.9859	0.00123316	**
Lactobacillus_gasseri_IATA081	max_dens	mPYG	mPYG_gluc	-25.357	0.00253846	**
Lactobacillus_gasseri_IATA081	max_dens	mPYG	pHMOs	-5.21286	0.0116667	*
Lactobacillus_gasseri_IATA081	max_dens	mPYG	pHMOs_gluc	-54.8802	0.00123316	**
Lactobacillus_gasseri_IATA081	max_dens	mPYG_gluc	pHMOs	24.0759	0.00253846	**
Lactobacillus_gasseri_IATA081	max_dens	mPYG_gluc	pHMOs_gluc	-31.1983	0.000235714	***
Lactobacillus_gasseri_IATA081	max_dens	pHMOs	pHMOs_gluc	-53.9859	0.00123316	**
Lactobacillus_gasseri_IATA081	max_dens	mPYG	mPYG_gluc	-25.357	0.00253846	**
Lactobacillus_gasseri_IATA081	max_dens	mPYG	pHMOs	-5.21286	0.0116667	*
Lactobacillus_gasseri_IATA081	max_dens	mPYG	pHMOs_gluc	-54.8802	0.00123316	**
Lactobacillus_gasseri_IATA081	max_dens	mPYG_gluc	pHMOs	24.0759	0.00253846	**
Lactobacillus_gasseri_IATA081	max_dens	mPYG_gluc	pHMOs_gluc	-31.1983	0.000235714	***
Lactobacillus_gasseri_IATA081	max_dens	pHMOs	pHMOs_gluc	-53.9859	0.00123316	**
Lactobacillus_gasseri_IATA081	max_dens	mPYG	mPYG_gluc	-25.357	0.00253846	**
Lactobacillus_gasseri_IATA081	max_dens	mPYG	pHMOs	-5.21286	0.0116667	*
Lactobacillus_gasseri_IATA081	max_dens	mPYG	pHMOs_gluc	-54.8802	0.00123316	**
Lactobacillus_gasseri_IATA081	max_dens	mPYG_gluc	pHMOs	24.0759	0.00253846	**
Lactobacillus_gasseri_IATA081	max_dens	mPYG_gluc	pHMOs_gluc	-31.1983	0.000235714	***
Lactobacillus_gasseri_IATA081	max_dens	pHMOs	pHMOs_gluc	-53.9859	0.00123316	**
Lactobacillus_gasseri_IATA081	max_dens	mPYG	mPYG_gluc	-25.357	0.00253846	**
Lactobacillus_gasseri_IATA081	max_dens	mPYG	pHMOs	-5.21286	0.0116667	*
Lactobacillus_gasseri_IATA081	max_dens	mPYG	pHMOs_gluc	-54.8802	0.00123316	**
Lactobacillus_gasseri_IATA081	max_dens	mPYG_gluc	pHMOs	24.0759	0.00253846	**
Lactobacillus_gasseri_IATA081	max_dens	mPYG_gluc	pHMOs_gluc	-31.1983	0.000235714	***
Lactobacillus_gasseri_IATA081	max_dens	pHMOs	pHMOs_gluc	-53.9859	0.00123316	**
Lactobacillus_gasseri_IATA081	max_dens	mPYG	mPYG_gluc	-25.357	0.00253846	**
Lactobacillus_gasseri_IATA081	max_dens	mPYG	pHMOs	-5.21286	0.0116667	*
Lactobacillus_gasseri_IATA081	max_dens	mPYG	pHMOs_gluc	-54.8802	0.00123316	**
Lactobacillus_gasseri_IATA081	max_dens	mPYG_gluc	pHMOs	24.0759	0.00253846	**
Lactobacillus_gasseri_IATA081	max_dens	mPYG_gluc	pHMOs_gluc	-31.1983	0.000235714	***
Lactobacillus_gasseri_IATA081	max_dens	pHMOs	pHMOs_gluc	-53.9859	0.00123316	**
Lactobacillus_gasseri_IATA081	max_dens	mPYG	mPYG_gluc	-25.357	0.00253846	**
Lactobacillus_gasseri_IATA081	max_dens	mPYG	pHMOs	-5.21286	0.0116667	*
Lactobacillus_gasseri_IATA081	max_dens	mPYG	pHMOs_gluc	-54.8802	0.00123316	**
Lactobacillus_gasseri_IATA081	max_dens	mPYG_gluc	pHMOs	24.0759	0.00253846	**
Lactobacillus_gasseri_IATA081	max_dens	mPYG_gluc	pHMOs_gluc	-31.1983	0.000235714	***
Lactobacillus_gasseri_IATA081	max_dens	pHMOs	pHMOs_gluc	-53.9859	0.00123316	**
Lactobacillus_gasseri_IATA081	max_dens	mPYG	mPYG_gluc	-25.357	0.00253846	**
Lactobacillus_gasseri_IATA081	max_dens	mPYG	pHMOs	-5.21286	0.0116667	*
Lactobacillus_gasseri_IATA081	max_dens	mPYG	pHMOs_gluc	-54.8802	0.00123316	**
[truncated: 2,163 more rows]
