# Supplementary material for: Human milk oligosaccharide metabolism and antibiotic resistance in early gut colonizers: insights from bifidobacteria and lactobacilli in the maternal-infant microbiome
Source: Gut Microbes. 2025 May 9;17(1):2501192. doi: 10.1080/19490976.2025.2501192 (PMC12068340; doi:10.1080/19490976.2025.2501192)
Supplement: Supplemental Material [file KGMI_A_2501192_SM6649.zip › 5_Supl_Table5_stats_bif.xlsx]

## Sheet: AUC
Species	Metric	group1	group2	p.adj	p.adj.signif	comparison
Bifidobacterium_adolescentis_IATA066	auc	mPYG	pHMOs	9.97E-05	****	mPYG/pHMOs
Bifidobacterium_adolescentis_IATA066	auc	mPYG	pHMOs_gluc	0.00108429	**	mPYG/pHMOs_gluc
Bifidobacterium_adolescentis_IATA066	auc	mPYG_gluc	pHMOs_gluc	0.00110423	**	mPYG_gluc/pHMOs_gluc
Bifidobacterium_adolescentis_IATA066	auc	pHMOs	pHMOs_gluc	0.00116434	**	pHMOs/pHMOs_gluc
Bifidobacterium_adolescentis_IATA096	auc	mPYG	pHMOs	0.0002706	***	mPYG/pHMOs
Bifidobacterium_adolescentis_IATA096	auc	mPYG	pHMOs_gluc	0.00655629	**	mPYG/pHMOs_gluc
Bifidobacterium_adolescentis_IATA096	auc	mPYG_gluc	pHMOs_gluc	0.0125543	*	mPYG_gluc/pHMOs_gluc
Bifidobacterium_adolescentis_IATA096	auc	pHMOs	pHMOs_gluc	0.00655629	**	pHMOs/pHMOs_gluc
Bifidobacterium_adolescentis_IATA101	auc	mPYG	pHMOs	0.0444783	*	mPYG/pHMOs
Bifidobacterium_adolescentis_IATA101	auc	mPYG	pHMOs_gluc	0.0138947	*	mPYG/pHMOs_gluc
Bifidobacterium_adolescentis_IATA101	auc	mPYG_gluc	pHMOs_gluc	0.022	*	mPYG_gluc/pHMOs_gluc
Bifidobacterium_adolescentis_IATA101	auc	pHMOs	pHMOs_gluc	0.0150761	*	pHMOs/pHMOs_gluc
Bifidobacterium_adolescentis_IATA158	auc	mPYG	pHMOs	0.00196036	**	mPYG/pHMOs
Bifidobacterium_adolescentis_IATA158	auc	mPYG	pHMOs_gluc	3.89E-05	****	mPYG/pHMOs_gluc
Bifidobacterium_adolescentis_IATA158	auc	mPYG_gluc	pHMOs_gluc	4.83E-05	****	mPYG_gluc/pHMOs_gluc
Bifidobacterium_adolescentis_IATA158	auc	pHMOs	pHMOs_gluc	5.35E-07	****	pHMOs/pHMOs_gluc
Bifidobacterium_animalis_subsp_lactis_IATA008	auc	mPYG	pHMOs	0.0150761	*	mPYG/pHMOs
Bifidobacterium_animalis_subsp_lactis_IATA008	auc	mPYG	pHMOs_gluc	0.00496241	**	mPYG/pHMOs_gluc
Bifidobacterium_animalis_subsp_lactis_IATA008	auc	mPYG_gluc	pHMOs_gluc	0.0593724	ns	mPYG_gluc/pHMOs_gluc
Bifidobacterium_animalis_subsp_lactis_IATA008	auc	pHMOs	pHMOs_gluc	0.00496241	**	pHMOs/pHMOs_gluc
Bifidobacterium_animalis_subsp_lactis_IATA010	auc	mPYG	pHMOs	0.00014366	***	mPYG/pHMOs
Bifidobacterium_animalis_subsp_lactis_IATA010	auc	mPYG	pHMOs_gluc	1.22E-05	****	mPYG/pHMOs_gluc
Bifidobacterium_animalis_subsp_lactis_IATA010	auc	mPYG_gluc	pHMOs_gluc	1.22E-05	****	mPYG_gluc/pHMOs_gluc
Bifidobacterium_animalis_subsp_lactis_IATA010	auc	pHMOs	pHMOs_gluc	0.00188925	**	pHMOs/pHMOs_gluc
Bifidobacterium_animalis_subsp_lactis_IATA020	auc	mPYG	pHMOs	0.0125543	*	mPYG/pHMOs
Bifidobacterium_animalis_subsp_lactis_IATA020	auc	mPYG	pHMOs_gluc	0.0138947	*	mPYG/pHMOs_gluc
Bifidobacterium_animalis_subsp_lactis_IATA020	auc	mPYG_gluc	pHMOs_gluc	0.653592	ns	mPYG_gluc/pHMOs_gluc
Bifidobacterium_animalis_subsp_lactis_IATA020	auc	pHMOs	pHMOs_gluc	0.0138947	*	pHMOs/pHMOs_gluc
Bifidobacterium_animalis_subsp_lactis_IATA021	auc	mPYG	pHMOs	0.325433	ns	mPYG/pHMOs
Bifidobacterium_animalis_subsp_lactis_IATA021	auc	mPYG	pHMOs_gluc	0.0192233	*	mPYG/pHMOs_gluc
Bifidobacterium_animalis_subsp_lactis_IATA021	auc	mPYG_gluc	pHMOs_gluc	0.0150761	*	mPYG_gluc/pHMOs_gluc
Bifidobacterium_animalis_subsp_lactis_IATA021	auc	pHMOs	pHMOs_gluc	0.116322	ns	pHMOs/pHMOs_gluc
Bifidobacterium_animalis_subsp_lactis_IATA029	auc	mPYG	pHMOs	0.00655629	**	mPYG/pHMOs
Bifidobacterium_animalis_subsp_lactis_IATA029	auc	mPYG	pHMOs_gluc	0.000726868	***	mPYG/pHMOs_gluc
Bifidobacterium_animalis_subsp_lactis_IATA029	auc	mPYG_gluc	pHMOs_gluc	0.0111864	*	mPYG_gluc/pHMOs_gluc
Bifidobacterium_animalis_subsp_lactis_IATA029	auc	pHMOs	pHMOs_gluc	0.000726	***	pHMOs/pHMOs_gluc
Bifidobacterium_animalis_subsp_lactis_IATA135	auc	mPYG	pHMOs	0.101339	ns	mPYG/pHMOs
Bifidobacterium_animalis_subsp_lactis_IATA135	auc	mPYG	pHMOs_gluc	6.30E-05	****	mPYG/pHMOs_gluc
Bifidobacterium_animalis_subsp_lactis_IATA135	auc	mPYG_gluc	pHMOs_gluc	6.57E-06	****	mPYG_gluc/pHMOs_gluc
Bifidobacterium_animalis_subsp_lactis_IATA135	auc	pHMOs	pHMOs_gluc	6.57E-06	****	pHMOs/pHMOs_gluc
Bifidobacterium_animalis_subsp_lactis_IATA142	auc	mPYG	pHMOs	0.538421	ns	mPYG/pHMOs
Bifidobacterium_animalis_subsp_lactis_IATA142	auc	mPYG	pHMOs_gluc	0.00655629	**	mPYG/pHMOs_gluc
Bifidobacterium_animalis_subsp_lactis_IATA142	auc	mPYG_gluc	pHMOs_gluc	0.716933	ns	mPYG_gluc/pHMOs_gluc
Bifidobacterium_animalis_subsp_lactis_IATA142	auc	pHMOs	pHMOs_gluc	0.00157667	**	pHMOs/pHMOs_gluc
Bifidobacterium_animalis_subsp_lactis_IATA143	auc	mPYG	pHMOs	0.176568	ns	mPYG/pHMOs
Bifidobacterium_animalis_subsp_lactis_IATA143	auc	mPYG	pHMOs_gluc	0.00188925	**	mPYG/pHMOs_gluc
Bifidobacterium_animalis_subsp_lactis_IATA143	auc	mPYG_gluc	pHMOs_gluc	0.00282051	**	mPYG_gluc/pHMOs_gluc
Bifidobacterium_animalis_subsp_lactis_IATA143	auc	pHMOs	pHMOs_gluc	0.00282051	**	pHMOs/pHMOs_gluc
Bifidobacterium_bifidum_IATA001	auc	mPYG	pHMOs	0.0616183	ns	mPYG/pHMOs
Bifidobacterium_bifidum_IATA001	auc	mPYG	pHMOs_gluc	0.0150761	*	mPYG/pHMOs_gluc
Bifidobacterium_bifidum_IATA001	auc	mPYG_gluc	pHMOs_gluc	0.0165829	*	mPYG_gluc/pHMOs_gluc
Bifidobacterium_bifidum_IATA001	auc	pHMOs	pHMOs_gluc	0.363788	ns	pHMOs/pHMOs_gluc
Bifidobacterium_bifidum_IATA005	auc	mPYG	pHMOs	0.03	*	mPYG/pHMOs
Bifidobacterium_bifidum_IATA005	auc	mPYG	pHMOs_gluc	0.00496241	**	mPYG/pHMOs_gluc
Bifidobacterium_bifidum_IATA005	auc	mPYG_gluc	pHMOs_gluc	0.00216857	**	mPYG_gluc/pHMOs_gluc
Bifidobacterium_bifidum_IATA005	auc	pHMOs	pHMOs_gluc	0.1155	ns	pHMOs/pHMOs_gluc
Bifidobacterium_bifidum_IATA016	auc	mPYG	pHMOs	0.0192233	*	mPYG/pHMOs
Bifidobacterium_bifidum_IATA016	auc	mPYG	pHMOs_gluc	0.00655629	**	mPYG/pHMOs_gluc
Bifidobacterium_bifidum_IATA016	auc	mPYG_gluc	pHMOs_gluc	0.00181066	**	mPYG_gluc/pHMOs_gluc
Bifidobacterium_bifidum_IATA016	auc	pHMOs	pHMOs_gluc	0.00282051	**	pHMOs/pHMOs_gluc
Bifidobacterium_bifidum_IATA039	auc	mPYG	pHMOs	0.00976331	**	mPYG/pHMOs
Bifidobacterium_bifidum_IATA039	auc	mPYG	pHMOs_gluc	0.00139831	**	mPYG/pHMOs_gluc
Bifidobacterium_bifidum_IATA039	auc	mPYG_gluc	pHMOs_gluc	0.00282051	**	mPYG_gluc/pHMOs_gluc
Bifidobacterium_bifidum_IATA039	auc	pHMOs	pHMOs_gluc	0.832174	ns	pHMOs/pHMOs_gluc
Bifidobacterium_bifidum_IATA049	auc	mPYG	pHMOs	0.186154	ns	mPYG/pHMOs
Bifidobacterium_bifidum_IATA049	auc	mPYG	pHMOs_gluc	0.022	*	mPYG/pHMOs_gluc
Bifidobacterium_bifidum_IATA049	auc	mPYG_gluc	pHMOs_gluc	0.124695	ns	mPYG_gluc/pHMOs_gluc
Bifidobacterium_bifidum_IATA049	auc	pHMOs	pHMOs_gluc	0.522318	ns	pHMOs/pHMOs_gluc
Bifidobacterium_bifidum_IATA102	auc	mPYG	pHMOs	0.0335841	*	mPYG/pHMOs
Bifidobacterium_bifidum_IATA102	auc	mPYG	pHMOs_gluc	0.106118	ns	mPYG/pHMOs_gluc
Bifidobacterium_bifidum_IATA102	auc	mPYG_gluc	pHMOs_gluc	0.112558	ns	mPYG_gluc/pHMOs_gluc
Bifidobacterium_bifidum_IATA102	auc	pHMOs	pHMOs_gluc	0.206101	ns	pHMOs/pHMOs_gluc
Bifidobacterium_bifidum_IATA123	auc	mPYG	pHMOs	0.001615	**	mPYG/pHMOs
Bifidobacterium_bifidum_IATA123	auc	mPYG	pHMOs_gluc	0.0247887	*	mPYG/pHMOs_gluc
Bifidobacterium_bifidum_IATA123	auc	mPYG_gluc	pHMOs_gluc	0.165	ns	mPYG_gluc/pHMOs_gluc
Bifidobacterium_bifidum_IATA123	auc	pHMOs	pHMOs_gluc	0.868154	ns	pHMOs/pHMOs_gluc
Bifidobacterium_bifidum_IATA139	auc	mPYG	pHMOs	0.0312162	*	mPYG/pHMOs
Bifidobacterium_bifidum_IATA139	auc	mPYG	pHMOs_gluc	0.153835	ns	mPYG/pHMOs_gluc
Bifidobacterium_bifidum_IATA139	auc	mPYG_gluc	pHMOs_gluc	0.157026	ns	mPYG_gluc/pHMOs_gluc
Bifidobacterium_bifidum_IATA139	auc	pHMOs	pHMOs_gluc	0.026093	*	pHMOs/pHMOs_gluc
Bifidobacterium_bifidum_IATA148	auc	mPYG	pHMOs	0.0014823	**	mPYG/pHMOs
Bifidobacterium_bifidum_IATA148	auc	mPYG	pHMOs_gluc	0.00655629	**	mPYG/pHMOs_gluc
Bifidobacterium_bifidum_IATA148	auc	mPYG_gluc	pHMOs_gluc	0.32887	ns	mPYG_gluc/pHMOs_gluc
Bifidobacterium_bifidum_IATA148	auc	pHMOs	pHMOs_gluc	0.00216857	**	pHMOs/pHMOs_gluc
Bifidobacterium_breve_IATA027	auc	mPYG	pHMOs	0.00265361	**	mPYG/pHMOs
Bifidobacterium_breve_IATA027	auc	mPYG	pHMOs_gluc	0.0150761	*	mPYG/pHMOs_gluc
Bifidobacterium_breve_IATA027	auc	mPYG_gluc	pHMOs_gluc	0.0234597	*	mPYG_gluc/pHMOs_gluc
Bifidobacterium_breve_IATA027	auc	pHMOs	pHMOs_gluc	0.519668	ns	pHMOs/pHMOs_gluc
Bifidobacterium_breve_IATA048	auc	mPYG	pHMOs	0.0700408	ns	mPYG/pHMOs
Bifidobacterium_breve_IATA048	auc	mPYG	pHMOs_gluc	0.000281769	***	mPYG/pHMOs_gluc
Bifidobacterium_breve_IATA048	auc	mPYG_gluc	pHMOs_gluc	0.00655629	**	mPYG_gluc/pHMOs_gluc
Bifidobacterium_breve_IATA048	auc	pHMOs	pHMOs_gluc	1.81E-05	****	pHMOs/pHMOs_gluc
Bifidobacterium_breve_IATA077	auc	mPYG	pHMOs	0.00655629	**	mPYG/pHMOs
Bifidobacterium_breve_IATA077	auc	mPYG	pHMOs_gluc	0.00830189	**	mPYG/pHMOs_gluc
Bifidobacterium_breve_IATA077	auc	mPYG_gluc	pHMOs_gluc	0.0138947	*	mPYG_gluc/pHMOs_gluc
Bifidobacterium_breve_IATA077	auc	pHMOs	pHMOs_gluc	0.0125543	*	pHMOs/pHMOs_gluc
Bifidobacterium_breve_IATA084	auc	mPYG	pHMOs	0.422847	ns	mPYG/pHMOs
Bifidobacterium_breve_IATA084	auc	mPYG	pHMOs_gluc	0.304792	ns	mPYG/pHMOs_gluc
Bifidobacterium_breve_IATA084	auc	mPYG_gluc	pHMOs_gluc	0.000319759	***	mPYG_gluc/pHMOs_gluc
Bifidobacterium_breve_IATA084	auc	pHMOs	pHMOs_gluc	0.1155	ns	pHMOs/pHMOs_gluc
Bifidobacterium_breve_IATA131	auc	mPYG	pHMOs	0.00655629	**	mPYG/pHMOs
Bifidobacterium_breve_IATA131	auc	mPYG	pHMOs_gluc	0.00268041	**	mPYG/pHMOs_gluc
Bifidobacterium_breve_IATA131	auc	mPYG_gluc	pHMOs_gluc	0.00269667	**	mPYG_gluc/pHMOs_gluc
Bifidobacterium_breve_IATA131	auc	pHMOs	pHMOs_gluc	0.280385	ns	pHMOs/pHMOs_gluc
Bifidobacterium_breve_IATA136	auc	mPYG	pHMOs	0.00830189	**	mPYG/pHMOs
Bifidobacterium_breve_IATA136	auc	mPYG	pHMOs_gluc	0.00196036	**	mPYG/pHMOs_gluc
Bifidobacterium_breve_IATA136	auc	mPYG_gluc	pHMOs_gluc	0.00221674	**	mPYG_gluc/pHMOs_gluc
Bifidobacterium_breve_IATA136	auc	pHMOs	pHMOs_gluc	0.716058	ns	pHMOs/pHMOs_gluc
Bifidobacterium_breve_IATA153	auc	mPYG	pHMOs	0.00252537	**	mPYG/pHMOs
Bifidobacterium_breve_IATA153	auc	mPYG	pHMOs_gluc	2.03E-05	****	mPYG/pHMOs_gluc
Bifidobacterium_breve_IATA153	auc	mPYG_gluc	pHMOs_gluc	0.0111864	*	mPYG_gluc/pHMOs_gluc
Bifidobacterium_breve_IATA153	auc	pHMOs	pHMOs_gluc	0.000764775	***	pHMOs/pHMOs_gluc
Bifidobacterium_longum_subsp_infantis_IATA045	auc	mPYG	pHMOs	0.00187286	**	mPYG/pHMOs
Bifidobacterium_longum_subsp_infantis_IATA045	auc	mPYG	pHMOs_gluc	0.00282051	**	mPYG/pHMOs_gluc
Bifidobacterium_longum_subsp_infantis_IATA045	auc	mPYG_gluc	pHMOs_gluc	0.000610971	***	mPYG_gluc/pHMOs_gluc
Bifidobacterium_longum_subsp_infantis_IATA045	auc	pHMOs	pHMOs_gluc	0.238925	ns	pHMOs/pHMOs_gluc
Bifidobacterium_longum_subsp_infantis_IATA104	auc	mPYG	pHMOs	0.00976331	**	mPYG/pHMOs
Bifidobacterium_longum_subsp_infantis_IATA104	auc	mPYG	pHMOs_gluc	0.00249606	**	mPYG/pHMOs_gluc
Bifidobacterium_longum_subsp_infantis_IATA104	auc	mPYG_gluc	pHMOs_gluc	0.000969375	***	mPYG_gluc/pHMOs_gluc
Bifidobacterium_longum_subsp_infantis_IATA104	auc	pHMOs	pHMOs_gluc	0.327732	ns	pHMOs/pHMOs_gluc
Bifidobacterium_longum_subsp_infantis_IATA105	auc	mPYG	pHMOs	0.00188925	**	mPYG/pHMOs
Bifidobacterium_longum_subsp_infantis_IATA105	auc	mPYG	pHMOs_gluc	0.00191074	**	mPYG/pHMOs_gluc
Bifidobacterium_longum_subsp_infantis_IATA105	auc	mPYG_gluc	pHMOs_gluc	0.00830189	**	mPYG_gluc/pHMOs_gluc
Bifidobacterium_longum_subsp_infantis_IATA105	auc	pHMOs	pHMOs_gluc	0.0858	ns	pHMOs/pHMOs_gluc
Bifidobacterium_longum_subsp_longum_IATA003	auc	mPYG	pHMOs	0.00830189	**	mPYG/pHMOs
Bifidobacterium_longum_subsp_longum_IATA003	auc	mPYG	pHMOs_gluc	0.00198	**	mPYG/pHMOs_gluc
Bifidobacterium_longum_subsp_longum_IATA003	auc	mPYG_gluc	pHMOs_gluc	0.831682	ns	mPYG_gluc/pHMOs_gluc
Bifidobacterium_longum_subsp_longum_IATA003	auc	pHMOs	pHMOs_gluc	0.923394	ns	pHMOs/pHMOs_gluc
Bifidobacterium_longum_subsp_longum_IATA012	auc	mPYG	pHMOs	0.001188	**	mPYG/pHMOs
Bifidobacterium_longum_subsp_longum_IATA012	auc	mPYG	pHMOs_gluc	0.0125543	*	mPYG/pHMOs_gluc
Bifidobacterium_longum_subsp_longum_IATA012	auc	mPYG_gluc	pHMOs_gluc	0.0150761	*	mPYG_gluc/pHMOs_gluc
Bifidobacterium_longum_subsp_longum_IATA012	auc	pHMOs	pHMOs_gluc	0.0497845	*	pHMOs/pHMOs_gluc
Bifidobacterium_longum_subsp_longum_IATA015	auc	mPYG	pHMOs	0.14125	ns	mPYG/pHMOs
Bifidobacterium_longum_subsp_longum_IATA015	auc	mPYG	pHMOs_gluc	0.0335841	*	mPYG/pHMOs_gluc
Bifidobacterium_longum_subsp_longum_IATA015	auc	mPYG_gluc	pHMOs_gluc	0.5082	ns	mPYG_gluc/pHMOs_gluc
Bifidobacterium_longum_subsp_longum_IATA015	auc	pHMOs	pHMOs_gluc	0.12673	ns	pHMOs/pHMOs_gluc
Bifidobacterium_longum_subsp_longum_IATA033	auc	mPYG	pHMOs	0.00136552	**	mPYG/pHMOs
Bifidobacterium_longum_subsp_longum_IATA033	auc	mPYG	pHMOs_gluc	0.000190826	***	mPYG/pHMOs_gluc
Bifidobacterium_longum_subsp_longum_IATA033	auc	mPYG_gluc	pHMOs_gluc	0.000190826	***	mPYG_gluc/pHMOs_gluc
Bifidobacterium_longum_subsp_longum_IATA033	auc	pHMOs	pHMOs_gluc	0.000318214	***	pHMOs/pHMOs_gluc
Bifidobacterium_longum_subsp_longum_IATA034	auc	mPYG	pHMOs	0.00253688	**	mPYG/pHMOs
Bifidobacterium_longum_subsp_longum_IATA034	auc	mPYG	pHMOs_gluc	0.026093	*	mPYG/pHMOs_gluc
Bifidobacterium_longum_subsp_longum_IATA034	auc	mPYG_gluc	pHMOs_gluc	0.0627273	ns	mPYG_gluc/pHMOs_gluc
Bifidobacterium_longum_subsp_longum_IATA034	auc	pHMOs	pHMOs_gluc	0.0880876	ns	pHMOs/pHMOs_gluc
Bifidobacterium_longum_subsp_longum_IATA062	auc	mPYG	pHMOs	0.00496241	**	mPYG/pHMOs
Bifidobacterium_longum_subsp_longum_IATA062	auc	mPYG	pHMOs_gluc	0.0180597	*	mPYG/pHMOs_gluc
Bifidobacterium_longum_subsp_longum_IATA062	auc	mPYG_gluc	pHMOs_gluc	0.529307	ns	mPYG_gluc/pHMOs_gluc
Bifidobacterium_longum_subsp_longum_IATA062	auc	pHMOs	pHMOs_gluc	0.0275	*	pHMOs/pHMOs_gluc
Bifidobacterium_longum_subsp_longum_IATA075	auc	mPYG	pHMOs	0.000190826	***	mPYG/pHMOs
Bifidobacterium_longum_subsp_longum_IATA075	auc	mPYG	pHMOs_gluc	0.00172174	**	mPYG/pHMOs_gluc
Bifidobacterium_longum_subsp_longum_IATA075	auc	mPYG_gluc	pHMOs_gluc	0.00195585	**	mPYG_gluc/pHMOs_gluc
Bifidobacterium_longum_subsp_longum_IATA075	auc	pHMOs	pHMOs_gluc	0.00136552	**	pHMOs/pHMOs_gluc
Bifidobacterium_longum_subsp_longum_IATA107	auc	mPYG	pHMOs	0.0165829	*	mPYG/pHMOs
Bifidobacterium_longum_subsp_longum_IATA107	auc	mPYG	pHMOs_gluc	0.0125543	*	mPYG/pHMOs_gluc
Bifidobacterium_longum_subsp_longum_IATA107	auc	mPYG_gluc	pHMOs_gluc	0.0838306	ns	mPYG_gluc/pHMOs_gluc
Bifidobacterium_longum_subsp_longum_IATA107	auc	pHMOs	pHMOs_gluc	0.0405263	*	pHMOs/pHMOs_gluc
Bifidobacterium_longum_subsp_longum_IATA116	auc	mPYG	pHMOs	0.022	*	mPYG/pHMOs
Bifidobacterium_longum_subsp_longum_IATA116	auc	mPYG	pHMOs_gluc	0.00177257	**	mPYG/pHMOs_gluc
Bifidobacterium_longum_subsp_longum_IATA116	auc	mPYG_gluc	pHMOs_gluc	0.000431129	***	mPYG_gluc/pHMOs_gluc
Bifidobacterium_longum_subsp_longum_IATA116	auc	pHMOs	pHMOs_gluc	0.186679	ns	pHMOs/pHMOs_gluc
Bifidobacterium_longum_subsp_longum_IATA137	auc	mPYG	pHMOs	0.0890476	ns	mPYG/pHMOs
Bifidobacterium_longum_subsp_longum_IATA137	auc	mPYG	pHMOs_gluc	0.000190826	***	mPYG/pHMOs_gluc
Bifidobacterium_longum_subsp_longum_IATA137	auc	mPYG_gluc	pHMOs_gluc	0.000969375	***	mPYG_gluc/pHMOs_gluc
Bifidobacterium_longum_subsp_longum_IATA137	auc	pHMOs	pHMOs_gluc	0.001615	**	pHMOs/pHMOs_gluc
Bifidobacterium_longum_subsp_longum_IATA144	auc	mPYG	pHMOs	0.0605	ns	mPYG/pHMOs
Bifidobacterium_longum_subsp_longum_IATA144	auc	mPYG	pHMOs_gluc	0.000504281	***	mPYG/pHMOs_gluc
Bifidobacterium_longum_subsp_longum_IATA144	auc	mPYG_gluc	pHMOs_gluc	0.000792805	***	mPYG_gluc/pHMOs_gluc
Bifidobacterium_longum_subsp_longum_IATA144	auc	pHMOs	pHMOs_gluc	0.0014135	**	pHMOs/pHMOs_gluc
Bifidobacterium_pseudocatenulatum_IATA044	auc	mPYG	pHMOs	0.00655629	**	mPYG/pHMOs
Bifidobacterium_pseudocatenulatum_IATA044	auc	mPYG	pHMOs_gluc	0.0111864	*	mPYG/pHMOs_gluc
Bifidobacterium_pseudocatenulatum_IATA044	auc	mPYG_gluc	pHMOs_gluc	0.451111	ns	mPYG_gluc/pHMOs_gluc
Bifidobacterium_pseudocatenulatum_IATA044	auc	pHMOs	pHMOs_gluc	0.00655629	**	pHMOs/pHMOs_gluc
Bifidobacterium_pseudocatenulatum_IATA160	auc	mPYG	pHMOs	7.21E-05	****	mPYG/pHMOs
Bifidobacterium_pseudocatenulatum_IATA160	auc	mPYG	pHMOs_gluc	0.21723	ns	mPYG/pHMOs_gluc
Bifidobacterium_pseudocatenulatum_IATA160	auc	mPYG_gluc	pHMOs_gluc	0.325448	ns	mPYG_gluc/pHMOs_gluc
Bifidobacterium_pseudocatenulatum_IATA160	auc	pHMOs	pHMOs_gluc	0.802759	ns	pHMOs/pHMOs_gluc
Bifidobacterium_adolescentis_IATA158	auc	mPYG	pHMOs	1.74E-05	****	mPYG/pHMOs
Bifidobacterium_adolescentis_IATA158	auc	mPYG	pHMOs_gluc	0.000157154	***	mPYG/pHMOs_gluc
Bifidobacterium_adolescentis_IATA158	auc	mPYG_gluc	pHMOs_gluc	0.0006475	***	mPYG_gluc/pHMOs_gluc
Bifidobacterium_adolescentis_IATA158	auc	pHMOs	pHMOs_gluc	0.0111628	*	pHMOs/pHMOs_gluc
Bifidobacterium_animalis_subsp_lactis_IATA008	auc	mPYG	pHMOs	0.00469565	**	mPYG/pHMOs
Bifidobacterium_animalis_subsp_lactis_IATA008	auc	mPYG	pHMOs_gluc	0.000150857	***	mPYG/pHMOs_gluc
Bifidobacterium_animalis_subsp_lactis_IATA008	auc	mPYG_gluc	pHMOs_gluc	0.000176786	***	mPYG_gluc/pHMOs_gluc
Bifidobacterium_animalis_subsp_lactis_IATA008	auc	pHMOs	pHMOs_gluc	0.000157154	***	pHMOs/pHMOs_gluc
Bifidobacterium_animalis_subsp_lactis_IATA021	auc	mPYG	pHMOs	0.0145588	*	mPYG/pHMOs
Bifidobacterium_animalis_subsp_lactis_IATA021	auc	mPYG	pHMOs_gluc	0.00171391	**	mPYG/pHMOs_gluc
Bifidobacterium_animalis_subsp_lactis_IATA021	auc	mPYG_gluc	pHMOs_gluc	0.0016	**	mPYG_gluc/pHMOs_gluc
Bifidobacterium_animalis_subsp_lactis_IATA021	auc	pHMOs	pHMOs_gluc	0.00171391	**	pHMOs/pHMOs_gluc
Bifidobacterium_bifidum_IATA001	auc	mPYG	pHMOs	0.00173077	**	mPYG/pHMOs
Bifidobacterium_bifidum_IATA001	auc	mPYG	pHMOs_gluc	0.00173077	**	mPYG/pHMOs_gluc
Bifidobacterium_bifidum_IATA001	auc	mPYG_gluc	pHMOs_gluc	0.00173077	**	mPYG_gluc/pHMOs_gluc
Bifidobacterium_bifidum_IATA001	auc	pHMOs	pHMOs_gluc	0.0741176	ns	pHMOs/pHMOs_gluc
Bifidobacterium_bifidum_IATA016	auc	mPYG	pHMOs	0.00333333	**	mPYG/pHMOs
Bifidobacterium_bifidum_IATA016	auc	mPYG	pHMOs_gluc	0.0440816	*	mPYG/pHMOs_gluc
Bifidobacterium_bifidum_IATA016	auc	mPYG_gluc	pHMOs_gluc	0.0440816	*	mPYG_gluc/pHMOs_gluc
Bifidobacterium_bifidum_IATA016	auc	pHMOs	pHMOs_gluc	0.139245	ns	pHMOs/pHMOs_gluc
Bifidobacterium_bifidum_IATA138	auc	mPYG	pHMOs	0.000736579	***	mPYG/pHMOs
Bifidobacterium_bifidum_IATA138	auc	mPYG	pHMOs_gluc	0.000628732	***	mPYG/pHMOs_gluc
Bifidobacterium_bifidum_IATA138	auc	mPYG_gluc	pHMOs_gluc	0.000462462	***	mPYG_gluc/pHMOs_gluc
Bifidobacterium_bifidum_IATA138	auc	pHMOs	pHMOs_gluc	0.000341654	***	pHMOs/pHMOs_gluc
Bifidobacterium_bifidum_IATA139	auc	mPYG	pHMOs	0.0440816	*	mPYG/pHMOs
Bifidobacterium_bifidum_IATA139	auc	mPYG	pHMOs_gluc	0.006	**	mPYG/pHMOs_gluc
Bifidobacterium_bifidum_IATA139	auc	mPYG_gluc	pHMOs_gluc	0.006	**	mPYG_gluc/pHMOs_gluc
Bifidobacterium_bifidum_IATA139	auc	pHMOs	pHMOs_gluc	0.314471	ns	pHMOs/pHMOs_gluc
Bifidobacterium_bifidum_IATA148	auc	mPYG	pHMOs	0.000104	***	mPYG/pHMOs
Bifidobacterium_bifidum_IATA148	auc	mPYG	pHMOs_gluc	0.00878049	**	mPYG/pHMOs_gluc
Bifidobacterium_bifidum_IATA148	auc	mPYG_gluc	pHMOs_gluc	0.00878049	**	mPYG_gluc/pHMOs_gluc
Bifidobacterium_bifidum_IATA148	auc	pHMOs	pHMOs_gluc	0.0202817	*	pHMOs/pHMOs_gluc
Bifidobacterium_breve_IATA027	auc	mPYG	pHMOs	0.000402545	***	mPYG/pHMOs
Bifidobacterium_breve_IATA027	auc	mPYG	pHMOs_gluc	0.000213882	***	mPYG/pHMOs_gluc
Bifidobacterium_breve_IATA027	auc	mPYG_gluc	pHMOs_gluc	0.000213882	***	mPYG_gluc/pHMOs_gluc
Bifidobacterium_breve_IATA027	auc	pHMOs	pHMOs_gluc	0.0784615	ns	pHMOs/pHMOs_gluc
Bifidobacterium_breve_IATA077	auc	mPYG	pHMOs	0.000279957	***	mPYG/pHMOs
Bifidobacterium_breve_IATA077	auc	mPYG	pHMOs_gluc	0.000462462	***	mPYG/pHMOs_gluc
Bifidobacterium_breve_IATA077	auc	mPYG_gluc	pHMOs_gluc	0.000258	***	mPYG_gluc/pHMOs_gluc
Bifidobacterium_breve_IATA077	auc	pHMOs	pHMOs_gluc	0.00173077	**	pHMOs/pHMOs_gluc
Bifidobacterium_breve_IATA084	auc	mPYG	pHMOs	0.000432632	***	mPYG/pHMOs
Bifidobacterium_breve_IATA084	auc	mPYG	pHMOs_gluc	0.000462462	***	mPYG/pHMOs_gluc
Bifidobacterium_breve_IATA084	auc	mPYG_gluc	pHMOs_gluc	3.15E-05	****	mPYG_gluc/pHMOs_gluc
Bifidobacterium_breve_IATA084	auc	pHMOs	pHMOs_gluc	0.683182	ns	pHMOs/pHMOs_gluc
Bifidobacterium_longum_subsp_infantis_IATA045	auc	mPYG	pHMOs	0.000688378	***	mPYG/pHMOs
Bifidobacterium_longum_subsp_infantis_IATA045	auc	mPYG	pHMOs_gluc	0.000971111	***	mPYG/pHMOs_gluc
Bifidobacterium_longum_subsp_infantis_IATA045	auc	mPYG_gluc	pHMOs_gluc	0.000736579	***	mPYG_gluc/pHMOs_gluc
Bifidobacterium_longum_subsp_infantis_IATA045	auc	pHMOs	pHMOs_gluc	0.323158	ns	pHMOs/pHMOs_gluc
Bifidobacterium_longum_subsp_longum_IATA003	auc	mPYG	pHMOs	0.000157154	***	mPYG/pHMOs
Bifidobacterium_longum_subsp_longum_IATA003	auc	mPYG	pHMOs_gluc	0.00333333	**	mPYG/pHMOs_gluc
Bifidobacterium_longum_subsp_longum_IATA003	auc	mPYG_gluc	pHMOs_gluc	0.00173077	**	mPYG_gluc/pHMOs_gluc
Bifidobacterium_longum_subsp_longum_IATA003	auc	pHMOs	pHMOs_gluc	0.0934177	ns	pHMOs/pHMOs_gluc
Bifidobacterium_longum_subsp_longum_IATA015	auc	mPYG	pHMOs	5.22E-08	****	mPYG/pHMOs
Bifidobacterium_longum_subsp_longum_IATA015	auc	mPYG	pHMOs_gluc	0.0766452	ns	mPYG/pHMOs_gluc
Bifidobacterium_longum_subsp_longum_IATA015	auc	mPYG_gluc	pHMOs_gluc	0.194356	ns	mPYG_gluc/pHMOs_gluc
Bifidobacterium_longum_subsp_longum_IATA015	auc	pHMOs	pHMOs_gluc	1.14E-05	****	pHMOs/pHMOs_gluc
Bifidobacterium_longum_subsp_longum_IATA033	auc	mPYG	pHMOs	0.000275571	***	mPYG/pHMOs
Bifidobacterium_longum_subsp_longum_IATA033	auc	mPYG	pHMOs_gluc	0.156375	ns	mPYG/pHMOs_gluc
Bifidobacterium_longum_subsp_longum_IATA033	auc	mPYG_gluc	pHMOs_gluc	0.166584	ns	mPYG_gluc/pHMOs_gluc
Bifidobacterium_longum_subsp_longum_IATA033	auc	pHMOs	pHMOs_gluc	0.000494328	***	pHMOs/pHMOs_gluc
Bifidobacterium_longum_subsp_longum_IATA062	auc	mPYG	pHMOs	0.000279	***	mPYG/pHMOs
Bifidobacterium_longum_subsp_longum_IATA062	auc	mPYG	pHMOs_gluc	0.000366792	***	mPYG/pHMOs_gluc
Bifidobacterium_longum_subsp_longum_IATA062	auc	mPYG_gluc	pHMOs_gluc	0.000157154	***	mPYG_gluc/pHMOs_gluc
Bifidobacterium_longum_subsp_longum_IATA062	auc	pHMOs	pHMOs_gluc	6.99E-05	****	pHMOs/pHMOs_gluc
Bifidobacterium_longum_subsp_longum_IATA116	auc	mPYG	pHMOs	0.000219405	***	mPYG/pHMOs
Bifidobacterium_longum_subsp_longum_IATA116	auc	mPYG	pHMOs_gluc	0.000341654	***	mPYG/pHMOs_gluc
Bifidobacterium_longum_subsp_longum_IATA116	auc	mPYG_gluc	pHMOs_gluc	0.000279	***	mPYG_gluc/pHMOs_gluc
Bifidobacterium_longum_subsp_longum_IATA116	auc	pHMOs	pHMOs_gluc	0.353721	ns	pHMOs/pHMOs_gluc
Bifidobacterium_longum_subsp_longum_IATA144	auc	mPYG	pHMOs	0.302143	ns	mPYG/pHMOs
Bifidobacterium_longum_subsp_longum_IATA144	auc	mPYG	pHMOs_gluc	0.000668219	***	mPYG/pHMOs_gluc
Bifidobacterium_longum_subsp_longum_IATA144	auc	mPYG_gluc	pHMOs_gluc	0.000157154	***	mPYG_gluc/pHMOs_gluc
Bifidobacterium_longum_subsp_longum_IATA144	auc	pHMOs	pHMOs_gluc	0.000805385	***	pHMOs/pHMOs_gluc
Bifidobacterium_pseudocatenulatum_IATA044	auc	mPYG	pHMOs	0.000780779	***	mPYG/pHMOs
Bifidobacterium_pseudocatenulatum_IATA044	auc	mPYG	pHMOs_gluc	0.000462462	***	mPYG/pHMOs_gluc
Bifidobacterium_pseudocatenulatum_IATA044	auc	mPYG_gluc	pHMOs_gluc	0.000537391	***	mPYG_gluc/pHMOs_gluc
Bifidobacterium_pseudocatenulatum_IATA044	auc	pHMOs	pHMOs_gluc	0.93	ns	pHMOs/pHMOs_gluc
Bifidobacterium_pseudocatenulatum_IATA058	auc	mPYG	pHMOs	0.00026685	***	mPYG/pHMOs
Bifidobacterium_pseudocatenulatum_IATA058	auc	mPYG	pHMOs_gluc	0.00100756	**	mPYG/pHMOs_gluc
Bifidobacterium_pseudocatenulatum_IATA058	auc	mPYG_gluc	pHMOs_gluc	0.00096975	***	mPYG_gluc/pHMOs_gluc
Bifidobacterium_pseudocatenulatum_IATA058	auc	pHMOs	pHMOs_gluc	0.0603947	ns	pHMOs/pHMOs_gluc
Bifidobacterium_pseudocatenulatum_IATA160	auc	mPYG	pHMOs	0.000471818	***	mPYG/pHMOs
Bifidobacterium_pseudocatenulatum_IATA160	auc	mPYG	pHMOs_gluc	0.006	**	mPYG/pHMOs_gluc
Bifidobacterium_pseudocatenulatum_IATA160	auc	mPYG_gluc	pHMOs_gluc	0.00743802	**	mPYG_gluc/pHMOs_gluc
Bifidobacterium_pseudocatenulatum_IATA160	auc	pHMOs	pHMOs_gluc	0.03	*	pHMOs/pHMOs_gluc

## Sheet: r
Species	Metric	group1	group2	p.adj	p.adj.signif	comparison
Bifidobacterium_adolescentis_IATA066	r	mPYG	pHMOs	0.00964912	**	mPYG/pHMOs
Bifidobacterium_adolescentis_IATA066	r	mPYG_gluc	pHMOs	0.00485294	**	mPYG_gluc/pHMOs
Bifidobacterium_adolescentis_IATA066	r	mPYG_gluc	pHMOs_gluc	0.0193171	*	mPYG_gluc/pHMOs_gluc
Bifidobacterium_adolescentis_IATA066	r	pHMOs	pHMOs_gluc	0.00164566	**	pHMOs/pHMOs_gluc
Bifidobacterium_adolescentis_IATA096	r	mPYG	pHMOs	0.00804878	**	mPYG/pHMOs
Bifidobacterium_adolescentis_IATA096	r	mPYG_gluc	pHMOs	0.00485294	**	mPYG_gluc/pHMOs
Bifidobacterium_adolescentis_IATA096	r	mPYG_gluc	pHMOs_gluc	0.0700408	ns	mPYG_gluc/pHMOs_gluc
Bifidobacterium_adolescentis_IATA096	r	pHMOs	pHMOs_gluc	0.00279661	**	pHMOs/pHMOs_gluc
Bifidobacterium_adolescentis_IATA101	r	mPYG	pHMOs	0.0246729	*	mPYG/pHMOs
Bifidobacterium_adolescentis_IATA101	r	mPYG_gluc	pHMOs	0.00804878	**	mPYG_gluc/pHMOs
Bifidobacterium_adolescentis_IATA101	r	mPYG_gluc	pHMOs_gluc	0.102326	ns	mPYG_gluc/pHMOs_gluc
Bifidobacterium_adolescentis_IATA101	r	pHMOs	pHMOs_gluc	0.00964912	**	pHMOs/pHMOs_gluc
Bifidobacterium_adolescentis_IATA158	r	mPYG	pHMOs	0.00664429	**	mPYG/pHMOs
Bifidobacterium_adolescentis_IATA158	r	mPYG_gluc	pHMOs	0.00164566	**	mPYG_gluc/pHMOs
Bifidobacterium_adolescentis_IATA158	r	mPYG_gluc	pHMOs_gluc	0.00099	***	mPYG_gluc/pHMOs_gluc
Bifidobacterium_adolescentis_IATA158	r	pHMOs	pHMOs_gluc	0.000237947	***	pHMOs/pHMOs_gluc
Bifidobacterium_animalis_subsp_lactis_IATA008	r	mPYG	pHMOs	0.3245	ns	mPYG/pHMOs
Bifidobacterium_animalis_subsp_lactis_IATA008	r	mPYG_gluc	pHMOs	0.00485294	**	mPYG_gluc/pHMOs
Bifidobacterium_animalis_subsp_lactis_IATA008	r	mPYG_gluc	pHMOs_gluc	0.161387	ns	mPYG_gluc/pHMOs_gluc
Bifidobacterium_animalis_subsp_lactis_IATA008	r	pHMOs	pHMOs_gluc	0.00664429	**	pHMOs/pHMOs_gluc
Bifidobacterium_animalis_subsp_lactis_IATA010	r	mPYG	pHMOs	0.000294	***	mPYG/pHMOs
Bifidobacterium_animalis_subsp_lactis_IATA010	r	mPYG_gluc	pHMOs	0.000553865	***	mPYG_gluc/pHMOs
Bifidobacterium_animalis_subsp_lactis_IATA010	r	mPYG_gluc	pHMOs_gluc	0.000807447	***	mPYG_gluc/pHMOs_gluc
Bifidobacterium_animalis_subsp_lactis_IATA010	r	pHMOs	pHMOs_gluc	0.00485294	**	pHMOs/pHMOs_gluc
Bifidobacterium_animalis_subsp_lactis_IATA020	r	mPYG	pHMOs	0.0379646	*	mPYG/pHMOs
Bifidobacterium_animalis_subsp_lactis_IATA020	r	mPYG_gluc	pHMOs	0.0141935	*	mPYG_gluc/pHMOs
Bifidobacterium_animalis_subsp_lactis_IATA020	r	mPYG_gluc	pHMOs_gluc	0.471731	ns	mPYG_gluc/pHMOs_gluc
Bifidobacterium_animalis_subsp_lactis_IATA020	r	pHMOs	pHMOs_gluc	0.00138217	**	pHMOs/pHMOs_gluc
Bifidobacterium_animalis_subsp_lactis_IATA021	r	mPYG	pHMOs	0.11	ns	mPYG/pHMOs
Bifidobacterium_animalis_subsp_lactis_IATA021	r	mPYG_gluc	pHMOs	0.282534	ns	mPYG_gluc/pHMOs
Bifidobacterium_animalis_subsp_lactis_IATA021	r	mPYG_gluc	pHMOs_gluc	0.884768	ns	mPYG_gluc/pHMOs_gluc
Bifidobacterium_animalis_subsp_lactis_IATA021	r	pHMOs	pHMOs_gluc	0.240103	ns	pHMOs/pHMOs_gluc
Bifidobacterium_animalis_subsp_lactis_IATA029	r	mPYG	pHMOs	0.141949	ns	mPYG/pHMOs
Bifidobacterium_animalis_subsp_lactis_IATA029	r	mPYG_gluc	pHMOs	0.0167513	*	mPYG_gluc/pHMOs
Bifidobacterium_animalis_subsp_lactis_IATA029	r	mPYG_gluc	pHMOs_gluc	0.189075	ns	mPYG_gluc/pHMOs_gluc
Bifidobacterium_animalis_subsp_lactis_IATA029	r	pHMOs	pHMOs_gluc	0.00194894	**	pHMOs/pHMOs_gluc
Bifidobacterium_animalis_subsp_lactis_IATA135	r	mPYG	pHMOs	0.0167513	*	mPYG/pHMOs
Bifidobacterium_animalis_subsp_lactis_IATA135	r	mPYG_gluc	pHMOs	0.0167513	*	mPYG_gluc/pHMOs
Bifidobacterium_animalis_subsp_lactis_IATA135	r	mPYG_gluc	pHMOs_gluc	0.060249	ns	mPYG_gluc/pHMOs_gluc
Bifidobacterium_animalis_subsp_lactis_IATA135	r	pHMOs	pHMOs_gluc	0.0815139	ns	pHMOs/pHMOs_gluc
Bifidobacterium_animalis_subsp_lactis_IATA142	r	mPYG	pHMOs	0.28861	ns	mPYG/pHMOs
Bifidobacterium_animalis_subsp_lactis_IATA142	r	mPYG_gluc	pHMOs	0.378058	ns	mPYG_gluc/pHMOs
Bifidobacterium_animalis_subsp_lactis_IATA142	r	mPYG_gluc	pHMOs_gluc	0.964924	ns	mPYG_gluc/pHMOs_gluc
Bifidobacterium_animalis_subsp_lactis_IATA142	r	pHMOs	pHMOs_gluc	0.376071	ns	pHMOs/pHMOs_gluc
Bifidobacterium_animalis_subsp_lactis_IATA143	r	mPYG	pHMOs	0.00485294	**	mPYG/pHMOs
Bifidobacterium_animalis_subsp_lactis_IATA143	r	mPYG_gluc	pHMOs	0.0110615	*	mPYG_gluc/pHMOs
Bifidobacterium_animalis_subsp_lactis_IATA143	r	mPYG_gluc	pHMOs_gluc	0.00138217	**	mPYG_gluc/pHMOs_gluc
Bifidobacterium_animalis_subsp_lactis_IATA143	r	pHMOs	pHMOs_gluc	0.00279661	**	pHMOs/pHMOs_gluc
Bifidobacterium_bifidum_IATA001	r	mPYG	pHMOs	0.00964912	**	mPYG/pHMOs
Bifidobacterium_bifidum_IATA001	r	mPYG_gluc	pHMOs	0.00279661	**	mPYG_gluc/pHMOs
Bifidobacterium_bifidum_IATA001	r	mPYG_gluc	pHMOs_gluc	0.00485294	**	mPYG_gluc/pHMOs_gluc
Bifidobacterium_bifidum_IATA001	r	pHMOs	pHMOs_gluc	0.102326	ns	pHMOs/pHMOs_gluc
Bifidobacterium_bifidum_IATA005	r	mPYG	pHMOs	0.00804878	**	mPYG/pHMOs
Bifidobacterium_bifidum_IATA005	r	mPYG_gluc	pHMOs	0.00485294	**	mPYG_gluc/pHMOs
Bifidobacterium_bifidum_IATA005	r	mPYG_gluc	pHMOs_gluc	0.00485294	**	mPYG_gluc/pHMOs_gluc
Bifidobacterium_bifidum_IATA005	r	pHMOs	pHMOs_gluc	0.0414286	*	pHMOs/pHMOs_gluc
Bifidobacterium_bifidum_IATA016	r	mPYG	pHMOs	0.000863077	***	mPYG/pHMOs
Bifidobacterium_bifidum_IATA016	r	mPYG_gluc	pHMOs	0.00664429	**	mPYG_gluc/pHMOs
Bifidobacterium_bifidum_IATA016	r	mPYG_gluc	pHMOs_gluc	0.0167513	*	mPYG_gluc/pHMOs_gluc
Bifidobacterium_bifidum_IATA016	r	pHMOs	pHMOs_gluc	0.0390789	*	pHMOs/pHMOs_gluc
Bifidobacterium_bifidum_IATA039	r	mPYG	pHMOs	0.00279661	**	mPYG/pHMOs
Bifidobacterium_bifidum_IATA039	r	mPYG_gluc	pHMOs	0.00138972	**	mPYG_gluc/pHMOs
Bifidobacterium_bifidum_IATA039	r	mPYG_gluc	pHMOs_gluc	0.00485294	**	mPYG_gluc/pHMOs_gluc
Bifidobacterium_bifidum_IATA039	r	pHMOs	pHMOs_gluc	0.0110615	*	pHMOs/pHMOs_gluc
Bifidobacterium_bifidum_IATA049	r	mPYG	pHMOs	0.0298643	*	mPYG/pHMOs
Bifidobacterium_bifidum_IATA049	r	mPYG_gluc	pHMOs	0.213868	ns	mPYG_gluc/pHMOs
Bifidobacterium_bifidum_IATA049	r	mPYG_gluc	pHMOs_gluc	0.00664429	**	mPYG_gluc/pHMOs_gluc
Bifidobacterium_bifidum_IATA049	r	pHMOs	pHMOs_gluc	0.0996471	ns	pHMOs/pHMOs_gluc
Bifidobacterium_bifidum_IATA102	r	mPYG	pHMOs	0.0246729	*	mPYG/pHMOs
Bifidobacterium_bifidum_IATA102	r	mPYG_gluc	pHMOs	0.110418	ns	mPYG_gluc/pHMOs
Bifidobacterium_bifidum_IATA102	r	mPYG_gluc	pHMOs_gluc	0.125597	ns	mPYG_gluc/pHMOs_gluc
Bifidobacterium_bifidum_IATA102	r	pHMOs	pHMOs_gluc	0.934495	ns	pHMOs/pHMOs_gluc
Bifidobacterium_bifidum_IATA123	r	mPYG	pHMOs	0.0221053	*	mPYG/pHMOs
Bifidobacterium_bifidum_IATA123	r	mPYG_gluc	pHMOs	0.0167513	*	mPYG_gluc/pHMOs
Bifidobacterium_bifidum_IATA123	r	mPYG_gluc	pHMOs_gluc	0.142637	ns	mPYG_gluc/pHMOs_gluc
Bifidobacterium_bifidum_IATA123	r	pHMOs	pHMOs_gluc	0.249485	ns	pHMOs/pHMOs_gluc
Bifidobacterium_bifidum_IATA139	r	mPYG	pHMOs	0.059125	ns	mPYG/pHMOs
Bifidobacterium_bifidum_IATA139	r	mPYG_gluc	pHMOs	0.0579916	ns	mPYG_gluc/pHMOs
Bifidobacterium_bifidum_IATA139	r	mPYG_gluc	pHMOs_gluc	0.0167513	*	mPYG_gluc/pHMOs_gluc
Bifidobacterium_bifidum_IATA139	r	pHMOs	pHMOs_gluc	0.182806	ns	pHMOs/pHMOs_gluc
Bifidobacterium_bifidum_IATA148	r	mPYG	pHMOs	4.69E-05	****	mPYG/pHMOs
Bifidobacterium_bifidum_IATA148	r	mPYG_gluc	pHMOs	0.000488	***	mPYG_gluc/pHMOs
Bifidobacterium_bifidum_IATA148	r	mPYG_gluc	pHMOs_gluc	0.385355	ns	mPYG_gluc/pHMOs_gluc
Bifidobacterium_bifidum_IATA148	r	pHMOs	pHMOs_gluc	8.81E-05	****	pHMOs/pHMOs_gluc
Bifidobacterium_breve_IATA027	r	mPYG	pHMOs	0.133948	ns	mPYG/pHMOs
Bifidobacterium_breve_IATA027	r	mPYG_gluc	pHMOs	0.00279661	**	mPYG_gluc/pHMOs
Bifidobacterium_breve_IATA027	r	mPYG_gluc	pHMOs_gluc	0.00485294	**	mPYG_gluc/pHMOs_gluc
Bifidobacterium_breve_IATA027	r	pHMOs	pHMOs_gluc	0.643448	ns	pHMOs/pHMOs_gluc
Bifidobacterium_breve_IATA048	r	mPYG	pHMOs	0.190745	ns	mPYG/pHMOs
Bifidobacterium_breve_IATA048	r	mPYG_gluc	pHMOs	0.689906	ns	mPYG_gluc/pHMOs
Bifidobacterium_breve_IATA048	r	mPYG_gluc	pHMOs_gluc	0.00279661	**	mPYG_gluc/pHMOs_gluc
Bifidobacterium_breve_IATA048	r	pHMOs	pHMOs_gluc	0.064918	ns	pHMOs/pHMOs_gluc
Bifidobacterium_breve_IATA077	r	mPYG	pHMOs	0.00804878	**	mPYG/pHMOs
Bifidobacterium_breve_IATA077	r	mPYG_gluc	pHMOs	0.0110615	*	mPYG_gluc/pHMOs
Bifidobacterium_breve_IATA077	r	mPYG_gluc	pHMOs_gluc	0.00279661	**	mPYG_gluc/pHMOs_gluc
Bifidobacterium_breve_IATA077	r	pHMOs	pHMOs_gluc	0.471731	ns	pHMOs/pHMOs_gluc
Bifidobacterium_breve_IATA084	r	mPYG	pHMOs	0.00251842	**	mPYG/pHMOs
Bifidobacterium_breve_IATA084	r	mPYG_gluc	pHMOs	0.00243913	**	mPYG_gluc/pHMOs
Bifidobacterium_breve_IATA084	r	mPYG_gluc	pHMOs_gluc	0.00028215	***	mPYG_gluc/pHMOs_gluc
Bifidobacterium_breve_IATA084	r	pHMOs	pHMOs_gluc	0.00664429	**	pHMOs/pHMOs_gluc
Bifidobacterium_breve_IATA131	r	mPYG	pHMOs	0.00194894	**	mPYG/pHMOs
Bifidobacterium_breve_IATA131	r	mPYG_gluc	pHMOs	0.000760435	***	mPYG_gluc/pHMOs
Bifidobacterium_breve_IATA131	r	mPYG_gluc	pHMOs_gluc	8.81E-05	****	mPYG_gluc/pHMOs_gluc
Bifidobacterium_breve_IATA131	r	pHMOs	pHMOs_gluc	0.000701462	***	pHMOs/pHMOs_gluc
Bifidobacterium_breve_IATA136	r	mPYG	pHMOs	0.00804878	**	mPYG/pHMOs
Bifidobacterium_breve_IATA136	r	mPYG_gluc	pHMOs	0.00664429	**	mPYG_gluc/pHMOs
Bifidobacterium_breve_IATA136	r	mPYG_gluc	pHMOs_gluc	0.000176453	***	mPYG_gluc/pHMOs_gluc
Bifidobacterium_breve_IATA136	r	pHMOs	pHMOs_gluc	0.0324107	*	pHMOs/pHMOs_gluc
Bifidobacterium_breve_IATA153	r	mPYG	pHMOs	0.00277723	**	mPYG/pHMOs
Bifidobacterium_breve_IATA153	r	mPYG_gluc	pHMOs	0.00804878	**	mPYG_gluc/pHMOs
Bifidobacterium_breve_IATA153	r	mPYG_gluc	pHMOs_gluc	0.00155833	**	mPYG_gluc/pHMOs_gluc
Bifidobacterium_breve_IATA153	r	pHMOs	pHMOs_gluc	0.00804878	**	pHMOs/pHMOs_gluc
Bifidobacterium_longum_subsp_infantis_IATA045	r	mPYG	pHMOs	0.00222567	**	mPYG/pHMOs
Bifidobacterium_longum_subsp_infantis_IATA045	r	mPYG_gluc	pHMOs	0.0010175	**	mPYG_gluc/pHMOs
Bifidobacterium_longum_subsp_infantis_IATA045	r	mPYG_gluc	pHMOs_gluc	0.00804878	**	mPYG_gluc/pHMOs_gluc
Bifidobacterium_longum_subsp_infantis_IATA045	r	pHMOs	pHMOs_gluc	0.370847	ns	pHMOs/pHMOs_gluc
Bifidobacterium_longum_subsp_infantis_IATA104	r	mPYG	pHMOs	0.00114148	**	mPYG/pHMOs
Bifidobacterium_longum_subsp_infantis_IATA104	r	mPYG_gluc	pHMOs	8.81E-05	****	mPYG_gluc/pHMOs
Bifidobacterium_longum_subsp_infantis_IATA104	r	mPYG_gluc	pHMOs_gluc	8.81E-05	****	mPYG_gluc/pHMOs_gluc
Bifidobacterium_longum_subsp_infantis_IATA104	r	pHMOs	pHMOs_gluc	0.296554	ns	pHMOs/pHMOs_gluc
Bifidobacterium_longum_subsp_infantis_IATA105	r	mPYG	pHMOs	0.000476667	***	mPYG/pHMOs
Bifidobacterium_longum_subsp_infantis_IATA105	r	mPYG_gluc	pHMOs	8.81E-05	****	mPYG_gluc/pHMOs
Bifidobacterium_longum_subsp_infantis_IATA105	r	mPYG_gluc	pHMOs_gluc	0.00485294	**	mPYG_gluc/pHMOs_gluc
Bifidobacterium_longum_subsp_infantis_IATA105	r	pHMOs	pHMOs_gluc	0.169783	ns	pHMOs/pHMOs_gluc
Bifidobacterium_longum_subsp_longum_IATA003	r	mPYG	pHMOs	0.049359	*	mPYG/pHMOs
Bifidobacterium_longum_subsp_longum_IATA003	r	mPYG_gluc	pHMOs	0.335428	ns	mPYG_gluc/pHMOs
Bifidobacterium_longum_subsp_longum_IATA003	r	mPYG_gluc	pHMOs_gluc	0.921166	ns	mPYG_gluc/pHMOs_gluc
Bifidobacterium_longum_subsp_longum_IATA003	r	pHMOs	pHMOs_gluc	0.201021	ns	pHMOs/pHMOs_gluc
Bifidobacterium_longum_subsp_longum_IATA012	r	mPYG	pHMOs	0.00279661	**	mPYG/pHMOs
Bifidobacterium_longum_subsp_longum_IATA012	r	mPYG_gluc	pHMOs	0.00099	***	mPYG_gluc/pHMOs
Bifidobacterium_longum_subsp_longum_IATA012	r	mPYG_gluc	pHMOs_gluc	0.000740667	***	mPYG_gluc/pHMOs_gluc
Bifidobacterium_longum_subsp_longum_IATA012	r	pHMOs	pHMOs_gluc	0.950762	ns	pHMOs/pHMOs_gluc
Bifidobacterium_longum_subsp_longum_IATA015	r	mPYG	pHMOs	0.213868	ns	mPYG/pHMOs
Bifidobacterium_longum_subsp_longum_IATA015	r	mPYG_gluc	pHMOs	0.512396	ns	mPYG_gluc/pHMOs
Bifidobacterium_longum_subsp_longum_IATA015	r	mPYG_gluc	pHMOs_gluc	0.286224	ns	mPYG_gluc/pHMOs_gluc
Bifidobacterium_longum_subsp_longum_IATA015	r	pHMOs	pHMOs_gluc	0.297778	ns	pHMOs/pHMOs_gluc
Bifidobacterium_longum_subsp_longum_IATA033	r	mPYG	pHMOs	8.81E-05	****	mPYG/pHMOs
Bifidobacterium_longum_subsp_longum_IATA033	r	mPYG_gluc	pHMOs	0.0193171	*	mPYG_gluc/pHMOs
Bifidobacterium_longum_subsp_longum_IATA033	r	mPYG_gluc	pHMOs_gluc	0.000740667	***	mPYG_gluc/pHMOs_gluc
Bifidobacterium_longum_subsp_longum_IATA033	r	pHMOs	pHMOs_gluc	0.000488	***	pHMOs/pHMOs_gluc
Bifidobacterium_longum_subsp_longum_IATA034	r	mPYG	pHMOs	0.00194894	**	mPYG/pHMOs
Bifidobacterium_longum_subsp_longum_IATA034	r	mPYG_gluc	pHMOs	0.00174731	**	mPYG_gluc/pHMOs
Bifidobacterium_longum_subsp_longum_IATA034	r	mPYG_gluc	pHMOs_gluc	0.187393	ns	mPYG_gluc/pHMOs_gluc
Bifidobacterium_longum_subsp_longum_IATA034	r	pHMOs	pHMOs_gluc	0.00279661	**	pHMOs/pHMOs_gluc
Bifidobacterium_longum_subsp_longum_IATA062	r	mPYG	pHMOs	0.0708097	ns	mPYG/pHMOs
Bifidobacterium_longum_subsp_longum_IATA062	r	mPYG_gluc	pHMOs	0.283823	ns	mPYG_gluc/pHMOs
Bifidobacterium_longum_subsp_longum_IATA062	r	mPYG_gluc	pHMOs_gluc	0.728879	ns	mPYG_gluc/pHMOs_gluc
Bifidobacterium_longum_subsp_longum_IATA062	r	pHMOs	pHMOs_gluc	0.112895	ns	pHMOs/pHMOs_gluc
Bifidobacterium_longum_subsp_longum_IATA075	r	mPYG	pHMOs	0.00010978	***	mPYG/pHMOs
Bifidobacterium_longum_subsp_longum_IATA075	r	mPYG_gluc	pHMOs	0.00116769	**	mPYG_gluc/pHMOs
Bifidobacterium_longum_subsp_longum_IATA075	r	mPYG_gluc	pHMOs_gluc	0.00279661	**	mPYG_gluc/pHMOs_gluc
Bifidobacterium_longum_subsp_longum_IATA075	r	pHMOs	pHMOs_gluc	0.0234597	*	pHMOs/pHMOs_gluc
Bifidobacterium_longum_subsp_longum_IATA107	r	mPYG	pHMOs	0.0234597	*	mPYG/pHMOs
Bifidobacterium_longum_subsp_longum_IATA107	r	mPYG_gluc	pHMOs	0.0298643	*	mPYG_gluc/pHMOs
Bifidobacterium_longum_subsp_longum_IATA107	r	mPYG_gluc	pHMOs_gluc	0.321141	ns	mPYG_gluc/pHMOs_gluc
Bifidobacterium_longum_subsp_longum_IATA107	r	pHMOs	pHMOs_gluc	0.643448	ns	pHMOs/pHMOs_gluc
Bifidobacterium_longum_subsp_longum_IATA116	r	mPYG	pHMOs	0.00964912	**	mPYG/pHMOs
Bifidobacterium_longum_subsp_longum_IATA116	r	mPYG_gluc	pHMOs	0.00222659	**	mPYG_gluc/pHMOs
Bifidobacterium_longum_subsp_longum_IATA116	r	mPYG_gluc	pHMOs_gluc	0.000488	***	mPYG_gluc/pHMOs_gluc
Bifidobacterium_longum_subsp_longum_IATA116	r	pHMOs	pHMOs_gluc	0.00664429	**	pHMOs/pHMOs_gluc
Bifidobacterium_longum_subsp_longum_IATA137	r	mPYG	pHMOs	0.0246729	*	mPYG/pHMOs
Bifidobacterium_longum_subsp_longum_IATA137	r	mPYG_gluc	pHMOs	0.026093	*	mPYG_gluc/pHMOs
Bifidobacterium_longum_subsp_longum_IATA137	r	mPYG_gluc	pHMOs_gluc	0.00099	***	mPYG_gluc/pHMOs_gluc
Bifidobacterium_longum_subsp_longum_IATA137	r	pHMOs	pHMOs_gluc	0.000553865	***	pHMOs/pHMOs_gluc
Bifidobacterium_longum_subsp_longum_IATA144	r	mPYG	pHMOs	0.0324107	*	mPYG/pHMOs
Bifidobacterium_longum_subsp_longum_IATA144	r	mPYG_gluc	pHMOs	0.100547	ns	mPYG_gluc/pHMOs
Bifidobacterium_longum_subsp_longum_IATA144	r	mPYG_gluc	pHMOs_gluc	0.0781928	ns	mPYG_gluc/pHMOs_gluc
Bifidobacterium_longum_subsp_longum_IATA144	r	pHMOs	pHMOs_gluc	0.109154	ns	pHMOs/pHMOs_gluc
Bifidobacterium_pseudocatenulatum_IATA044	r	mPYG	pHMOs	0.00279661	**	mPYG/pHMOs
Bifidobacterium_pseudocatenulatum_IATA044	r	mPYG_gluc	pHMOs	0.00251842	**	mPYG_gluc/pHMOs
Bifidobacterium_pseudocatenulatum_IATA044	r	mPYG_gluc	pHMOs_gluc	0.0922441	ns	mPYG_gluc/pHMOs_gluc
Bifidobacterium_pseudocatenulatum_IATA044	r	pHMOs	pHMOs_gluc	0.00195698	**	pHMOs/pHMOs_gluc
Bifidobacterium_pseudocatenulatum_IATA160	r	mPYG	pHMOs	8.81E-05	****	mPYG/pHMOs
Bifidobacterium_pseudocatenulatum_IATA160	r	mPYG_gluc	pHMOs	8.35E-05	****	mPYG_gluc/pHMOs
Bifidobacterium_pseudocatenulatum_IATA160	r	mPYG_gluc	pHMOs_gluc	0.050339	ns	mPYG_gluc/pHMOs_gluc
Bifidobacterium_pseudocatenulatum_IATA160	r	pHMOs	pHMOs_gluc	0.0193171	*	pHMOs/pHMOs_gluc
Bifidobacterium_adolescentis_IATA158	r	mPYG	pHMOs	0.000516522	***	mPYG/pHMOs
Bifidobacterium_adolescentis_IATA158	r	mPYG_gluc	pHMOs	0.00101354	**	mPYG_gluc/pHMOs
Bifidobacterium_adolescentis_IATA158	r	mPYG_gluc	pHMOs_gluc	0.000477209	***	mPYG_gluc/pHMOs_gluc
Bifidobacterium_adolescentis_IATA158	r	pHMOs	pHMOs_gluc	0.000517021	***	pHMOs/pHMOs_gluc
Bifidobacterium_animalis_subsp_lactis_IATA008	r	mPYG	pHMOs	0.0578102	ns	mPYG/pHMOs
Bifidobacterium_animalis_subsp_lactis_IATA008	r	mPYG_gluc	pHMOs	0.0203478	*	mPYG_gluc/pHMOs
Bifidobacterium_animalis_subsp_lactis_IATA008	r	mPYG_gluc	pHMOs_gluc	0.000140211	***	mPYG_gluc/pHMOs_gluc
Bifidobacterium_animalis_subsp_lactis_IATA008	r	pHMOs	pHMOs_gluc	0.000670345	***	pHMOs/pHMOs_gluc
Bifidobacterium_animalis_subsp_lactis_IATA021	r	mPYG	pHMOs	0.15986	ns	mPYG/pHMOs
Bifidobacterium_animalis_subsp_lactis_IATA021	r	mPYG_gluc	pHMOs	0.000400263	***	mPYG_gluc/pHMOs
Bifidobacterium_animalis_subsp_lactis_IATA021	r	mPYG_gluc	pHMOs_gluc	0.00062	***	mPYG_gluc/pHMOs_gluc
Bifidobacterium_animalis_subsp_lactis_IATA021	r	pHMOs	pHMOs_gluc	0.000400263	***	pHMOs/pHMOs_gluc
Bifidobacterium_bifidum_IATA001	r	mPYG	pHMOs	0.00742268	**	mPYG/pHMOs
Bifidobacterium_bifidum_IATA001	r	mPYG_gluc	pHMOs	0.00742268	**	mPYG_gluc/pHMOs
Bifidobacterium_bifidum_IATA001	r	mPYG_gluc	pHMOs_gluc	0.000400263	***	mPYG_gluc/pHMOs_gluc
Bifidobacterium_bifidum_IATA001	r	pHMOs	pHMOs_gluc	0.533571	ns	pHMOs/pHMOs_gluc
Bifidobacterium_bifidum_IATA016	r	mPYG	pHMOs	0.00586957	**	mPYG/pHMOs
Bifidobacterium_bifidum_IATA016	r	mPYG_gluc	pHMOs	0.00586957	**	mPYG_gluc/pHMOs
Bifidobacterium_bifidum_IATA016	r	mPYG_gluc	pHMOs_gluc	0.0382677	*	mPYG_gluc/pHMOs_gluc
Bifidobacterium_bifidum_IATA016	r	pHMOs	pHMOs_gluc	0.558	ns	pHMOs/pHMOs_gluc
Bifidobacterium_bifidum_IATA138	r	mPYG	pHMOs	0.000964688	***	mPYG/pHMOs
Bifidobacterium_bifidum_IATA138	r	mPYG_gluc	pHMOs	0.000556981	***	mPYG_gluc/pHMOs
Bifidobacterium_bifidum_IATA138	r	mPYG_gluc	pHMOs_gluc	0.0019632	**	mPYG_gluc/pHMOs_gluc
Bifidobacterium_bifidum_IATA138	r	pHMOs	pHMOs_gluc	0.00211765	**	pHMOs/pHMOs_gluc
Bifidobacterium_bifidum_IATA139	r	mPYG	pHMOs	0.0401538	*	mPYG/pHMOs
Bifidobacterium_bifidum_IATA139	r	mPYG_gluc	pHMOs	0.0456716	*	mPYG_gluc/pHMOs
Bifidobacterium_bifidum_IATA139	r	mPYG_gluc	pHMOs_gluc	0.00891089	**	mPYG_gluc/pHMOs_gluc
Bifidobacterium_bifidum_IATA139	r	pHMOs	pHMOs_gluc	0.2292	ns	pHMOs/pHMOs_gluc
Bifidobacterium_bifidum_IATA148	r	mPYG	pHMOs	0.00148135	**	mPYG/pHMOs
Bifidobacterium_bifidum_IATA148	r	mPYG_gluc	pHMOs	0.00145973	**	mPYG_gluc/pHMOs
Bifidobacterium_bifidum_IATA148	r	mPYG_gluc	pHMOs_gluc	0.0192857	*	mPYG_gluc/pHMOs_gluc
Bifidobacterium_bifidum_IATA148	r	pHMOs	pHMOs_gluc	0.867458	ns	pHMOs/pHMOs_gluc
Bifidobacterium_breve_IATA027	r	mPYG	pHMOs	0.000699677	***	mPYG/pHMOs
Bifidobacterium_breve_IATA027	r	mPYG_gluc	pHMOs	0.000868571	***	mPYG_gluc/pHMOs
Bifidobacterium_breve_IATA027	r	mPYG_gluc	pHMOs_gluc	0.000394364	***	mPYG_gluc/pHMOs_gluc
Bifidobacterium_breve_IATA027	r	pHMOs	pHMOs_gluc	0.00586957	**	pHMOs/pHMOs_gluc
Bifidobacterium_breve_IATA077	r	mPYG	pHMOs	0.000441429	***	mPYG/pHMOs
Bifidobacterium_breve_IATA077	r	mPYG_gluc	pHMOs	4.35E-05	****	mPYG_gluc/pHMOs
Bifidobacterium_breve_IATA077	r	mPYG_gluc	pHMOs_gluc	0.0001905	***	mPYG_gluc/pHMOs_gluc
Bifidobacterium_breve_IATA077	r	pHMOs	pHMOs_gluc	0.024	*	pHMOs/pHMOs_gluc
Bifidobacterium_breve_IATA084	r	mPYG	pHMOs	0.00211765	**	mPYG/pHMOs
Bifidobacterium_breve_IATA084	r	mPYG_gluc	pHMOs	0.00120261	**	mPYG_gluc/pHMOs
Bifidobacterium_breve_IATA084	r	mPYG_gluc	pHMOs_gluc	0.000507273	***	mPYG_gluc/pHMOs_gluc
Bifidobacterium_breve_IATA084	r	pHMOs	pHMOs_gluc	0.0991304	ns	pHMOs/pHMOs_gluc
Bifidobacterium_longum_subsp_infantis_IATA045	r	mPYG	pHMOs	0.000696393	***	mPYG/pHMOs
Bifidobacterium_longum_subsp_infantis_IATA045	r	mPYG_gluc	pHMOs	0.000556981	***	mPYG_gluc/pHMOs
Bifidobacterium_longum_subsp_infantis_IATA045	r	mPYG_gluc	pHMOs_gluc	0.000398647	***	mPYG_gluc/pHMOs_gluc
Bifidobacterium_longum_subsp_infantis_IATA045	r	pHMOs	pHMOs_gluc	0.309554	ns	pHMOs/pHMOs_gluc
Bifidobacterium_longum_subsp_longum_IATA003	r	mPYG	pHMOs	8.28E-07	****	mPYG/pHMOs
Bifidobacterium_longum_subsp_longum_IATA003	r	mPYG_gluc	pHMOs	0.012	*	mPYG_gluc/pHMOs
Bifidobacterium_longum_subsp_longum_IATA003	r	mPYG_gluc	pHMOs_gluc	0.00742268	**	mPYG_gluc/pHMOs_gluc
Bifidobacterium_longum_subsp_longum_IATA003	r	pHMOs	pHMOs_gluc	0.357764	ns	pHMOs/pHMOs_gluc
Bifidobacterium_longum_subsp_longum_IATA015	r	mPYG	pHMOs	0.000394364	***	mPYG/pHMOs
Bifidobacterium_longum_subsp_longum_IATA015	r	mPYG_gluc	pHMOs	0.00042795	***	mPYG_gluc/pHMOs
Bifidobacterium_longum_subsp_longum_IATA015	r	mPYG_gluc	pHMOs_gluc	0.0446617	*	mPYG_gluc/pHMOs_gluc
Bifidobacterium_longum_subsp_longum_IATA015	r	pHMOs	pHMOs_gluc	0.00054	***	pHMOs/pHMOs_gluc
Bifidobacterium_longum_subsp_longum_IATA033	r	mPYG	pHMOs	6.73E-05	****	mPYG/pHMOs
Bifidobacterium_longum_subsp_longum_IATA033	r	mPYG_gluc	pHMOs	0.00042795	***	mPYG_gluc/pHMOs
Bifidobacterium_longum_subsp_longum_IATA033	r	mPYG_gluc	pHMOs_gluc	0.039375	*	mPYG_gluc/pHMOs_gluc
Bifidobacterium_longum_subsp_longum_IATA033	r	pHMOs	pHMOs_gluc	0.0252893	*	pHMOs/pHMOs_gluc
Bifidobacterium_longum_subsp_longum_IATA062	r	mPYG	pHMOs	5.31E-05	****	mPYG/pHMOs
Bifidobacterium_longum_subsp_longum_IATA062	r	mPYG_gluc	pHMOs	5.41E-07	****	mPYG_gluc/pHMOs
Bifidobacterium_longum_subsp_longum_IATA062	r	mPYG_gluc	pHMOs_gluc	0.000400263	***	mPYG_gluc/pHMOs_gluc
Bifidobacterium_longum_subsp_longum_IATA062	r	pHMOs	pHMOs_gluc	0.0178378	*	pHMOs/pHMOs_gluc
Bifidobacterium_longum_subsp_longum_IATA116	r	mPYG	pHMOs	0.0493333	*	mPYG/pHMOs
Bifidobacterium_longum_subsp_longum_IATA116	r	mPYG_gluc	pHMOs	0.000681	***	mPYG_gluc/pHMOs
Bifidobacterium_longum_subsp_longum_IATA116	r	mPYG_gluc	pHMOs_gluc	0.000556981	***	mPYG_gluc/pHMOs_gluc
Bifidobacterium_longum_subsp_longum_IATA116	r	pHMOs	pHMOs_gluc	0.000257806	***	pHMOs/pHMOs_gluc
Bifidobacterium_longum_subsp_longum_IATA144	r	mPYG	pHMOs	0.0333871	*	mPYG/pHMOs
Bifidobacterium_longum_subsp_longum_IATA144	r	mPYG_gluc	pHMOs	0.214521	ns	mPYG_gluc/pHMOs
Bifidobacterium_longum_subsp_longum_IATA144	r	mPYG_gluc	pHMOs_gluc	0.00211765	**	mPYG_gluc/pHMOs_gluc
Bifidobacterium_longum_subsp_longum_IATA144	r	pHMOs	pHMOs_gluc	6.73E-05	****	pHMOs/pHMOs_gluc
Bifidobacterium_pseudocatenulatum_IATA044	r	mPYG	pHMOs	0.000187043	***	mPYG/pHMOs
Bifidobacterium_pseudocatenulatum_IATA044	r	mPYG_gluc	pHMOs	6.08E-06	****	mPYG_gluc/pHMOs
Bifidobacterium_pseudocatenulatum_IATA044	r	mPYG_gluc	pHMOs_gluc	9.99E-06	****	mPYG_gluc/pHMOs_gluc
Bifidobacterium_pseudocatenulatum_IATA044	r	pHMOs	pHMOs_gluc	0.00101727	**	pHMOs/pHMOs_gluc
Bifidobacterium_pseudocatenulatum_IATA058	r	mPYG	pHMOs	0.000157714	***	mPYG/pHMOs
Bifidobacterium_pseudocatenulatum_IATA058	r	mPYG_gluc	pHMOs	0.0203478	*	mPYG_gluc/pHMOs
Bifidobacterium_pseudocatenulatum_IATA058	r	mPYG_gluc	pHMOs_gluc	0.0103846	*	mPYG_gluc/pHMOs_gluc
Bifidobacterium_pseudocatenulatum_IATA058	r	pHMOs	pHMOs_gluc	0.0226891	*	pHMOs/pHMOs_gluc
Bifidobacterium_pseudocatenulatum_IATA160	r	mPYG	pHMOs	6.73E-05	****	mPYG/pHMOs
Bifidobacterium_pseudocatenulatum_IATA160	r	mPYG_gluc	pHMOs	0.00891089	**	mPYG_gluc/pHMOs
Bifidobacterium_pseudocatenulatum_IATA160	r	mPYG_gluc	pHMOs_gluc	0.000670345	***	mPYG_gluc/pHMOs_gluc
Bifidobacterium_pseudocatenulatum_IATA160	r	pHMOs	pHMOs_gluc	0.0280328	*	pHMOs/pHMOs_gluc

## Sheet: k
Species	Metric	group1	group2	p.adj	p.adj.signif	comparison
Bifidobacterium_adolescentis_IATA066	k	mPYG	pHMOs	0.00250937	**	mPYG/pHMOs
Bifidobacterium_adolescentis_IATA066	k	mPYG	pHMOs_gluc	0.00165	**	mPYG/pHMOs_gluc
Bifidobacterium_adolescentis_IATA066	k	mPYG_gluc	pHMOs_gluc	0.000543293	***	mPYG_gluc/pHMOs_gluc
Bifidobacterium_adolescentis_IATA066	k	pHMOs	pHMOs_gluc	0.00151633	**	pHMOs/pHMOs_gluc
Bifidobacterium_adolescentis_IATA096	k	mPYG	pHMOs	0.00253846	**	mPYG/pHMOs
Bifidobacterium_adolescentis_IATA096	k	mPYG	pHMOs_gluc	0.00253846	**	mPYG/pHMOs_gluc
Bifidobacterium_adolescentis_IATA096	k	mPYG_gluc	pHMOs_gluc	0.00178357	**	mPYG_gluc/pHMOs_gluc
Bifidobacterium_adolescentis_IATA096	k	pHMOs	pHMOs_gluc	0.00253846	**	pHMOs/pHMOs_gluc
Bifidobacterium_adolescentis_IATA101	k	mPYG	pHMOs	0.00253846	**	mPYG/pHMOs
Bifidobacterium_adolescentis_IATA101	k	mPYG	pHMOs_gluc	0.0061875	**	mPYG/pHMOs_gluc
Bifidobacterium_adolescentis_IATA101	k	mPYG_gluc	pHMOs_gluc	0.0061875	**	mPYG_gluc/pHMOs_gluc
Bifidobacterium_adolescentis_IATA101	k	pHMOs	pHMOs_gluc	0.0061875	**	pHMOs/pHMOs_gluc
Bifidobacterium_adolescentis_IATA158	k	mPYG	pHMOs	0.0075	**	mPYG/pHMOs
Bifidobacterium_adolescentis_IATA158	k	mPYG	pHMOs_gluc	3.07E-05	****	mPYG/pHMOs_gluc
Bifidobacterium_adolescentis_IATA158	k	mPYG_gluc	pHMOs_gluc	0.000621261	***	mPYG_gluc/pHMOs_gluc
Bifidobacterium_adolescentis_IATA158	k	pHMOs	pHMOs_gluc	4.46E-06	****	pHMOs/pHMOs_gluc
Bifidobacterium_animalis_subsp_lactis_IATA008	k	mPYG	pHMOs	0.388618	ns	mPYG/pHMOs
Bifidobacterium_animalis_subsp_lactis_IATA008	k	mPYG	pHMOs_gluc	0.0075	**	mPYG/pHMOs_gluc
Bifidobacterium_animalis_subsp_lactis_IATA008	k	mPYG_gluc	pHMOs_gluc	0.67041	ns	mPYG_gluc/pHMOs_gluc
Bifidobacterium_animalis_subsp_lactis_IATA008	k	pHMOs	pHMOs_gluc	0.00452055	**	pHMOs/pHMOs_gluc
Bifidobacterium_animalis_subsp_lactis_IATA010	k	mPYG	pHMOs	0.00100833	**	mPYG/pHMOs
Bifidobacterium_animalis_subsp_lactis_IATA010	k	mPYG	pHMOs_gluc	0.000616	***	mPYG/pHMOs_gluc
Bifidobacterium_animalis_subsp_lactis_IATA010	k	mPYG_gluc	pHMOs_gluc	0.000235714	***	mPYG_gluc/pHMOs_gluc
Bifidobacterium_animalis_subsp_lactis_IATA010	k	pHMOs	pHMOs_gluc	0.0101538	*	pHMOs/pHMOs_gluc
Bifidobacterium_animalis_subsp_lactis_IATA020	k	mPYG	pHMOs	0.277474	ns	mPYG/pHMOs
Bifidobacterium_animalis_subsp_lactis_IATA020	k	mPYG	pHMOs_gluc	0.0101538	*	mPYG/pHMOs_gluc
Bifidobacterium_animalis_subsp_lactis_IATA020	k	mPYG_gluc	pHMOs_gluc	0.137398	ns	mPYG_gluc/pHMOs_gluc
Bifidobacterium_animalis_subsp_lactis_IATA020	k	pHMOs	pHMOs_gluc	0.00882353	**	pHMOs/pHMOs_gluc
Bifidobacterium_animalis_subsp_lactis_IATA021	k	mPYG	pHMOs	0.195426	ns	mPYG/pHMOs
Bifidobacterium_animalis_subsp_lactis_IATA021	k	mPYG	pHMOs_gluc	0.00253846	**	mPYG/pHMOs_gluc
Bifidobacterium_animalis_subsp_lactis_IATA021	k	mPYG_gluc	pHMOs_gluc	0.0184186	*	mPYG_gluc/pHMOs_gluc
Bifidobacterium_animalis_subsp_lactis_IATA021	k	pHMOs	pHMOs_gluc	0.556346	ns	pHMOs/pHMOs_gluc
Bifidobacterium_animalis_subsp_lactis_IATA029	k	mPYG	pHMOs	0.0211927	*	mPYG/pHMOs
Bifidobacterium_animalis_subsp_lactis_IATA029	k	mPYG	pHMOs_gluc	0.00253846	**	mPYG/pHMOs_gluc
Bifidobacterium_animalis_subsp_lactis_IATA029	k	mPYG_gluc	pHMOs_gluc	0.0143478	*	mPYG_gluc/pHMOs_gluc
Bifidobacterium_animalis_subsp_lactis_IATA029	k	pHMOs	pHMOs_gluc	0.00110478	**	pHMOs/pHMOs_gluc
Bifidobacterium_animalis_subsp_lactis_IATA135	k	mPYG	pHMOs	0.0061875	**	mPYG/pHMOs
Bifidobacterium_animalis_subsp_lactis_IATA135	k	mPYG	pHMOs_gluc	8.86E-06	****	mPYG/pHMOs_gluc
Bifidobacterium_animalis_subsp_lactis_IATA135	k	mPYG_gluc	pHMOs_gluc	4.46E-06	****	mPYG_gluc/pHMOs_gluc
Bifidobacterium_animalis_subsp_lactis_IATA135	k	pHMOs	pHMOs_gluc	4.46E-06	****	pHMOs/pHMOs_gluc
Bifidobacterium_animalis_subsp_lactis_IATA142	k	mPYG	pHMOs	0.850463	ns	mPYG/pHMOs
Bifidobacterium_animalis_subsp_lactis_IATA142	k	mPYG	pHMOs_gluc	0.000970962	***	mPYG/pHMOs_gluc
Bifidobacterium_animalis_subsp_lactis_IATA142	k	mPYG_gluc	pHMOs_gluc	0.00105152	**	mPYG_gluc/pHMOs_gluc
Bifidobacterium_animalis_subsp_lactis_IATA142	k	pHMOs	pHMOs_gluc	0.00253846	**	pHMOs/pHMOs_gluc
Bifidobacterium_animalis_subsp_lactis_IATA143	k	mPYG	pHMOs	0.0075	**	mPYG/pHMOs
Bifidobacterium_animalis_subsp_lactis_IATA143	k	mPYG	pHMOs_gluc	0.00253846	**	mPYG/pHMOs_gluc
Bifidobacterium_animalis_subsp_lactis_IATA143	k	mPYG_gluc	pHMOs_gluc	0.00253846	**	mPYG_gluc/pHMOs_gluc
Bifidobacterium_animalis_subsp_lactis_IATA143	k	pHMOs	pHMOs_gluc	0.00253846	**	pHMOs/pHMOs_gluc
Bifidobacterium_bifidum_IATA001	k	mPYG	pHMOs	0.0234667	*	mPYG/pHMOs
Bifidobacterium_bifidum_IATA001	k	mPYG	pHMOs_gluc	0.00452055	**	mPYG/pHMOs_gluc
Bifidobacterium_bifidum_IATA001	k	mPYG_gluc	pHMOs_gluc	0.00452055	**	mPYG_gluc/pHMOs_gluc
Bifidobacterium_bifidum_IATA001	k	pHMOs	pHMOs_gluc	0.831682	ns	pHMOs/pHMOs_gluc
Bifidobacterium_bifidum_IATA005	k	mPYG	pHMOs	0.0222973	*	mPYG/pHMOs
Bifidobacterium_bifidum_IATA005	k	mPYG	pHMOs_gluc	0.00253846	**	mPYG/pHMOs_gluc
Bifidobacterium_bifidum_IATA005	k	mPYG_gluc	pHMOs_gluc	0.000543293	***	mPYG_gluc/pHMOs_gluc
Bifidobacterium_bifidum_IATA005	k	pHMOs	pHMOs_gluc	0.150333	ns	pHMOs/pHMOs_gluc
Bifidobacterium_bifidum_IATA016	k	mPYG	pHMOs	0.00452055	**	mPYG/pHMOs
Bifidobacterium_bifidum_IATA016	k	mPYG	pHMOs_gluc	0.0061875	**	mPYG/pHMOs_gluc
Bifidobacterium_bifidum_IATA016	k	mPYG_gluc	pHMOs_gluc	0.00253846	**	mPYG_gluc/pHMOs_gluc
Bifidobacterium_bifidum_IATA016	k	pHMOs	pHMOs_gluc	0.918129	ns	pHMOs/pHMOs_gluc
Bifidobacterium_bifidum_IATA039	k	mPYG	pHMOs	0.00882353	**	mPYG/pHMOs
Bifidobacterium_bifidum_IATA039	k	mPYG	pHMOs_gluc	0.00110478	**	mPYG/pHMOs_gluc
Bifidobacterium_bifidum_IATA039	k	mPYG_gluc	pHMOs_gluc	0.00253846	**	mPYG_gluc/pHMOs_gluc
Bifidobacterium_bifidum_IATA039	k	pHMOs	pHMOs_gluc	0.844923	ns	pHMOs/pHMOs_gluc
Bifidobacterium_bifidum_IATA049	k	mPYG	pHMOs	0.136466	ns	mPYG/pHMOs
Bifidobacterium_bifidum_IATA049	k	mPYG	pHMOs_gluc	0.0143478	*	mPYG/pHMOs_gluc
Bifidobacterium_bifidum_IATA049	k	mPYG_gluc	pHMOs_gluc	0.0929762	ns	mPYG_gluc/pHMOs_gluc
Bifidobacterium_bifidum_IATA049	k	pHMOs	pHMOs_gluc	0.665238	ns	pHMOs/pHMOs_gluc
Bifidobacterium_bifidum_IATA102	k	mPYG	pHMOs	0.0222973	*	mPYG/pHMOs
Bifidobacterium_bifidum_IATA102	k	mPYG	pHMOs_gluc	0.0880876	ns	mPYG/pHMOs_gluc
Bifidobacterium_bifidum_IATA102	k	mPYG_gluc	pHMOs_gluc	0.0978261	ns	mPYG_gluc/pHMOs_gluc
Bifidobacterium_bifidum_IATA102	k	pHMOs	pHMOs_gluc	0.293586	ns	pHMOs/pHMOs_gluc
Bifidobacterium_bifidum_IATA123	k	mPYG	pHMOs	0.0061875	**	mPYG/pHMOs
Bifidobacterium_bifidum_IATA123	k	mPYG	pHMOs_gluc	0.0222973	*	mPYG/pHMOs_gluc
Bifidobacterium_bifidum_IATA123	k	mPYG_gluc	pHMOs_gluc	0.192107	ns	mPYG_gluc/pHMOs_gluc
Bifidobacterium_bifidum_IATA123	k	pHMOs	pHMOs_gluc	0.671415	ns	pHMOs/pHMOs_gluc
Bifidobacterium_bifidum_IATA139	k	mPYG	pHMOs	0.0317031	*	mPYG/pHMOs
Bifidobacterium_bifidum_IATA139	k	mPYG	pHMOs_gluc	0.118953	ns	mPYG/pHMOs_gluc
Bifidobacterium_bifidum_IATA139	k	mPYG_gluc	pHMOs_gluc	0.119308	ns	mPYG_gluc/pHMOs_gluc
Bifidobacterium_bifidum_IATA139	k	pHMOs	pHMOs_gluc	0.19043	ns	pHMOs/pHMOs_gluc
Bifidobacterium_bifidum_IATA148	k	mPYG	pHMOs	0.00185446	**	mPYG/pHMOs
Bifidobacterium_bifidum_IATA148	k	mPYG	pHMOs_gluc	0.00185446	**	mPYG/pHMOs_gluc
Bifidobacterium_bifidum_IATA148	k	mPYG_gluc	pHMOs_gluc	0.316667	ns	mPYG_gluc/pHMOs_gluc
Bifidobacterium_bifidum_IATA148	k	pHMOs	pHMOs_gluc	0.00184067	**	pHMOs/pHMOs_gluc
Bifidobacterium_breve_IATA027	k	mPYG	pHMOs	0.00253846	**	mPYG/pHMOs
Bifidobacterium_breve_IATA027	k	mPYG	pHMOs_gluc	0.00253846	**	mPYG/pHMOs_gluc
Bifidobacterium_breve_IATA027	k	mPYG_gluc	pHMOs_gluc	0.00253846	**	mPYG_gluc/pHMOs_gluc
Bifidobacterium_breve_IATA027	k	pHMOs	pHMOs_gluc	0.338771	ns	pHMOs/pHMOs_gluc
Bifidobacterium_breve_IATA048	k	mPYG	pHMOs	0.297226	ns	mPYG/pHMOs
Bifidobacterium_breve_IATA048	k	mPYG	pHMOs_gluc	0.000616	***	mPYG/pHMOs_gluc
Bifidobacterium_breve_IATA048	k	mPYG_gluc	pHMOs_gluc	0.00105152	**	mPYG_gluc/pHMOs_gluc
Bifidobacterium_breve_IATA048	k	pHMOs	pHMOs_gluc	0.00253846	**	pHMOs/pHMOs_gluc
Bifidobacterium_breve_IATA077	k	mPYG	pHMOs	0.0101538	*	mPYG/pHMOs
Bifidobacterium_breve_IATA077	k	mPYG	pHMOs_gluc	0.0061875	**	mPYG/pHMOs_gluc
Bifidobacterium_breve_IATA077	k	mPYG_gluc	pHMOs_gluc	0.00882353	**	mPYG_gluc/pHMOs_gluc
Bifidobacterium_breve_IATA077	k	pHMOs	pHMOs_gluc	0.132	ns	pHMOs/pHMOs_gluc
Bifidobacterium_breve_IATA084	k	mPYG	pHMOs	0.129733	ns	mPYG/pHMOs
Bifidobacterium_breve_IATA084	k	mPYG	pHMOs_gluc	0.110859	ns	mPYG/pHMOs_gluc
Bifidobacterium_breve_IATA084	k	mPYG_gluc	pHMOs_gluc	5.36E-05	****	mPYG_gluc/pHMOs_gluc
Bifidobacterium_breve_IATA084	k	pHMOs	pHMOs_gluc	0.204064	ns	pHMOs/pHMOs_gluc
Bifidobacterium_breve_IATA131	k	mPYG	pHMOs	0.00131571	**	mPYG/pHMOs
Bifidobacterium_breve_IATA131	k	mPYG	pHMOs_gluc	3.74E-05	****	mPYG/pHMOs_gluc
Bifidobacterium_breve_IATA131	k	mPYG_gluc	pHMOs_gluc	0.000600286	***	mPYG_gluc/pHMOs_gluc
Bifidobacterium_breve_IATA131	k	pHMOs	pHMOs_gluc	0.322248	ns	pHMOs/pHMOs_gluc
Bifidobacterium_breve_IATA136	k	mPYG	pHMOs	0.00882353	**	mPYG/pHMOs
Bifidobacterium_breve_IATA136	k	mPYG	pHMOs_gluc	0.0007194	***	mPYG/pHMOs_gluc
Bifidobacterium_breve_IATA136	k	mPYG_gluc	pHMOs_gluc	0.00110478	**	mPYG_gluc/pHMOs_gluc
Bifidobacterium_breve_IATA136	k	pHMOs	pHMOs_gluc	0.793448	ns	pHMOs/pHMOs_gluc
Bifidobacterium_breve_IATA153	k	mPYG	pHMOs	0.0101538	*	mPYG/pHMOs
Bifidobacterium_breve_IATA153	k	mPYG	pHMOs_gluc	9.14E-05	****	mPYG/pHMOs_gluc
Bifidobacterium_breve_IATA153	k	mPYG_gluc	pHMOs_gluc	0.0143478	*	mPYG_gluc/pHMOs_gluc
Bifidobacterium_breve_IATA153	k	pHMOs	pHMOs_gluc	0.00253846	**	pHMOs/pHMOs_gluc
Bifidobacterium_longum_subsp_infantis_IATA045	k	mPYG	pHMOs	0.00165	**	mPYG/pHMOs
Bifidobacterium_longum_subsp_infantis_IATA045	k	mPYG	pHMOs_gluc	0.00253846	**	mPYG/pHMOs_gluc
Bifidobacterium_longum_subsp_infantis_IATA045	k	mPYG_gluc	pHMOs_gluc	0.000673469	***	mPYG_gluc/pHMOs_gluc
Bifidobacterium_longum_subsp_infantis_IATA045	k	pHMOs	pHMOs_gluc	0.0338462	*	pHMOs/pHMOs_gluc
Bifidobacterium_longum_subsp_infantis_IATA104	k	mPYG	pHMOs	0.00882353	**	mPYG/pHMOs
Bifidobacterium_longum_subsp_infantis_IATA104	k	mPYG	pHMOs_gluc	0.00183035	**	mPYG/pHMOs_gluc
Bifidobacterium_longum_subsp_infantis_IATA104	k	mPYG_gluc	pHMOs_gluc	0.000348563	***	mPYG_gluc/pHMOs_gluc
Bifidobacterium_longum_subsp_infantis_IATA104	k	pHMOs	pHMOs_gluc	0.316667	ns	pHMOs/pHMOs_gluc
Bifidobacterium_longum_subsp_infantis_IATA105	k	mPYG	pHMOs	0.00105152	**	mPYG/pHMOs
Bifidobacterium_longum_subsp_infantis_IATA105	k	mPYG	pHMOs_gluc	0.00248716	**	mPYG/pHMOs_gluc
Bifidobacterium_longum_subsp_infantis_IATA105	k	mPYG_gluc	pHMOs_gluc	0.00882353	**	mPYG_gluc/pHMOs_gluc
Bifidobacterium_longum_subsp_infantis_IATA105	k	pHMOs	pHMOs_gluc	0.266316	ns	pHMOs/pHMOs_gluc
Bifidobacterium_longum_subsp_longum_IATA003	k	mPYG	pHMOs	0.137398	ns	mPYG/pHMOs
Bifidobacterium_longum_subsp_longum_IATA003	k	mPYG	pHMOs_gluc	0.00253846	**	mPYG/pHMOs_gluc
Bifidobacterium_longum_subsp_longum_IATA003	k	mPYG_gluc	pHMOs_gluc	0.103529	ns	mPYG_gluc/pHMOs_gluc
Bifidobacterium_longum_subsp_longum_IATA003	k	pHMOs	pHMOs_gluc	0.948875	ns	pHMOs/pHMOs_gluc
Bifidobacterium_longum_subsp_longum_IATA012	k	mPYG	pHMOs	0.00113873	**	mPYG/pHMOs
Bifidobacterium_longum_subsp_longum_IATA012	k	mPYG	pHMOs_gluc	0.0075	**	mPYG/pHMOs_gluc
Bifidobacterium_longum_subsp_longum_IATA012	k	mPYG_gluc	pHMOs_gluc	0.0075	**	mPYG_gluc/pHMOs_gluc
Bifidobacterium_longum_subsp_longum_IATA012	k	pHMOs	pHMOs_gluc	0.193772	ns	pHMOs/pHMOs_gluc
Bifidobacterium_longum_subsp_longum_IATA015	k	mPYG	pHMOs	0.315458	ns	mPYG/pHMOs
Bifidobacterium_longum_subsp_longum_IATA015	k	mPYG	pHMOs_gluc	0.0874699	ns	mPYG/pHMOs_gluc
Bifidobacterium_longum_subsp_longum_IATA015	k	mPYG_gluc	pHMOs_gluc	0.831682	ns	mPYG_gluc/pHMOs_gluc
Bifidobacterium_longum_subsp_longum_IATA015	k	pHMOs	pHMOs_gluc	0.137191	ns	pHMOs/pHMOs_gluc
Bifidobacterium_longum_subsp_longum_IATA033	k	mPYG	pHMOs	0.001155	**	mPYG/pHMOs
Bifidobacterium_longum_subsp_longum_IATA033	k	mPYG	pHMOs_gluc	0.000235714	***	mPYG/pHMOs_gluc
Bifidobacterium_longum_subsp_longum_IATA033	k	mPYG_gluc	pHMOs_gluc	2.74E-05	****	mPYG_gluc/pHMOs_gluc
Bifidobacterium_longum_subsp_longum_IATA033	k	pHMOs	pHMOs_gluc	9.14E-05	****	pHMOs/pHMOs_gluc
Bifidobacterium_longum_subsp_longum_IATA034	k	mPYG	pHMOs	0.0157143	*	mPYG/pHMOs
Bifidobacterium_longum_subsp_longum_IATA034	k	mPYG	pHMOs_gluc	0.0075	**	mPYG/pHMOs_gluc
Bifidobacterium_longum_subsp_longum_IATA034	k	mPYG_gluc	pHMOs_gluc	0.0075	**	mPYG_gluc/pHMOs_gluc
Bifidobacterium_longum_subsp_longum_IATA034	k	pHMOs	pHMOs_gluc	0.0075	**	pHMOs/pHMOs_gluc
Bifidobacterium_longum_subsp_longum_IATA062	k	mPYG	pHMOs	0.00253846	**	mPYG/pHMOs
Bifidobacterium_longum_subsp_longum_IATA062	k	mPYG	pHMOs_gluc	0.0143478	*	mPYG/pHMOs_gluc
Bifidobacterium_longum_subsp_longum_IATA062	k	mPYG_gluc	pHMOs_gluc	0.158934	ns	mPYG_gluc/pHMOs_gluc
Bifidobacterium_longum_subsp_longum_IATA062	k	pHMOs	pHMOs_gluc	0.0703279	ns	pHMOs/pHMOs_gluc
Bifidobacterium_longum_subsp_longum_IATA075	k	mPYG	pHMOs	4.89E-05	****	mPYG/pHMOs
Bifidobacterium_longum_subsp_longum_IATA075	k	mPYG	pHMOs_gluc	0.000235714	***	mPYG/pHMOs_gluc
Bifidobacterium_longum_subsp_longum_IATA075	k	mPYG_gluc	pHMOs_gluc	0.000970962	***	mPYG_gluc/pHMOs_gluc
Bifidobacterium_longum_subsp_longum_IATA075	k	pHMOs	pHMOs_gluc	0.000235714	***	pHMOs/pHMOs_gluc
Bifidobacterium_longum_subsp_longum_IATA107	k	mPYG	pHMOs	0.0473418	*	mPYG/pHMOs
Bifidobacterium_longum_subsp_longum_IATA107	k	mPYG	pHMOs_gluc	0.00109476	**	mPYG/pHMOs_gluc
Bifidobacterium_longum_subsp_longum_IATA107	k	mPYG_gluc	pHMOs_gluc	0.00110478	**	mPYG_gluc/pHMOs_gluc
Bifidobacterium_longum_subsp_longum_IATA107	k	pHMOs	pHMOs_gluc	0.00253846	**	pHMOs/pHMOs_gluc
Bifidobacterium_longum_subsp_longum_IATA116	k	mPYG	pHMOs	0.0184186	*	mPYG/pHMOs
Bifidobacterium_longum_subsp_longum_IATA116	k	mPYG	pHMOs_gluc	0.000235714	***	mPYG/pHMOs_gluc
Bifidobacterium_longum_subsp_longum_IATA116	k	mPYG_gluc	pHMOs_gluc	0.00253846	**	mPYG_gluc/pHMOs_gluc
Bifidobacterium_longum_subsp_longum_IATA116	k	pHMOs	pHMOs_gluc	0.54466	ns	pHMOs/pHMOs_gluc
Bifidobacterium_longum_subsp_longum_IATA137	k	mPYG	pHMOs	0.150996	ns	mPYG/pHMOs
Bifidobacterium_longum_subsp_longum_IATA137	k	mPYG	pHMOs_gluc	0.000235714	***	mPYG/pHMOs_gluc
Bifidobacterium_longum_subsp_longum_IATA137	k	mPYG_gluc	pHMOs_gluc	0.00105	**	mPYG_gluc/pHMOs_gluc
Bifidobacterium_longum_subsp_longum_IATA137	k	pHMOs	pHMOs_gluc	0.00178357	**	pHMOs/pHMOs_gluc
Bifidobacterium_longum_subsp_longum_IATA144	k	mPYG	pHMOs	0.0864919	ns	mPYG/pHMOs
Bifidobacterium_longum_subsp_longum_IATA144	k	mPYG	pHMOs_gluc	0.00123316	**	mPYG/pHMOs_gluc
Bifidobacterium_longum_subsp_longum_IATA144	k	mPYG_gluc	pHMOs_gluc	0.0004752	***	mPYG_gluc/pHMOs_gluc
Bifidobacterium_longum_subsp_longum_IATA144	k	pHMOs	pHMOs_gluc	0.000644875	***	pHMOs/pHMOs_gluc
Bifidobacterium_pseudocatenulatum_IATA044	k	mPYG	pHMOs	0.00452055	**	mPYG/pHMOs
Bifidobacterium_pseudocatenulatum_IATA044	k	mPYG	pHMOs_gluc	0.0317031	*	mPYG/pHMOs_gluc
Bifidobacterium_pseudocatenulatum_IATA044	k	mPYG_gluc	pHMOs_gluc	0.669399	ns	mPYG_gluc/pHMOs_gluc
Bifidobacterium_pseudocatenulatum_IATA044	k	pHMOs	pHMOs_gluc	0.00452055	**	pHMOs/pHMOs_gluc
Bifidobacterium_pseudocatenulatum_IATA160	k	mPYG	pHMOs	4.46E-06	****	mPYG/pHMOs
Bifidobacterium_pseudocatenulatum_IATA160	k	mPYG	pHMOs_gluc	0.1656	ns	mPYG/pHMOs_gluc
Bifidobacterium_pseudocatenulatum_IATA160	k	mPYG_gluc	pHMOs_gluc	0.302969	ns	mPYG_gluc/pHMOs_gluc
Bifidobacterium_pseudocatenulatum_IATA160	k	pHMOs	pHMOs_gluc	0.578818	ns	pHMOs/pHMOs_gluc
Bifidobacterium_adolescentis_IATA158	k	mPYG	pHMOs	3.78E-05	****	mPYG/pHMOs
Bifidobacterium_adolescentis_IATA158	k	mPYG	pHMOs_gluc	2.60E-06	****	mPYG/pHMOs_gluc
Bifidobacterium_adolescentis_IATA158	k	mPYG_gluc	pHMOs_gluc	5.99E-05	****	mPYG_gluc/pHMOs_gluc
Bifidobacterium_adolescentis_IATA158	k	pHMOs	pHMOs_gluc	0.0286957	*	pHMOs/pHMOs_gluc
Bifidobacterium_animalis_subsp_lactis_IATA008	k	mPYG	pHMOs	0.00837209	**	mPYG/pHMOs
Bifidobacterium_animalis_subsp_lactis_IATA008	k	mPYG	pHMOs_gluc	0.000153628	***	mPYG/pHMOs_gluc
Bifidobacterium_animalis_subsp_lactis_IATA008	k	mPYG_gluc	pHMOs_gluc	9.96E-05	****	mPYG_gluc/pHMOs_gluc
Bifidobacterium_animalis_subsp_lactis_IATA008	k	pHMOs	pHMOs_gluc	0.000153628	***	pHMOs/pHMOs_gluc
Bifidobacterium_animalis_subsp_lactis_IATA021	k	mPYG	pHMOs	0.00837209	**	mPYG/pHMOs
Bifidobacterium_animalis_subsp_lactis_IATA021	k	mPYG	pHMOs_gluc	0.00054	***	mPYG/pHMOs_gluc
Bifidobacterium_animalis_subsp_lactis_IATA021	k	mPYG_gluc	pHMOs_gluc	0.00032625	***	mPYG_gluc/pHMOs_gluc
Bifidobacterium_animalis_subsp_lactis_IATA021	k	pHMOs	pHMOs_gluc	0.00054	***	pHMOs/pHMOs_gluc
Bifidobacterium_bifidum_IATA001	k	mPYG	pHMOs	0.0014602	**	mPYG/pHMOs
Bifidobacterium_bifidum_IATA001	k	mPYG	pHMOs_gluc	0.000528608	***	mPYG/pHMOs_gluc
Bifidobacterium_bifidum_IATA001	k	mPYG_gluc	pHMOs_gluc	0.000528608	***	mPYG_gluc/pHMOs_gluc
Bifidobacterium_bifidum_IATA001	k	pHMOs	pHMOs_gluc	0.0567785	ns	pHMOs/pHMOs_gluc
Bifidobacterium_bifidum_IATA016	k	mPYG	pHMOs	0.00151129	**	mPYG/pHMOs
Bifidobacterium_bifidum_IATA016	k	mPYG	pHMOs_gluc	0.0211765	*	mPYG/pHMOs_gluc
Bifidobacterium_bifidum_IATA016	k	mPYG_gluc	pHMOs_gluc	0.0211765	*	mPYG_gluc/pHMOs_gluc
Bifidobacterium_bifidum_IATA016	k	pHMOs	pHMOs_gluc	0.190062	ns	pHMOs/pHMOs_gluc
Bifidobacterium_bifidum_IATA138	k	mPYG	pHMOs	0.000367606	***	mPYG/pHMOs
Bifidobacterium_bifidum_IATA138	k	mPYG	pHMOs_gluc	0.000335821	***	mPYG/pHMOs_gluc
Bifidobacterium_bifidum_IATA138	k	mPYG_gluc	pHMOs_gluc	0.00019368	***	mPYG_gluc/pHMOs_gluc
Bifidobacterium_bifidum_IATA138	k	pHMOs	pHMOs_gluc	0.000145846	***	pHMOs/pHMOs_gluc
Bifidobacterium_bifidum_IATA139	k	mPYG	pHMOs	0.0347143	*	mPYG/pHMOs
Bifidobacterium_bifidum_IATA139	k	mPYG	pHMOs_gluc	0.000664138	***	mPYG/pHMOs_gluc
Bifidobacterium_bifidum_IATA139	k	mPYG_gluc	pHMOs_gluc	0.000271579	***	mPYG_gluc/pHMOs_gluc
Bifidobacterium_bifidum_IATA139	k	pHMOs	pHMOs_gluc	0.364138	ns	pHMOs/pHMOs_gluc
Bifidobacterium_bifidum_IATA148	k	mPYG	pHMOs	0.000208189	***	mPYG/pHMOs
Bifidobacterium_bifidum_IATA148	k	mPYG	pHMOs_gluc	0.00315789	**	mPYG/pHMOs_gluc
Bifidobacterium_bifidum_IATA148	k	mPYG_gluc	pHMOs_gluc	0.00315789	**	mPYG_gluc/pHMOs_gluc
Bifidobacterium_bifidum_IATA148	k	pHMOs	pHMOs_gluc	0.0547297	ns	pHMOs/pHMOs_gluc
Bifidobacterium_breve_IATA027	k	mPYG	pHMOs	0.000157909	***	mPYG/pHMOs
Bifidobacterium_breve_IATA027	k	mPYG	pHMOs_gluc	1.48E-05	****	mPYG/pHMOs_gluc
Bifidobacterium_breve_IATA027	k	mPYG_gluc	pHMOs_gluc	8.03E-06	****	mPYG_gluc/pHMOs_gluc
Bifidobacterium_breve_IATA027	k	pHMOs	pHMOs_gluc	0.0297842	*	pHMOs/pHMOs_gluc
Bifidobacterium_breve_IATA077	k	mPYG	pHMOs	0.000321	***	mPYG/pHMOs
Bifidobacterium_breve_IATA077	k	mPYG	pHMOs_gluc	0.000326769	***	mPYG/pHMOs_gluc
Bifidobacterium_breve_IATA077	k	mPYG_gluc	pHMOs_gluc	0.000553171	***	mPYG_gluc/pHMOs_gluc
Bifidobacterium_breve_IATA077	k	pHMOs	pHMOs_gluc	0.00315789	**	pHMOs/pHMOs_gluc
Bifidobacterium_breve_IATA084	k	mPYG	pHMOs	0.000104516	***	mPYG/pHMOs
Bifidobacterium_breve_IATA084	k	mPYG	pHMOs_gluc	1.84E-07	****	mPYG/pHMOs_gluc
Bifidobacterium_breve_IATA084	k	mPYG_gluc	pHMOs_gluc	0.000321639	***	mPYG_gluc/pHMOs_gluc
Bifidobacterium_breve_IATA084	k	pHMOs	pHMOs_gluc	0.0547297	ns	pHMOs/pHMOs_gluc
Bifidobacterium_longum_subsp_infantis_IATA045	k	mPYG	pHMOs	9.96E-05	****	mPYG/pHMOs
Bifidobacterium_longum_subsp_infantis_IATA045	k	mPYG	pHMOs_gluc	0.000871364	***	mPYG/pHMOs_gluc
Bifidobacterium_longum_subsp_infantis_IATA045	k	mPYG_gluc	pHMOs_gluc	0.000377027	***	mPYG_gluc/pHMOs_gluc
Bifidobacterium_longum_subsp_infantis_IATA045	k	pHMOs	pHMOs_gluc	0.234545	ns	pHMOs/pHMOs_gluc
Bifidobacterium_longum_subsp_longum_IATA003	k	mPYG	pHMOs	0.000291661	***	mPYG/pHMOs
Bifidobacterium_longum_subsp_longum_IATA003	k	mPYG	pHMOs_gluc	0.00315789	**	mPYG/pHMOs_gluc
Bifidobacterium_longum_subsp_longum_IATA003	k	mPYG_gluc	pHMOs_gluc	0.000580235	***	mPYG_gluc/pHMOs_gluc
Bifidobacterium_longum_subsp_longum_IATA003	k	pHMOs	pHMOs_gluc	0.885	ns	pHMOs/pHMOs_gluc
Bifidobacterium_longum_subsp_longum_IATA015	k	mPYG	pHMOs	0.0001435	***	mPYG/pHMOs
Bifidobacterium_longum_subsp_longum_IATA015	k	mPYG	pHMOs_gluc	0.089404	ns	mPYG/pHMOs_gluc
Bifidobacterium_longum_subsp_longum_IATA015	k	mPYG_gluc	pHMOs_gluc	0.3	ns	mPYG_gluc/pHMOs_gluc
Bifidobacterium_longum_subsp_longum_IATA015	k	pHMOs	pHMOs_gluc	0.000153628	***	pHMOs/pHMOs_gluc
Bifidobacterium_longum_subsp_longum_IATA033	k	mPYG	pHMOs	0.000128647	***	mPYG/pHMOs
Bifidobacterium_longum_subsp_longum_IATA033	k	mPYG	pHMOs_gluc	0.0923377	ns	mPYG/pHMOs_gluc
Bifidobacterium_longum_subsp_longum_IATA033	k	mPYG_gluc	pHMOs_gluc	0.099871	ns	mPYG_gluc/pHMOs_gluc
Bifidobacterium_longum_subsp_longum_IATA033	k	pHMOs	pHMOs_gluc	0.00315789	**	pHMOs/pHMOs_gluc
Bifidobacterium_longum_subsp_longum_IATA062	k	mPYG	pHMOs	0.000208189	***	mPYG/pHMOs
Bifidobacterium_longum_subsp_longum_IATA062	k	mPYG	pHMOs_gluc	4.34E-05	****	mPYG/pHMOs_gluc
Bifidobacterium_longum_subsp_longum_IATA062	k	mPYG_gluc	pHMOs_gluc	6.53E-07	****	mPYG_gluc/pHMOs_gluc
Bifidobacterium_longum_subsp_longum_IATA062	k	pHMOs	pHMOs_gluc	0.00571429	**	pHMOs/pHMOs_gluc
Bifidobacterium_longum_subsp_longum_IATA116	k	mPYG	pHMOs	0.000563855	***	mPYG/pHMOs
Bifidobacterium_longum_subsp_longum_IATA116	k	mPYG	pHMOs_gluc	0.000596512	***	mPYG/pHMOs_gluc
Bifidobacterium_longum_subsp_longum_IATA116	k	mPYG_gluc	pHMOs_gluc	1.42E-05	****	mPYG_gluc/pHMOs_gluc
Bifidobacterium_longum_subsp_longum_IATA116	k	pHMOs	pHMOs_gluc	0.00571429	**	pHMOs/pHMOs_gluc
Bifidobacterium_longum_subsp_longum_IATA144	k	mPYG	pHMOs	0.039021	*	mPYG/pHMOs
Bifidobacterium_longum_subsp_longum_IATA144	k	mPYG	pHMOs_gluc	0.000574286	***	mPYG/pHMOs_gluc
Bifidobacterium_longum_subsp_longum_IATA144	k	mPYG_gluc	pHMOs_gluc	0.000528608	***	mPYG_gluc/pHMOs_gluc
Bifidobacterium_longum_subsp_longum_IATA144	k	pHMOs	pHMOs_gluc	0.000877753	***	pHMOs/pHMOs_gluc
Bifidobacterium_pseudocatenulatum_IATA044	k	mPYG	pHMOs	0.000349714	***	mPYG/pHMOs
Bifidobacterium_pseudocatenulatum_IATA044	k	mPYG	pHMOs_gluc	0.0001584	***	mPYG/pHMOs_gluc
Bifidobacterium_pseudocatenulatum_IATA044	k	mPYG_gluc	pHMOs_gluc	9.32E-05	****	mPYG_gluc/pHMOs_gluc
Bifidobacterium_pseudocatenulatum_IATA044	k	pHMOs	pHMOs_gluc	0.542022	ns	pHMOs/pHMOs_gluc
Bifidobacterium_pseudocatenulatum_IATA058	k	mPYG	pHMOs	7.01E-05	****	mPYG/pHMOs
Bifidobacterium_pseudocatenulatum_IATA058	k	mPYG	pHMOs_gluc	0.000161609	***	mPYG/pHMOs_gluc
Bifidobacterium_pseudocatenulatum_IATA058	k	mPYG_gluc	pHMOs_gluc	0.00166667	**	mPYG_gluc/pHMOs_gluc
Bifidobacterium_pseudocatenulatum_IATA058	k	pHMOs	pHMOs_gluc	0.0138462	*	pHMOs/pHMOs_gluc
Bifidobacterium_pseudocatenulatum_IATA160	k	mPYG	pHMOs	0.000374795	***	mPYG/pHMOs
Bifidobacterium_pseudocatenulatum_IATA160	k	mPYG	pHMOs_gluc	0.0005208	***	mPYG/pHMOs_gluc
Bifidobacterium_pseudocatenulatum_IATA160	k	mPYG_gluc	pHMOs_gluc	0.000283034	***	mPYG_gluc/pHMOs_gluc
Bifidobacterium_pseudocatenulatum_IATA160	k	pHMOs	pHMOs_gluc	0.018806	*	pHMOs/pHMOs_gluc
