# Supplementary material for: Human milk oligosaccharide metabolism and antibiotic resistance in early gut colonizers: insights from bifidobacteria and lactobacilli in the maternal-infant microbiome
Source: Gut Microbes. 2025 May 9;17(1):2501192. doi: 10.1080/19490976.2025.2501192 (PMC12068340; doi:10.1080/19490976.2025.2501192)
Supplement: Supplemental Material [file KGMI_A_2501192_SM6649.zip › 4_Supl_Table4_genome_quality.xlsx]

## Sheet: genomes
Assembly	# contigs (>= 0 bp)	# contigs (>= 1000 bp)	# contigs (>= 5000 bp)	# contigs (>= 10000 bp)	# contigs (>= 25000 bp)	# contigs (>= 50000 bp)	Total length (>= 0 bp)	Total length (>= 1000 bp)	Total length (>= 5000 bp)	Total length (>= 10000 bp)	Total length (>= 25000 bp)	Total length (>= 50000 bp)	# contigs	Largest contig	Total length	GC (%)	N50	N90	auN	L50	L90	# total reads	# left	# right	Mapped (%)	Properly paired (%)	Avg. coverage depth	Coverage >= 1x (%)	# N's per 100 kbp	# predicted genes (unique)	# predicted genes (>= 0 bp)	# predicted genes (>= 300 bp)	# predicted genes (>= 1500 bp)	# predicted genes (>= 3000 bp)
IATA001	32	30	26	22	19	11	2209886	2208734	2198856	2171845	2119855	1829855	32	361826	2209886	62.67	159087	37414	193023.5	5	15	1491540	745770	745770	99.61	98.11	97	100.0	0.00	1861	1853 + 8 part	1642 + 7 part	332 + 2 part	52 + 2 part
IATA003	156	133	83	56	28	8	2232558	2215024	2075209	1877862	1421617	757341	156	165949	2232558	59.89	32267	6769	52697.2	18	72	208354	104177	104177	98.92	95.47	13	100.0	0.00	1861	1820 + 41 part	1645 + 40 part	339 + 5 part	40 + 0 part
IATA005	24	23	20	18	15	10	2190285	2189731	2184695	2173250	2113147	1940713	24	371120	2190285	62.66	186542	43948	235886.6	4	11	1462730	731365	731365	99.57	98.35	96	100.0	0.00	1858	1855 + 3 part	1640 + 3 part	333 + 0 part	53 + 0 part
IATA008	30	29	24	22	18	15	1917687	1917170	1905073	1894177	1832749	1746992	30	286201	1917687	60.47	114061	64810	135531.1	6	15	1158102	579051	579051	100.05	98.15	88	100.0	0.00	1572	1570 + 2 part	1453 + 1 part	319 + 0 part	33 + 0 part
IATA010	45	43	32	28	23	17	1917966	1916505	1892730	1866820	1775172	1568132	45	182495	1917966	60.47	84505	28693	94707.1	8	22	1147358	573679	573679	100.11	97.69	87	99.99	0.00	1572	1568 + 4 part	1450 + 3 part	319 + 0 part	33 + 0 part
IATA015	129	119	74	57	28	10	2249871	2242643	2122173	2001715	1563173	919220	129	208538	2249871	60.05	40955	8863	62324.5	15	60	207682	103841	103841	100.41	96.51	13	100.0	0.00	1867	1832 + 35 part	1669 + 30 part	333 + 4 part	39 + 0 part
IATA016	37	35	30	28	25	13	2210511	2209330	2198223	2185451	2132663	1698846	37	330680	2210511	62.67	111074	31174	139927.6	7	20	1486128	743064	743064	100.02	97.87	97	100.0	0.00	1864	1857 + 7 part	1649 + 7 part	333 + 2 part	53 + 1 part
IATA020	33	31	25	24	17	15	1916941	1915577	1901392	1895650	1773843	1690394	33	211548	1916941	60.47	111123	48242	126157.9	6	16	1185020	592510	592510	100.01	98.14	90	100.0	0.00	1571	1571 + 0 part	1451 + 0 part	318 + 0 part	33 + 0 part
IATA021	29	27	22	19	14	13	1916729	1915364	1904753	1884882	1800490	1760061	29	407621	1916729	60.47	182109	55277	184047.0	4	13	993548	496774	496774	99.87	98.21	75	100.0	0.00	1570	1568 + 2 part	1451 + 1 part	318 + 0 part	33 + 0 part
IATA027	134	123	84	65	31	6	2306997	2299226	2187746	2054677	1481426	531377	134	132916	2306997	58.65	38406	9295	43262.7	21	68	186112	93056	93056	102.78	96.06	11	100.0	0.00	1953	1921 + 37 part	1742 + 35 part	325 + 5 part	36 + 0 part
IATA029	40	38	30	25	20	15	1917373	1915909	1896831	1861857	1766338	1573494	40	234816	1917373	60.47	89928	35207	115370.1	6	19	2001292	1000646	1000646	100.1	98.15	151	100.0	0.00	1571	1568 + 3 part	1451 + 2 part	318 + 0 part	33 + 0 part
IATA033	61	50	42	37	30	18	2629996	2622559	2605705	2569930	2472128	2044645	61	240162	2629996	59.9	101858	31365	115259.5	9	27	1025972	512986	512986	99.99	97.55	56	100.0	0.00	2256	2244 + 12 part	2025 + 11 part	382 + 1 part	47 + 1 part
IATA034	74	58	46	37	28	18	2456017	2443822	2421467	2357216	2218840	1862349	74	307365	2456017	60.24	80394	27500	116115.1	9	28	1203954	601977	601977	99.48	96.81	71	100.0	0.00	2069	2059 + 11 part	1859 + 11 part	375 + 0 part	46 + 0 part
IATA039	203	194	121	69	16	4	2172556	2166166	1968823	1584182	683484	309094	203	97018	2172556	62.63	19630	5205	26122.5	35	119	177278	88639	88639	98.62	94.75	11	100.0	0.00	1897	1834 + 64 part	1628 + 58 part	308 + 14 part	42 + 4 part
IATA044	25	22	19	18	17	13	2348117	2345891	2339798	2332585	2320919	2180481	25	411311	2348117	56.26	273733	55223	250377.3	4	12	1348608	674304	674304	100.02	98.51	84	100.0	0.00	1858	1857 + 1 part	1729 + 1 part	379 + 0 part	48 + 0 part
IATA048	14	13	13	12	11	10	2341502	2340626	2340626	2333081	2321284	2294808	14	587755	2341502	58.93	308535	85179	345799.7	3	8	1300570	650285	650285	100.0	98.68	81	100.0	0.00	1956	1962 + 1 part	1769 + 1 part	341 + 0 part	42 + 0 part
IATA049	105	103	80	64	33	11	2141429	2140161	2077252	1962071	1478569	689582	105	78150	2141429	62.9	37167	10382	38501.3	20	61	224828	112414	112414	102.51	95.6	15	100.0	0.00	1824	1790 + 34 part	1585 + 32 part	314 + 11 part	47 + 5 part
IATA062	73	59	44	40	28	17	2469839	2459890	2430450	2404354	2208580	1817695	73	232822	2469839	59.89	95289	21517	110546.7	8	29	2614118	1307059	1307059	99.82	97.53	152	100.0	0.00	2082	2068 + 14 part	1878 + 12 part	368 + 0 part	48 + 0 part
IATA066	73	60	45	37	26	13	2295322	2285831	2249649	2191435	2016787	1532733	73	253262	2295322	59.27	94951	23201	108549.1	8	29	1502078	751039	751039	101.07	94.59	94	100.0	0.00	1891	1884 + 16 part	1725 + 13 part	355 + 3 part	42 + 2 part
IATA075	50	46	39	31	21	15	2619632	2616902	2605675	2555309	2396638	2167787	50	337153	2619632	59.8	180493	35627	158667.8	6	20	1460142	730071	730071	100.06	97.43	81	100.0	0.00	2072	2139 + 7 part	1954 + 6 part	397 + 1 part	54 + 0 part
IATA077	22	22	19	18	15	14	2340907	2340907	2332838	2325293	2277012	2243904	22	406984	2340907	58.93	207544	63262	216698.7	4	12	723792	361896	361896	99.91	98.58	45	100.0	0.00	1961	1966 + 2 part	1772 + 2 part	340 + 0 part	42 + 0 part
IATA081	8	8	6	5	5	4	1908238	1908238	1903210	1894008	1894008	1863869	8	1070532	1908238	35.11	1070532	137266	797526.5	1	3	7238132	3619066	3619066	100.91	96.14	566	100.0	0.00	654	654 + 1 part	636 + 1 part	269 + 1 part	95 + 0 part
IATA082	35	35	27	24	21	15	2047987	2047987	2032347	2011088	1955737	1716749	35	213404	2047987	46.5	112653	43423	120216.2	7	18	11343512	5671756	5671756	99.92	96.71	821	100.0	0.00	1508	1503 + 5 part	1442 + 5 part	288 + 1 part	38 + 0 part
IATA083	24	24	19	19	17	14	3055147	3055147	3045229	3045229	3017420	2925825	24	424409	3055147	46.2	334335	94355	280005.1	4	12	29560518	14780259	14780259	99.95	97.88	1436	100.0	0.00	2273	2274 + 0 part	2172 + 0 part	446 + 0 part	57 + 0 part
IATA084	37	37	21	17	13	11	2380965	2380965	2346943	2318326	2256127	2181185	37	523557	2380965	59.01	210848	66796	259903.6	4	11	12923618	6461809	6461809	100.09	97.03	803	100.0	0.00	2009	2007 + 2 part	1815 + 2 part	337 + 0 part	45 + 0 part
IATA088	40	40	30	28	20	13	1924539	1924539	1904354	1888050	1758632	1503744	40	212164	1924539	41.1	110088	26096	111625.7	7	19	25843106	12921553	12921553	99.81	97.2	1996	100.0	0.00	1150	1150 + 0 part	1115 + 0 part	294 + 0 part	41 + 0 part
IATA096	16	16	9	8	5	5	2294397	2294397	2279112	2273458	2233926	2233926	16	1826680	2294397	59.35	1826680	106959	1473735.2	1	3	61674128	30837064	30837064	100.17	98.67	3983	100.0	0.00	1824	1822 + 2 part	1700 + 2 part	369 + 1 part	52 + 1 part
IATA101	9	9	9	7	6	6	2161000	2161000	2161000	2150339	2126637	2126637	9	800536	2161000	59.48	790924	88092	633805.2	2	4	51338202	25669101	25669101	100.18	98.85	3510	100.0	0.00	1736	1735 + 1 part	1611 + 1 part	353 + 0 part	42 + 0 part
IATA102	23	23	16	15	13	11	2223996	2223996	2207231	2202043	2177536	2105986	23	378900	2223996	62.76	228708	116774	230053.9	4	10	35221900	17610950	17610950	100.09	98.59	2341	100.0	0.00	1876	1870 + 6 part	1653 + 5 part	343 + 2 part	49 + 1 part
IATA104	31	31	19	18	14	12	2688316	2688316	2657600	2650806	2587646	2519766	31	687714	2688316	59.63	250040	64183	341895.4	3	11	49847318	24923659	24923659	99.67	98.32	2729	100.0	0.00	2353	2351 + 2 part	2098 + 2 part	397 + 1 part	41 + 0 part
IATA105	31	31	19	18	14	12	2688135	2688135	2657419	2650625	2587941	2520061	31	687713	2688135	59.63	250040	64183	342014.4	3	11	43245800	21622900	21622900	99.99	97.21	2377	100.0	0.00	2356	2353 + 3 part	2099 + 2 part	397 + 1 part	41 + 0 part
IATA107	19	19	13	11	11	9	2295816	2295816	2281228	2267794	2267794	2211963	19	574183	2295816	60.16	264585	78117	325790.7	3	8	11238508	5619254	5619254	100.93	97.04	727	100.0	0.00	1901	1898 + 3 part	1737 + 3 part	353 + 0 part	46 + 0 part
IATA108	44	44	40	31	21	16	2094541	2094541	2082820	2015075	1856240	1659772	44	163228	2094541	34.74	100766	19912	97410.6	8	23	11370494	5685247	5685247	100.55	96.23	807	100.0	0.00	685	684 + 1 part	672 + 1 part	293 + 0 part	84 + 0 part
IATA109	72	72	53	44	28	21	3058688	3058688	3013496	2949460	2689393	2421171	72	257351	3058688	46.28	102825	19760	116747.6	10	31	8750370	4375185	4375185	99.74	96.17	422	100.0	0.00	2273	2271 + 2 part	2170 + 2 part	444 + 1 part	59 + 1 part
IATA110	71	71	52	43	28	21	3058246	3058246	3013209	2949173	2708240	2440018	71	257351	3058246	46.28	102825	22071	118580.8	10	30	11432982	5716491	5716491	99.79	95.95	553	100.0	0.00	2275	2274 + 1 part	2173 + 1 part	446 + 0 part	62 + 0 part
IATA115	25	25	18	17	16	16	3022902	3022902	3009427	3003331	2988331	2988331	25	504912	3022902	46.69	232266	88558	259917.2	5	12	14710750	7355375	7355375	99.75	98.61	717	100.0	0.00	2216	2216 + 1 part	2115 + 1 part	449 + 0 part	55 + 0 part
IATA116	36	36	24	20	17	15	2448218	2448218	2420473	2393357	2358959	2281409	36	419242	2448218	60.1	163635	59340	207592.0	5	14	48059590	24029795	24029795	99.87	97.88	2909	100.0	0.00	2013	2011 + 2 part	1829 + 2 part	375 + 0 part	53 + 0 part
IATA117	55	55	41	35	29	18	2943392	2943392	2913730	2872511	2781675	2374864	55	311574	2943392	46.62	123418	33830	145900.3	8	25	9462854	4731427	4731427	99.57	97.47	474	100.0	0.00	2156	2156 + 0 part	2052 + 0 part	425 + 0 part	53 + 0 part
IATA122	10	10	6	5	5	4	1910804	1910804	1903245	1894043	1894043	1863904	10	1070653	1910804	35.11	1070653	137265	796540.0	1	3	23255974	11627987	11627987	100.94	96.39	1812	100.0	0.00	653	654 + 0 part	637 + 0 part	276 + 0 part	103 + 0 part
IATA126	35	35	29	25	20	13	1903251	1903251	1885439	1855018	1783998	1546352	35	286370	1903251	34.79	116679	27638	131274.7	6	18	19197680	9598840	9598840	2.52	2.18	20	1.33	0.00	648	647 + 1 part	632 + 1 part	284 + 1 part	79 + 0 part
IATA127	28	28	23	21	19	15	2240647	2240647	2227670	2209402	2161293	2014293	28	452907	2240647	43.76	146946	49337	183416.1	5	16	18182152	9091076	9091076	100.12	97.64	1202	100.0	0.00	1550	1548 + 2 part	1478 + 2 part	283 + 0 part	44 + 0 part
IATA131	14	14	12	11	11	10	2234316	2234316	2229630	2224088	2224088	2195136	14	435334	2234316	58.62	325537	75152	296619.3	3	8	26214572	13107286	13107286	99.89	99.01	1748	100.0	0.00	1856	1850 + 6 part	1689 + 5 part	323 + 1 part	40 + 0 part
IATA135	18	18	14	13	11	11	1915915	1915915	1906058	1900316	1859595	1859595	18	352780	1915915	60.47	201150	84649	218630.3	4	10	43419086	21709543	21709543	99.86	98.18	3364	100.0	0.00	1572	1569 + 3 part	1449 + 3 part	320 + 0 part	32 + 0 part
IATA136	20	20	15	14	14	11	2272010	2272010	2262183	2256852	2256852	2133462	20	399543	2272010	58.62	248506	70743	225344.1	4	10	13250742	6625371	6625371	100.04	98.91	869	100.0	0.00	1893	1892 + 1 part	1728 + 0 part	328 + 0 part	40 + 0 part
IATA139	23	23	16	16	14	11	2222492	2222492	2205896	2205896	2182784	2076418	23	392077	2222492	62.76	286030	93007	239077.6	4	10	14191510	7095755	7095755	99.95	99.14	950	100.0	0.00	1876	1872 + 4 part	1651 + 3 part	344 + 2 part	49 + 1 part
IATA140	25	25	21	19	17	14	4385961	4385961	4377182	4358499	4324466	4228892	25	1058489	4385961	48.56	570347	94901	624131.2	3	11	239268	119634	119634	100.02	99.48	7	45.87	0.00	2637	2633 + 4 part	2443 + 3 part	661 + 1 part	138 + 0 part
IATA141	8	8	6	5	5	4	1984247	1984247	1979692	1970631	1970631	1939388	8	1060366	1984247	34.82	1060366	213774	758699.7	1	3	20974520	10487260	10487260	99.59	98.36	1574	100.0	0.00	646	646 + 0 part	634 + 0 part	289 + 0 part	95 + 0 part
IATA142	21	21	17	16	13	12	1919696	1919696	1911983	1906299	1851272	1818860	21	338029	1919696	60.47	199941	64927	190112.7	4	11	24088430	12044215	12044215	100.01	98.87	1870	100.0	0.00	1576	1574 + 2 part	1454 + 1 part	319 + 0 part	33 + 0 part
IATA143	22	22	17	16	15	14	1919546	1919546	1907202	1901518	1885796	1860167	22	353276	1919546	60.47	182316	53924	177905.0	4	12	37784150	18892075	18892075	99.99	98.97	2934	100.0	0.00	1576	1572 + 4 part	1452 + 3 part	319 + 0 part	33 + 0 part
IATA144	40	40	29	25	21	16	2348472	2348472	2322827	2294641	2227922	2028430	40	262608	2348472	59.97	111775	45764	135549.0	7	18	56721348	28360674	28360674	99.02	97.23	3560	100.0	0.00	1951	1942 + 9 part	1765 + 7 part	360 + 0 part	48 + 0 part
IATA148	14	14	11	10	10	9	2191378	2191378	2185635	2180066	2180066	2140399	14	539169	2191378	62.82	327036	119011	344689.7	3	7	60615868	30307934	30307934	99.91	99.31	4118	100.0	0.00	1829	1826 + 3 part	1614 + 3 part	341 + 1 part	54 + 1 part
IATA153	18	18	14	12	12	11	2323504	2323504	2314254	2301528	2301528	2272320	18	491070	2323504	58.94	291243	103073	283908.2	3	9	19890716	9945358	9945358	100.08	99.14	1278	100.0	0.00	1940	1938 + 2 part	1768 + 2 part	331 + 0 part	40 + 0 part
IATA160	12	12	9	9	9	7	2281912	2281912	2277609	2277609	2277609	2199164	12	766956	2281912	56.54	586498	123854	493588.8	2	6	18295244	9147622	9147622	99.47	98.05	1188	100.0	0.00	1784	1782 + 2 part	1656 + 1 part	376 + 0 part	48 + 0 part
