# Supplementary material for: Human milk oligosaccharide metabolism and antibiotic resistance in early gut colonizers: insights from bifidobacteria and lactobacilli in the maternal-infant microbiome
Source: Gut Microbes. 2025 May 9;17(1):2501192. doi: 10.1080/19490976.2025.2501192 (PMC12068340; doi:10.1080/19490976.2025.2501192)
Supplement: Supplemental Material [file KGMI_A_2501192_SM6649.zip › 3_Supl_Table3_lacto_HMO_utilization.xlsx]

## Sheet: Lactobacilli genes mcSEED
			Binary utilization phenotypes for HMO and related carbohydrates											Distribution of CAZymes implicated in HMO utilization
genome_id	genome_name	Complete pathway for carbohydrate utilization (including a dedicated transporter)	LNnT	LNT	Lac	LacNAc	LNB	LNTriose	Fucose	Neu5Ac	GlcNAc	Gal	Glc	AlfA GH29	BnaG* GH20	LacLM* GH2	EbgA GH2	LacZ GH2	LacA GH42	GnbG GH35	LacG GH1	FucI	FucK	FucA	FucT	NanA	NanK	NanE	NanT3	NagA	NagB	NagEb	NagEc	NagEa	ManLa	ManLb	ManM	ManN	GalM	GalK	GalE	GalT	LacA	LacB	AgaZ	GatY	GatA	GatB	GatC
1597.1590	Lacticaseibacillus paracasei IATA083	Lactose, LacNac, LNB, Lacto-N-triose, GlcNAc, galactose, glucose	0	0	1	1	1	1	0	0	1	1	1	++	+	0	0	0	0	+	+	-	-	-	-	-	fig|1597.1590.peg.527	-	-	fig|1597.1590.peg.1906	fig|1597.1590.peg.784	-	-	-	fig|1597.1590.peg.729	fig|1597.1590.peg.729	fig|1597.1590.peg.728	fig|1597.1590.peg.727	fig|1597.1590.peg.1891, fig|1597.1590.peg.1542	fig|1597.1590.peg.1538	fig|1597.1590.peg.1539, fig|1597.1590.peg.2376	fig|1597.1590.peg.1540	fig|1597.1590.peg.1553	fig|1597.1590.peg.1552	fig|1597.1590.peg.1550, fig|1597.1590.peg.907	fig|1597.1590.peg.532, fig|1597.1590.peg.1551, fig|1597.1590.peg.452	fig|1597.1590.peg.1545, fig|1597.1590.peg.451	fig|1597.1590.peg.1546	fig|1597.1590.peg.1547
1597.1591	Lacticaseibacillus paracasei IATA109	Lactose, LacNac, LNB, Lacto-N-triose, GlcNAc, galactose, glucose	0	0	1	1	1	1	0	0	1	1	1	+++	+	0	0	0	0	+	+	-	-	-	-	-	fig|1597.1591.peg.1051	-	-	fig|1597.1591.peg.2680	fig|1597.1591.peg.195	-	-	-	fig|1597.1591.peg.143	fig|1597.1591.peg.143	fig|1597.1591.peg.142	fig|1597.1591.peg.141	fig|1597.1591.peg.2516, fig|1597.1591.peg.795	fig|1597.1591.peg.799	fig|1597.1591.peg.798, fig|1597.1591.peg.1695	fig|1597.1591.peg.797	fig|1597.1591.peg.784	fig|1597.1591.peg.785	fig|1597.1591.peg.787	fig|1597.1591.peg.786, fig|1597.1591.peg.1046, fig|1597.1591.peg.1125	fig|1597.1591.peg.792, fig|1597.1591.peg.1126	fig|1597.1591.peg.791	fig|1597.1591.peg.790
1597.1592	Lacticaseibacillus paracasei IATA110	Lactose, LacNac, LNB, Lacto-N-triose, GlcNAc, galactose, glucose	0	0	1	1	1	1	0	0	1	1	1	+++	+	0	0	0	0	+	+	-	-	-	-	-	fig|1597.1592.peg.762	-	-	fig|1597.1592.peg.2699	fig|1597.1592.peg.69	-	-	-	fig|1597.1592.peg.121	fig|1597.1592.peg.121	fig|1597.1592.peg.122	fig|1597.1592.peg.123	fig|1597.1592.peg.2530, fig|1597.1592.peg.958	fig|1597.1592.peg.962	fig|1597.1592.peg.961, fig|1597.1592.peg.1697	fig|1597.1592.peg.960	fig|1597.1592.peg.947	fig|1597.1592.peg.948	fig|1597.1592.peg.950	fig|1597.1592.peg.949, fig|1597.1592.peg.757, fig|1597.1592.peg.835	fig|1597.1592.peg.836, fig|1597.1592.peg.955	fig|1597.1592.peg.954	fig|1597.1592.peg.953
1597.1599	Lacticaseibacillus paracasei IATA125	Lactose, LacNac, LNB, Lacto-N-triose, GlcNAc, galactose, glucose	0	0	1	1	1	1	0	0	1	1	1	++	+	0	0	0	0	+	+	-	-	-	-	-	fig|1597.1599.peg.861	-	-	fig|1597.1599.peg.7	fig|1597.1599.peg.2465	-	-	-	fig|1597.1599.peg.1065	fig|1597.1599.peg.1065	fig|1597.1599.peg.1064	fig|1597.1599.peg.1063	fig|1597.1599.peg.1994, fig|1597.1599.peg.23	fig|1597.1599.peg.1990	fig|1597.1599.peg.1284, fig|1597.1599.peg.1991	fig|1597.1599.peg.1992	fig|1597.1599.peg.2005	fig|1597.1599.peg.2004	fig|1597.1599.peg.2002, fig|1597.1599.peg.1667	fig|1597.1599.peg.2003, fig|1597.1599.peg.786, fig|1597.1599.peg.866	fig|1597.1599.peg.785, fig|1597.1599.peg.1997	fig|1597.1599.peg.1998	fig|1597.1599.peg.1999
47715.1689	Lacticaseibacillus rhamnosus IATA115	LNnT, Lactose, LacNac, LNB, GlcNAc, galactose, glucose	1	0	1	1	1	0	0	0	1	1	1	++	0	+	0	0	0	+	+	-	-	-	-	-	fig|47715.1689.peg.1348	-	-	fig|47715.1689.peg.20	fig|47715.1689.peg.1220	-	-	-	fig|47715.1689.peg.1144	fig|47715.1689.peg.1144	fig|47715.1689.peg.1143	fig|47715.1689.peg.1142	fig|47715.1689.peg.1020, fig|47715.1689.peg.37	fig|47715.1689.peg.2997, fig|47715.1689.peg.1016	fig|47715.1689.peg.1657, fig|47715.1689.peg.1017	fig|47715.1689.peg.1018	fig|47715.1689.peg.1032	fig|47715.1689.peg.1031	fig|47715.1689.peg.1029, fig|47715.1689.peg.814	fig|47715.1689.peg.1890, fig|47715.1689.peg.1030, fig|47715.1689.peg.1897, fig|47715.1689.peg.1980	fig|47715.1689.peg.1022, fig|47715.1689.peg.1981	fig|47715.1689.peg.1023	fig|47715.1689.peg.1024
47715.1690	Lacticaseibacillus rhamnosus IATA117	Lactose, LacNac, LNB, fucose, GlcNAc, galactose, glucose	0	0	1	1	1	0	1	0	1	1	1	+++	0	0	+	0	0	+	+	fig|47715.1690.peg.2802	fig|47715.1690.peg.2801	fig|47715.1690.peg.2798	fig|47715.1690.peg.2800	-	fig|47715.1690.peg.1389, fig|47715.1690.peg.1023	-	-	fig|47715.1690.peg.1553	fig|47715.1690.peg.1839	-	-	-	fig|47715.1690.peg.1588	fig|47715.1690.peg.1588	fig|47715.1690.peg.1589	fig|47715.1690.peg.1590	fig|47715.1690.peg.1536, fig|47715.1690.peg.725	fig|47715.1690.peg.729	fig|47715.1690.peg.728, fig|47715.1690.peg.2745	fig|47715.1690.peg.727	fig|47715.1690.peg.715	fig|47715.1690.peg.716	fig|47715.1690.peg.718, fig|47715.1690.peg.2636	fig|47715.1690.peg.717, fig|47715.1690.peg.1674, fig|47715.1690.peg.1669, fig|47715.1690.peg.1125	fig|47715.1690.peg.1126	-	fig|47715.1690.peg.723
1596.894	Lactobacillus gasseri IATA081	Lactose, LacNac, GlcNAc, galactose, glucose	0	0	1	1	0	0	0	0	1	1	1	0	0	0	0	0	0	0	+	-	-	-	-	-	-	fig|1596.894.peg.1675	-	fig|1596.894.peg.1324	fig|1596.894.peg.1162	-	-	-	fig|1596.894.peg.1782	fig|1596.894.peg.1782	fig|1596.894.peg.1781	fig|1596.894.peg.1780	fig|1596.894.peg.863	fig|1596.894.peg.865	fig|1596.894.peg.867, fig|1596.894.peg.1093	fig|1596.894.peg.864, fig|1596.894.peg.1757	fig|1596.894.peg.37	fig|1596.894.peg.38	fig|1596.894.peg.1374	fig|1596.894.peg.1356	fig|1596.894.peg.40	fig|1596.894.peg.41	fig|1596.894.peg.42
1596.898	Lactobacillus gasseri IATA122	Lactose, LacNac, GlcNAc, galactose, glucose	0	0	1	1	0	0	0	0	1	1	1	0	0	0	0	0	0	0	+	-	-	-	-	-	-	fig|1596.898.peg.1768	-	fig|1596.898.peg.1326	fig|1596.898.peg.1164	-	-	-	fig|1596.898.peg.1662	fig|1596.898.peg.1662	fig|1596.898.peg.1663	fig|1596.898.peg.1664	fig|1596.898.peg.238	fig|1596.898.peg.236	fig|1596.898.peg.234, fig|1596.898.peg.8	fig|1596.898.peg.1686, fig|1596.898.peg.237	fig|1596.898.peg.1065	fig|1596.898.peg.1064	fig|1596.898.peg.1376	fig|1596.898.peg.1358	fig|1596.898.peg.1062	fig|1596.898.peg.1061	fig|1596.898.peg.1060
1596.895	Lactobacillus paragasseri IATA108	Lactose, LacNac, GlcNAc, galactose, glucose	0	0	1	1	0	0	0	0	1	1	1	0	0	0	0	0	+	0	+	-	-	-	-	-	-	fig|1596.895.peg.118	-	-	fig|1596.895.peg.975	-	-	-	fig|1596.895.peg.1	fig|1596.895.peg.1	fig|1596.895.peg.2	fig|1596.895.peg.3	fig|1596.895.peg.630	fig|1596.895.peg.632	fig|1596.895.peg.1574, fig|1596.895.peg.634	fig|1596.895.peg.32, fig|1596.895.peg.631	fig|1596.895.peg.270	fig|1596.895.peg.269	fig|1596.895.peg.365	fig|1596.895.peg.348	fig|1596.895.peg.267	fig|1596.895.peg.266	fig|1596.895.peg.265
1596.903	Lactobacillus paragasseri IATA126	Lactose, LacNac, GlcNAc, galactose, glucose	0	0	1	1	0	0	0	0	1	1	1	0	0	0	0	0	+	0	+	-	-	-	-	-	-	fig|1596.903.peg.525		-	fig|1596.903.peg.1153	-	-	-	fig|1596.903.peg.643	fig|1596.903.peg.643	fig|1596.903.peg.642	fig|1596.903.peg.641	fig|1596.903.peg.730	fig|1596.903.peg.728	fig|1596.903.peg.1734, fig|1596.903.peg.726	fig|1596.903.peg.729, fig|1596.903.peg.611	fig|1596.903.peg.1060	fig|1596.903.peg.1061	fig|1596.903.peg.91	fig|1596.903.peg.108	fig|1596.903.peg.1063	fig|1596.903.peg.1064	fig|1596.903.peg.1065
1596.901	Lactobacillus paragasseri IATA141	Lactose, LacNac, GlcNAc, galactose, glucose	0	0	1	1	0	0	0	0	1	1	1	+	0	0	0	0	+	0	+	-	-	-	-	-	-	fig|1596.901.peg.1743	-	-	fig|1596.901.peg.1560	-	-	-	fig|1596.901.peg.1629	fig|1596.901.peg.1629	fig|1596.901.peg.1630	fig|1596.901.peg.1631	fig|1596.901.peg.888	fig|1596.901.peg.890	fig|1596.901.peg.892, fig|1596.901.peg.1883	fig|1596.901.peg.1663, fig|1596.901.peg.889	fig|1596.901.peg.43	fig|1596.901.peg.44	fig|1596.901.peg.1355	fig|1596.901.peg.1372	fig|1596.901.peg.46	fig|1596.901.peg.47	fig|1596.901.peg.48
1599.298	Latilactobacillus sakei IATA088	LNnT, lactose, sialic acid, GlcNAc, galactose, glucose	1	0	1	0	0	0	0	1	1	1	1	0	0	+	0	0	0	0	0	-	-	-	-	fig|1599.298.peg.893	fig|1599.298.peg.584, fig|1599.298.peg.883, fig|1599.298.peg.896	fig|1599.298.peg.894	fig|1599.298.peg.895	fig|1599.298.peg.1912	fig|1599.298.peg.1657	fig|1599.298.peg.633, fig|1599.298.peg.634	fig|1599.298.peg.633, fig|1599.298.peg.634	fig|1599.298.peg.633, fig|1599.298.peg.634	fig|1599.298.peg.1712	fig|1599.298.peg.1712	fig|1599.298.peg.1713	fig|1599.298.peg.1714	fig|1599.298.peg.427	fig|1599.298.peg.424	fig|1599.298.peg.294, fig|1599.298.peg.425, fig|1599.298.peg.79	fig|1599.298.peg.426	-	-	-	-	-	-	-
1623.317	Ligilactobacillus ruminis IATA127	Lactose, LacNac, GlcNAc, galactose, glucose	0	0	1	1	0	0	0	0	1	1	1	0	0	0	0	+	+	0	+	-	-	-	-	-	-	-	-	fig|1623.317.peg.2354	fig|1623.317.peg.1709	-	-	-	fig|1623.317.peg.2240, fig|1623.317.peg.2239, fig|1623.317.peg.2238	fig|1623.317.peg.2240, fig|1623.317.peg.2239, fig|1623.317.peg.2238	fig|1623.317.peg.2237	fig|1623.317.peg.2236	fig|1623.317.peg.1738	fig|1623.317.peg.875	fig|1623.317.peg.1735	fig|1623.317.peg.874	fig|1623.317.peg.1290	fig|1623.317.peg.1289	fig|1623.317.peg.1295	fig|1623.317.peg.1288	fig|1623.317.peg.1294	fig|1623.317.peg.1293	fig|1623.317.peg.1292
97478.267	Limosilactobacillus mucosae IATA082	LNnT, lactose, GlcNAc, galactose, glucose	1	0	1	0	0	0	0	0	1	1	1	0	0	+	0	0	+	0	0	-	-	-	-	-	-	-	-	-	-	-	-	-	fig|97478.267.peg.2026	fig|97478.267.peg.2026	fig|97478.267.peg.2027	-	fig|97478.267.peg.23	fig|97478.267.peg.1729	fig|97478.267.peg.244	fig|97478.267.peg.1728	-	-	-	-	-	-	-
														*predicted extracytoplasmic (secreted) enzymes
functional_role_name	functional_role_annotation													Details on each CAZyme:
FucI	L-fucose isomerase (EC 5.3.1.25)													AlfA	alpha-1,6, or alpha-1,3-L-fucosidases (cytoplasmic)
FucK	L-fuculokinase (EC 2.7.1.51)													BnaG*	beta-N-acetylglucosaminidase (secreted), active on lacto-N-triose II in Lactobacillus casei, producing lactose and GlcNAc (PMID: 26546429)
FucA	L-fuculose phosphate aldolase, type 3 (EC 4.1.2.17)													LacLM*	beta-galactosidase (secreted), most efficient on LNnT in L. acidophilus (Thongaram, et al., 2017), produced lacto-N-triose II and galactose (PMID: 28780103)
FucT	Fucose transporter, Sugar_tr family, predicted													EbgA	evolved beta-galactosidase (cytoplasmic)
NanA	N-acetylneuraminate lyase (EC 4.1.3.3)													LacZ	beta-galactosidase (cytoplasmic), active on lactose in Streptococcus thermophilus
NanK	N-acetylmannosamine kinase (EC 2.7.1.60)													LacA	beta-galactosidase (cytoplasmic), active on lactose in Lactiplantibacillus plantarum
NanE	N-acetylmannosamine-6-phosphate 2-epimerase (EC 5.1.3.9)													GnbG	beta-galactosidase (cytoplasmic), active on GNB and LNB
NanT3	Predicted sialic acid transporter													LacG	6-phospho-beta-galactosidase (cytoplasmic), active on phospho-lactose, taken by a lactose-specific PTS
NagA	N-acetylglucosamine-6-phosphate deacetylase (EC 3.5.1.25)
NagB	Glucosamine-6-phosphate deaminase (EC 3.5.99.6)
NagEb	PTS system, N-acetylglucosamine-specific IIB component (EC 2.7.1.69)
NagEc	PTS system, N-acetylglucosamine-specific IIC component (EC 2.7.1.69)
NagEa	PTS system, N-acetylglucosamine-specific IIA component (EC 2.7.1.69)
ManLa	PTS system, mannose/glucose/N-acetylglucosamine-specific IIA component (EC 2.7.1.69)
ManLb	PTS system, mannose/glucose/N-acetylglucosamine-specific IIB component (EC 2.7.1.69)
ManM	PTS system, mannose/glucose/N-acetylglucosamine-specific IIC component (EC 2.7.1.69)
ManN	PTS system, mannose/glucose/N-acetylglucosamine-specific IID component (EC 2.7.1.69)
GalM	Aldose 1-epimerase (EC 5.1.3.3)
GalK	Galactokinase (EC 2.7.1.6)
GalE	UDP-glucose 4-epimerase (EC 5.1.3.2)
GalT	Galactose-1-phosphate uridylyltransferase (EC 2.7.7.10)
LacA	Galactose-6-phosphate isomerase, LacA subunit (EC 5.3.1.26)
LacB	Galactose-6-phosphate isomerase, LacB subunit (EC 5.3.1.26)
AgaZ	Tagatose-6-phosphate kinase (EC 2.7.1.144)
GatY	Tagatose 1,6-bisphosphate aldolase (EC 4.1.2.40)
GatA	PTS system, galactose-specific IIA component (EC 2.7.1.69)
GatB	PTS system, galactose-specific IIB component (EC 2.7.1.69)
GatC	PTS system, galactose-specific IIC component (EC 2.7.1.69)
GlcK	Glucokinase (EC 2.7.1.2)
GlcU	glucose uptake protein
PtsGa	PTS system, glucose-specific IIA component (EC 2.7.1.69)
PtsGb	PTS system, glucose-specific IIB component (EC 2.7.1.69)
PtsGc	PTS system, glucose-specific IIC component (EC 2.7.1.69)
LacS	Lactose and galactose permease, GPH translocator family
LacL	Beta-galactosidase large subunit (EC 3.2.1.23)
LacM	Beta-galactosidase small subunit (EC 3.2.1.23)
AlfA-B	Alpha-L-fucosidase (EC 3.2.1.51)
FucPTSc	PTS system, predicted fucosides-specific IIC component (EC 2.7.1.69)
FucPTSd	PTS system, predicted fucosides-specific IID component
FucPTSa	PTS system, predicted fucosides-specific IIA component
FucPTSb	PTS system, predicted fucosides-specific IIB component
AlfC	Alpha-1,6-L-fucosidase (GH29)
AlfD	Probable fucosyl-alpha-1,6-N-acetylglucosamine transporter (TC 2.A.2.1)
AlfP	Putative Fuc(a1-6)GlcNAc-peptide MFS permease (TC 2.A.1.68)
EbgA	Evolved beta-D-galactosidase, alpha subunit
YgjI	Inner membrane permease YgjI, clustered with evolved beta-galactosidase
BgaZ	Beta-galactosidase (EC 3.2.1.23)
LacG	6-phospho-beta-galactosidase (EC 3.2.1.85)
LacEc	PTS system, lactose-specific IIC component (EC 2.7.1.69)
LacF	PTS system, lactose-specific IIA component (EC 2.7.1.69)
LacEb	PTS system, lactose-specific IIB component (EC 2.7.1.69)
BnaG	beta-N-acetylglucosaminidase (EC 3.2.1.52)
GnbG	Beta-1,3-galactosidase, specific for lacto-N-biose and galacto-N-biose (GH35)
GnbC	PTS system, GNB- and LNB-specific IIC component (EC 2.7.1.69)
GnbD	PTS system, GNB- and LNB-specific IID component (EC 2.7.1.69)
GnbB	PTS system, GNB- and LNB-specific IIB component (EC 2.7.1.69)
GnbA	PTS system, GNB- and LNB-specific IIA component (EC 2.7.1.69)
[truncated: 29 more columns]
