# Supplementary material for: Human milk oligosaccharide metabolism and antibiotic resistance in early gut colonizers: insights from bifidobacteria and lactobacilli in the maternal-infant microbiome
Source: Gut Microbes. 2025 May 9;17(1):2501192. doi: 10.1080/19490976.2025.2501192 (PMC12068340; doi:10.1080/19490976.2025.2501192)
Supplement: Supplemental Material [file KGMI_A_2501192_SM6649.zip › 1_Supl_Table1_sample_metadata.xlsx]

## Sheet: Hoja1
Sample	Code	Sample_type	Gestational age	Exclusive breastfeeding	Delivery	Gender_neonate	Gestational_age	Birth_weight	Heigtht	Antibiotic_exposure	Infant stool isolates	Mother stool isolates	Breastmilk isolates	Total_isolates
S1	010WB04H	Infant	Term	Yes	vaginal	Male	38	3.66	52	no	3			3
S2	011WB-04H	Infant	Term	Yes	vaginal	Male	38	3.18	51	no	2			2
S3	016WB04H	Infant	Term	Yes	c-section	Male	39	3.95	52	intrapartum	1			1
S4	017M04BM	breastmilk	Term	Yes	c-section	Male	39	3.95	52	intrapartum			1	1
S5	01WB	Infant	Term	Yes	vaginal	Male	40	4.02	52	no	1			1
S6	01WM	mother	Term	Yes	vaginal	Femal	40	3.6	49	no		1		1
S7	13WM	mother	Term	Yes	vaginal	Female	40	2.82	50	no		2		2
S8	13WB-04-MCM	Infant	Term	Yes	vaginal	Female	40	2.82	50	no	1			1
S9	22M-04	mother	Term	Yes	c-section	Female	41	4.4	53	intrapartum		1		1
S10	29WM	mother	Term	Yes	vaginal	Male	39	4.2	52	no		1		1
S11	31M-02	mother	Term	Yes	vaginal	Female	40	3.36	50.5	no		1		1
S12	444M02H	mother	Term	Yes	c-section	Female	39	3.22	47	intrapartum		1		1
S13	503M03BM	breastmilk	Term	Yes	vaginal	Male	36	2.46	48	no			1	1
S15	509B02H	Infant	Term	Yes	vaginal	Male	40	3.34	49.5	no	1			1
S16	509M02H	mother	Term	Yes	vaginal	Male	40	3.34	49.5	no		3		3
S17	510M04BM	breastmilk	Term	Yes	vaginal	Female	36	3.32	50.5	no			2	2
S18	515M02H	mother	Term	Yes	c-section	Female	41	3.13	49	intrapartum		1		1
S19	523B03H	Infant	Term	Yes	vaginal	Female	40	2.82	45	no	2			2
S20	523M02H	mother	Term	Yes	vaginal	Female	40	2.82	45	no		1		1
S21	544B04H	Infant	Term	Yes	vaginal	Female	40	3.37	48.5	no	1			1
S22	546M	mother	Term	Yes	vaginal	Female	39	3.025	51	yes		1		1
S23	547M	mother	Term	Yes	vaginal	Female	40	3.28	49	no		1		1
S24	556M	mother	Term	Yes	vaginal	Male	37	3.33	50.5	yes	1			1
S25	814B	Infant	Term	Yes	c-section	Male	41	3.42	51.5	intrapartum	2			2
S26	B504-04	Infant	Term	Yes	vaginal	Female	39	2.93	49	yes	1			1
S27	B522-04	Infant	Term	Yes	vaginal	Female	40	3.43	50	no	1			1
S28	B523-04H	Infant	Term	Yes	vaginal	Female	40	2.82	45	yes	2			2
S29	M012	mother	Term	Yes	vaginal	Female	37	2.66	47.5	yes		1		1
S30	M454	mother	Term	Yes	vaginal	Female	39	3.3	50	no		1		1
S31	M503	mother	Term	Yes	vaginal	Male	36	2.46	48	yes		1		1
S32	M506	mother	Term	Yes	vaginal	Male	39	3.55	51	yes		1		1
S33	M510	mother	Term	Yes	vaginal	Female	36	3.32	50.5	yes		1		1
S34	WB03(7D)-1	Infant	Term	Yes	vaginal	Male	40	3.35	52	yes	1			1
S35	WB09-1	Infant	Term	Yes	vaginal	Female	41	3.6	52	yes	1			1
S36	WB24-03	Infant	Term	Yes	vaginal	Female	42	2.97	48	yes	1			1
S37	WM03-2	mother	Term	Yes	vaginal	Male	40	3.35	52	yes		1		1
S38	WM06-1	mother	Term	Yes	vaginal	Female	41	3.8	53	yes		1		1
S39	WM09-1	mother	Term	Yes	vaginal	Female	41	3.6	52	yes		1		1
S40	WM10-03	mother	Term	Yes	vaginal	Male	38	3.66	52	no		2		2
S41	WM11-03	mother	Term	Yes	vaginal	Male	38	3.18	51	no		1		1
S42	WM24-03	mother	Term	Yes	vaginal	Female	42	2.97	48	yes		4		4
